# Supplementary material for: Early metabolic and transcriptional variations in fruit of natural white-fruited Fragaria vesca genotypes
Source: Sci Rep. 2017 Mar 22;7:45113. doi: 10.1038/srep45113 (PMC5361166; doi:10.1038/srep45113)
Supplement: Supplementary Dataset [file srep45113-s1.xls]

## Sheet: rawcounts_and_RPM
	Raw counts																		normalized Reads Per Million																		log2 fold change		False Discovery Rate
	RdV_green_Ac.counts	RdV_inter_Ac.counts	RdV_ripe_Ac.counts	YW_green_Ac.counts	YW_inter_Ac.counts	YW_ripe_Ac.counts	HW4_green_Ac.counts	HW4_inter_Ac.counts	HW4_ripe_Ac.counts	RdV_green_Rc.counts	RdV_inter_Rc.counts	RdV_ripe_Rc.counts	YW_green_Rc.counts	YW_inter_Rc.counts	YW_ripe_Rc.counts	HW4_green_Rc.counts	HW4_inter_Rc.counts	HW4_ripe_Rc.counts	RdV_green_Ac.nRPM	RdV_inter_Ac.nRPM	RdV_ripe_Ac.nRPM	YW_green_Ac.nRPM	YW_inter_Ac.nRPM	YW_ripe_Ac.nRPM	HW4_green_Ac.nRPM	HW4_inter_Ac.nRPM	HW4_ripe_Ac.nRPM	RdV_green_Rc.nRPM	RdV_inter_Rc.nRPM	RdV_ripe_Rc.nRPM	YW_green_Rc.nRPM	YW_inter_Rc.nRPM	YW_ripe_Rc.nRPM	HW4_green_Rc.nRPM	HW4_inter_Rc.nRPM	HW4_ripe_Rc.nRPM	YWvsRdV.logFC	HW4vsRdV.logFC	YWvsRdV.FDR	HW4vsRdV.FDR
gene00092	24	0	94	86	73	97	68	20	108	34	21	0	11	133	15	29	38	42	2.94197	0	12.1049	8.16221	12.508	11.7148	6.97483	3.90025	12.852	1.69618	1.90306	0	1.30085	9.25087	1.3635	2.72341	2.9992	3.23334	1.34768	1.00024	0.910385	0.936445
gene00093	0	0	1	58	117	30	44	5	21	0	0	0	0	0	0	0	0	0	0	0	0.128776	5.50475	20.0471	3.62312	4.51313	0.975062	2.49899	0	0	0	0	0	0	0	0	0	6.00856	4.64636	0.203573	0.300685
gene00094	0	68	4	2	0	0	1	0	0	57	6	0	10	0	0	0	0	0	0	8.60131	0.515103	0.189819	0	0	0.102571	0	0	2.8436	0.54373	0	1.18259	0	0	0	0	0	-3.79016	-6.42157	0.83073	0.263952
gene00095	151	60	0	183	11	17	135	10	18	1272	159	291	221	406	116	218	262	188	18.5099	7.5894	0	17.3684	1.88477	2.0531	13.8471	1.95012	2.14199	63.4571	14.4089	21.2371	26.1352	28.2395	10.5444	20.4725	20.6787	14.473	-0.331232	-0.404995	1	0.992702
gene00096	0	0	0	0	1	0	1	10	0	0	0	0	0	0	0	0	0	0	0	0	0	0	0.171343	0	0.102571	1.95012	0	0	0	0	0	0	0	0	0	0	0.348228	2.36243	1	0.977456
gene00099	1	0	9	6	11	11	4	9	14	10	0	0	8	5	0	0	1	5	0.122582	0	1.15898	0.569457	1.88477	1.32848	0.410284	1.75511	1.666	0.498877	0	0	0.946071	0.347777	0	0	0.0789263	0.384921	1.5411	1.04668	0.957376	0.986544
gene00104	20	16	30	26	8	0	26	18	33	0	31	36	24	47	32	24	35	31	2.45164	2.02384	3.86327	2.46764	1.37074	0	2.66685	3.51022	3.92699	0	2.80927	2.62727	2.83821	3.26911	2.9088	2.25386	2.76242	2.38651	0.00601416	0.424932	1	0.998598
gene00106	28	18	3	85	45	45	46	22	12	123	4	0	78	30	26	92	43	0	3.4323	2.27682	0.386327	8.0673	7.71042	5.43468	4.71827	4.29027	1.428	6.13619	0.362487	0	9.22419	2.08666	2.3634	8.63978	3.39383	0	2.36252	1.21686	0.553891	0.870929
gene00110	0	1	1	0	0	0	0	1	1	884	9	1	311	61	0	243	309	0	0	0.12649	0.128776	0	0	0	0	0.195012	0.119	44.1007	0.815595	0.0729798	36.7785	4.24288	0	22.8203	24.3882	0	-0.901196	0.725549	1	0.998598
gene00112	14	0	45	28	37	2	17	9	18	71	63	0	17	38	60	22	18	19	1.71615	0	5.7949	2.65746	6.33968	0.241541	1.74371	1.75511	2.14199	3.54203	5.70917	0	2.0104	2.64311	5.45401	2.06603	1.42067	1.4627	0.183617	-0.611105	1	0.994492
gene00114	12	0	0	23	0	0	2	0	0	0	0	0	1	0	0	0	0	0	1.47099	0	0	2.18292	0	0	0.205142	0	0	0	0	0	0.118259	0	0	0	0	0	0.657813	-1.26285	1	0.992702
gene00117	44	115	10	104	13	40	35	18	116	167	1343	1199	112	1059	792	101	177	743	5.39362	14.5463	1.28776	9.87058	2.22746	4.83082	3.58999	3.51022	13.804	8.33124	121.705	87.5027	13.245	73.6592	71.9929	9.48498	13.97	57.1993	-0.203777	-0.786127	1	0.933841
gene00118	8	0	0	3	7	0	4	0	0	0	0	0	6	0	0	0	1	0	0.980657	0	0	0.284728	1.1994	0	0.410284	0	0	0	0	0	0.709553	0	0	0	0.0789263	0	1.99926	0.1612	0.947467	1
gene00119	523	41	2	485	154	141	971	227	5	2283	21	0	1203	920	10	1070	1052	2	64.1105	5.18609	0.257551	46.0311	26.3868	17.0287	99.5965	44.2678	0.594998	113.894	1.90306	0	142.265	63.991	0.909001	100.484	83.0305	0.153968	3.30934	1.91407	0.470775	0.772907
gene00120	0	0	0	0	1	0	3	0	0	37	0	0	5	0	0	0	11	0	0	0	0	0	0.171343	0	0.307713	0	0	1.84584	0	0	0.591295	0	0	0	0.86819	0	-0.0320682	0.663521	1	1
gene00121	1120	1125	964	779	657	1453	1003	581	743	1977	619	944	451	1256	1029	776	882	739	137.292	142.301	124.14	73.9344	112.572	175.48	102.879	113.302	88.4168	98.628	56.0948	68.8929	53.3348	87.3616	93.5362	72.8747	69.613	56.8913	-0.0664421	-0.255788	1	0.985517
gene00122	92	21	45	78	186	15	109	96	93	99	42	100	79	149	97	88	88	191	11.2776	2.65629	5.7949	7.40293	31.8698	1.81156	11.1802	18.7212	11.067	4.93888	3.80611	7.29798	9.34245	10.3638	8.81731	8.26414	6.94552	14.704	0.840657	0.980924	0.92707	0.815911
gene00123	0	49	20	13	13	0	3	4	11	1	0	1	0	0	0	0	0	0	0	6.19801	2.57551	1.23382	2.22746	0	0.307713	0.780049	1.309	0.0498877	0	0.0729798	0	0	0	0	0	0	-1.45954	-1.84428	0.971011	0.896847
gene00126	143	199	217	61	51	141	130	57	268	375	234	300	195	296	377	201	189	279	17.5293	25.1715	27.9443	5.78947	8.73848	17.0287	13.3342	11.1157	31.8919	18.7079	21.2055	21.8939	23.0605	20.5884	34.2693	18.876	14.9171	21.4786	-0.445371	-0.28712	0.969706	0.991012
gene00130	0	0	0	0	0	0	0	0	1	0	35	0	2	0	0	0	0	0	0	0	0	0	0	0	0	0	0.119	0	3.17176	0	0.236518	0	0	0	0	0	-1.63921	-0.972955	1	1
gene00131	75	44	67	14	22	41	20	6	62	15	128	68	78	71	186	0	4	56	9.19366	5.56556	8.62797	1.32873	3.76954	4.9516	2.05142	1.17007	7.37798	0.748315	11.5996	4.96262	9.22419	4.93844	16.9074	0	0.315705	4.31111	-0.191235	-1.97352	1	0.634273
gene00134	0	0	0	20	0	0	14	1	0	0	0	0	2	0	0	0	0	0	0	0	0	1.89819	0	0	1.43599	0.195012	0	0	0	0	0.236518	0	0	0	0	0	3.04294	2.91712	0.783488	0.761827
gene00136	131	1	0	144	41	0	77	10	7	387	77	93	115	86	28	239	131	21	16.0583	0.12649	0	13.667	7.02505	0	7.89797	1.95012	0.832998	19.3065	6.97787	6.78712	13.5998	5.98177	2.5452	22.4446	10.3393	1.61667	0.0571264	-0.186224	1	1
gene00137	87	70	18	149	145	86	158	51	43	328	0	0	121	61	2	21	64	3	10.6646	8.85429	2.31796	14.1415	24.8447	10.3863	16.2062	9.94563	5.11699	16.3632	0	0	14.3093	4.24288	0.1818	1.97212	5.05129	0.230953	1.20177	0.453484	0.940405	0.998598
gene00139	5	0	0	9	0	0	10	5	1	0	0	0	1	0	0	20	4	0	0.612911	0	0	0.854185	0	0	1.02571	0.975062	0.119	0	0	0	0.118259	0	0	1.87821	0.315705	0	0.691648	3.98263	1	0.380628
gene00140	1	100	92	83	89	133	86	39	84	78	32	53	59	230	57	111	158	112	0.122582	12.649	11.8474	7.87748	15.2495	16.0625	8.82111	7.60548	9.99597	3.89124	2.89989	3.86793	6.97728	15.9978	5.18131	10.4241	12.4704	8.62223	1.03397	1.01382	0.865811	0.832683
gene00141	60	47	44	30	47	18	41	34	79	45	0	0	18	0	0	5	14	0	7.35493	5.94503	5.66613	2.84728	8.05311	2.17387	4.20541	6.63042	9.40097	2.24495	0	0	2.12866	0	0	0.469553	1.10497	0	-0.385243	0.609676	1	0.99755
gene00142	671	26	149	528	235	42	385	171	248	175	188	266	106	171	105	58	145	176	82.2526	3.28874	19.1876	50.1122	40.2655	5.07237	39.4899	33.3471	29.5119	8.73035	17.0369	19.4126	12.5354	11.894	9.54451	5.44682	11.4443	13.5492	-0.291599	-0.175784	1	1
gene00145	239	92	208	8	2	0	1	17	6	0	0	0	29	0	0	0	0	0	29.2971	11.6371	26.7853	0.759275	0.342686	0	0.102571	3.31521	0.713998	0	0	0	3.42951	0	0	0	0	0	-0.175651	-2.85557	1	0.880378
gene00161	0	0	4	6	0	0	13	3	14	0	0	0	1	0	0	0	0	0	0	0	0.515103	0.569457	0	0	1.33342	0.585037	1.666	0	0	0	0.118259	0	0	0	0	0	0.973134	2.36181	1	0.90066
gene00163	174	114	125	2	7	12	6	13	8	24	4	0	28	0	0	0	0	0	21.3293	14.4199	16.097	0.189819	1.1994	1.44925	0.615426	2.53516	0.951997	1.1973	0.362487	0	3.31125	0	0	0	0	0	-1.36233	-3.47014	0.996946	0.446661
gene00164	482	546	927	769	236	596	517	302	498	0	11	69	21	0	34	0	10	29	59.0846	69.0635	119.375	72.9853	40.4369	71.9793	53.0292	58.8937	59.2618	0	0.996839	5.0356	2.48344	0	3.0906	0	0.789263	2.23254	-0.030974	-0.503954	1	0.993456
gene00165	23	0	4	7	0	0	3	4	6	0	0	0	10	0	0	0	7	3	2.81939	0	0.515103	0.664366	0	0	0.307713	0.780049	0.713998	0	0	0	1.18259	0	0	0	0.552484	0.230953	-0.688806	2.28113	1	0.920021
gene00171	0	0	8	10	0	0	0	0	3	0	0	0	0	0	0	0	0	0	0	0	1.03021	0.949094	0	0	0	0	0.356999	0	0	0	0	0	0	0	0	0	0.556429	-0.663875	1	1
gene00174	6	34	19	15	10	21	23	10	39	0	71	136	28	8	28	49	20	63	0.735493	4.30066	2.44674	1.42364	1.71343	2.53618	2.35913	1.95012	4.64099	0	6.43414	9.92525	3.31125	0.556444	2.5452	4.60162	1.57853	4.85	-0.756274	-0.0265707	1	1
gene00175	0	0	4	6	0	0	5	4	17	0	0	0	0	0	0	0	5	0	0	0	0.515103	0.569457	0	0	0.512855	0.780049	2.02299	0	0	0	0	0	0	0	0.394632	0	0.389415	3.18983	1	0.861111
gene00176	8	0	4	45	26	0	59	19	6	69	30	0	10	26	0	39	55	11	0.980657	0	0.515103	4.27092	4.45491	0	6.05169	3.70523	0.713998	3.44225	2.71865	0	1.18259	1.80844	0	3.66252	4.34095	0.846826	-0.0753616	1.4963	1	0.869162
gene00177	257	416	444	450	226	385	431	284	464	565	523	300	239	416	555	423	531	689	31.5036	52.6198	57.1764	42.7092	38.7235	46.4967	44.2081	55.3835	55.2158	28.1865	47.3952	21.8939	28.2639	28.9351	50.4496	39.7242	41.9099	53.0421	0.00239232	0.335819	1	0.952851
gene00180	5	0	0	0	0	2	0	0	1	0	3	0	0	19	0	5	0	0	0.612911	0	0	0	0	0.241541	0	0	0.119	0	0.271865	0	0	1.32155	0	0.469553	0	0	1.23033	-0.14491	1	1
gene00184	0	0	0	0	0	98	0	1	0	0	0	0	0	0	0	0	0	0	0	0	0	0	0	11.8355	0	0.195012	0	0	0	0	0	0	0	0	0	0	3.61532	1.09102	0.903949	0.971409
gene00185	2581	8004	8552	4037	2777	26104	3468	6241	7005	10787	4024	5039	8592	7727	4208	1089	1090	3368	316.385	1012.43	1101.29	383.149	475.819	3152.6	355.716	1217.07	833.593	538.139	364.662	367.745	1016.08	537.455	382.508	102.269	86.0297	259.283	0.594998	-0.692901	0.962002	0.902757
gene00187	1398	9879	6464	2475	3670	11920	2455	5110	11002	2493	25305	56816	790	21616	41532	381	209	51291	171.37	1249.59	832.406	234.901	628.828	1439.59	251.812	996.513	1309.23	124.37	2293.18	4146.42	93.4245	1503.51	3775.26	35.78	16.4956	3948.6	-0.208524	-0.483876	1	0.992702
gene00188	1095	150	264	1169	2861	791	726	536	212	1641	1504	682	1299	995	299	70	178	284	134.227	18.9735	33.9968	110.949	490.212	95.5296	74.4666	104.527	25.2279	81.8657	136.295	49.7722	153.618	69.2077	27.1791	6.57375	14.0489	21.8635	0.593063	-1.21148	0.979467	0.705897
gene00189	58	69	54	33	11	0	48	14	92	1980	1138	1228	311	1170	555	542	479	314	7.10977	8.7278	6.95388	3.13201	1.88477	0	4.92341	2.73017	10.948	98.7776	103.128	89.6192	36.7785	81.3799	50.4496	50.8996	37.8057	24.173	-1.30406	-0.681259	0.711235	0.925215
gene00190	359	274	174	290	178	107	288	148	228	960	542	683	380	679	426	401	454	602	44.007	34.6582	22.407	27.5237	30.499	12.9225	29.5405	28.8618	27.1319	47.8922	49.117	49.8452	44.9384	47.2281	38.7235	37.6582	35.8326	46.3445	-0.342454	-0.205814	0.969706	0.992712
gene00191	133	226	144	209	171	185	263	129	214	400	585	398	159	731	442	245	384	492	16.3034	28.5867	18.5437	19.8361	29.2996	22.3426	26.9762	25.1566	25.4659	19.9551	53.0137	29.0459	18.8032	50.845	40.1779	23.0081	30.3077	37.8762	0.151487	0.185981	1	0.99755
gene00192	0	0	0	37	2	0	7	6	15	52	0	16	71	0	6	1	8	27	0	0	0	3.51165	0.342686	0	0.717997	1.17007	1.78499	2.59416	0	1.16768	8.39638	0	0.545401	0.0939107	0.631411	2.07857	1.72402	2.79275	0.969903	0.811223
gene00194	31	30	59	24	43	0	9	5	70	31	1	342	2	0	7	0	0	44	3.80005	3.7947	7.59776	2.27783	7.36774	0	0.923139	0.975062	8.32998	1.54652	0.0906217	24.9591	0.236518	0	0.636301	0	0	3.3873	-1.57914	-2.73568	0.961246	0.64129
gene00195	293	342	451	343	147	16	204	152	474	420	368	314	1097	334	256	190	261	1140	35.9166	43.2596	58.0778	32.5539	25.1874	1.93233	20.9245	29.6419	56.4058	20.9528	33.3488	22.9156	129.73	23.2315	23.2704	17.843	20.5998	87.762	-0.0684014	0.0562692	1	1
gene00196	4	0	0	1	0	0	1	0	1	0	0	0	15	0	0	0	0	0	0.490329	0	0	0.0949094	0	0	0.102571	0	0.119	0	0	0	1.77388	0	0	0	0	0	1.54139	0.636316	0.984008	0.998598
gene00197	85	74	103	61	28	188	33	37	81	127	55	0	46	104	5	123	114	64	10.4195	9.36025	13.2639	5.78947	4.7976	22.7049	3.38484	7.21546	9.63897	6.33574	4.98419	0	5.43991	7.23377	0.454501	11.551	8.9976	4.92699	0.101063	0.366174	1	0.998818
gene00199	3	130	64	27	14	73	43	31	40	0	0	0	2	0	25	10	12	17	0.367747	16.4437	8.24164	2.56255	2.3988	8.81626	4.41055	6.04538	4.75999	0	0	0	0.236518	0	2.2725	0.939107	0.947116	1.30873	0.859949	1.71117	1	0.904727
gene00201	634	622	891	596	985	1345	841	1024	654	1	0	0	3	79	0	0	0	0	77.7171	78.6767	114.739	56.566	168.773	162.436	86.2622	199.693	77.8258	0.0498877	0	0	0.354777	5.49488	0	0	0	0	2.75664	-0.0986836	0.723491	1
gene00202	5	0	16	9	0	0	2	2	0	60	0	0	0	0	20	0	0	0	0.612911	0	2.06041	0.854185	0	0	0.205142	0.390025	0	2.99326	0	0	0	0	1.818	0	0	0	-0.822719	-1.68549	1	1
gene00203	8	1	4	9	0	0	9	7	0	77	0	0	6	1	11	33	5	0	0.980657	0.12649	0.515103	0.854185	0	0	0.923139	1.36509	0	3.84135	0	0	0.709553	0.0695554	0.999901	3.09905	0.394632	0	-0.319327	0.821413	1	0.99755
gene00204	38	31	21	97	29	0	66	14	23	83	81	0	127	25	5	5	63	69	4.65812	3.92119	2.70429	9.20621	4.96894	0	6.76969	2.73017	2.73699	4.14068	7.34036	0	15.0189	1.73889	0.454501	0.469553	4.97236	5.31191	-0.0786018	0.520829	1	0.99755
gene00205	25	108	13	75	51	100	43	15	93	502	497	607	451	146	285	243	359	387	3.06455	13.6609	1.67408	7.11821	8.73848	12.0771	4.41055	2.92518	11.067	25.0436	45.039	44.2987	53.3348	10.1551	25.9065	22.8203	28.3346	29.7929	0.135796	-0.242144	1	0.998711
gene00206	16	0	3	24	13	0	18	5	7	0	48	0	5	0	0	0	6	3	1.96131	0	0.386327	2.27783	2.22746	0	1.84628	0.975062	0.832998	0	4.34984	0	0.591295	0	0	0	0.473558	0.230953	-1.12089	-0.129984	1	1
gene00207	54	0	6	31	0	0	33	4	18	80	61	44	20	0	144	36	168	21	6.61944	0	0.772654	2.94219	0	0	3.38484	0.780049	2.14199	3.99102	5.52792	3.21111	2.36518	0	13.0896	3.38078	13.2596	1.61667	-0.805495	0.740389	1	0.994492
gene00208	0	1	0	0	0	0	0	0	0	54	0	0	0	0	0	0	0	0	0	0.12649	0	0	0	0	0	0	0	2.69394	0	0	0	0	0	0	0	0	-3.86585	-3.88756	0.839934	0.786954
gene00209	0	0	5	2	0	0	5	2	7	0	52	0	4	77	0	0	21	10	0	0	0.643878	0.189819	0	0	0.512855	0.390025	0.832998	0	4.71233	0	0.473036	5.35577	0	0	1.65745	0.769842	0.29225	1.03413	1	0.995084
gene00210	1	36	80	69	58	11	47	29	29	76	0	152	63	0	0	0	0	8	0.122582	4.55364	10.3021	6.54875	9.93788	1.32848	4.82084	5.65536	3.45099	3.79146	0	11.0929	7.45031	0	0	0	0	0.615874	-0.602422	-1.9727	1	0.922656
gene00211	74	133	47	180	62	111	119	33	75	347	309	243	134	261	307	209	287	341	9.07108	16.8232	6.05246	17.0837	10.6233	13.4055	12.206	6.43541	8.92497	17.311	28.0021	17.7341	15.8467	18.154	27.9063	19.6273	22.6519	26.2516	0.202627	0.022871	1	1
gene00215	7	40	24	25	45	56	15	26	21	0	67	1	75	106	12	15	14	10	0.858075	5.0596	3.09062	2.37274	7.71042	6.76315	1.53857	5.07032	2.49899	0	6.07165	0.0729798	8.86942	7.37288	1.0908	1.40866	1.10497	0.769842	1.76182	0.137177	0.829445	1
gene00216	5	0	4	21	2	0	9	28	1	205	200	0	206	95	255	1022	1725	53	0.612911	0	0.515103	1.9931	0.342686	0	0.923139	5.46034	0.119	10.227	18.1243	0	24.3613	6.60777	23.1795	95.9767	136.148	4.08016	1.14064	2.38179	0.970201	0.680789
gene00217	219	84	61	432	18	74	127	29	196	445	351	741	399	819	683	563	765	716	26.8455	10.6252	7.85531	41.0009	3.08417	8.93703	13.0265	5.65536	23.3239	22.2	31.8082	54.078	47.1853	56.9659	62.0848	52.8717	60.3786	55.1207	0.343345	0.316098	1	0.992922
gene00220	223	60	109	271	127	101	243	19	22	88	4	0	29	0	15	23	17	0	27.3358	7.5894	14.0365	25.7205	21.7605	12.1978	24.9248	3.70523	2.61799	4.39012	0.362487	0	3.42951	0	1.3635	2.15995	1.34175	0	0.558706	-0.488805	1	0.995397
gene00224	24	0	0	31	0	0	7	0	0	0	0	0	0	0	0	0	0	2	2.94197	0	0	2.94219	0	0	0.717997	0	0	0	0	0	0	0	0	0	0	0.153968	0.065593	0.921057	1	0.991012
gene00225	0	0	3	1	0	14	6	3	3	1	0	0	7	16	0	0	8	0	0	0	0.386327	0.0949094	0	1.69079	0.615426	0.585037	0.356999	0.0498877	0	0	0.827812	1.11289	0	0	0.631411	0	3.22371	2.23048	0.814143	0.91051
gene00226	7	0	0	12	0	0	6	5	0	0	0	0	0	0	0	0	0	0	0.858075	0	0	1.13891	0	0	0.615426	0.975062	0	0	0	0	0	0	0	0	0	0	0.277851	1.30449	1	0.967957
gene00228	202	0	15	162	25	0	77	17	29	258	56	37	104	93	25	67	157	70	24.7616	0	1.93163	15.3753	4.28357	0	7.89797	3.31521	3.45099	12.871	5.07482	2.70025	12.2989	6.46866	2.2725	6.29201	12.3914	5.38889	-0.146795	0.495881	1	0.995084
gene00229	15	33	38	37	8	0	27	10	42	0	36	0	4	1	16	95	63	28	1.83873	4.17417	4.89347	3.51165	1.37074	0	2.76942	1.95012	4.99799	0	3.26238	0	0.473036	0.0695554	1.4544	8.92151	4.97236	2.15556	-0.983076	1.13437	1	0.977383
gene00230	444	840	956	289	193	332	628	493	786	900	699	807	938	264	154	56	43	724	54.4265	106.252	123.11	27.4288	33.0692	40.0958	64.4146	96.1411	93.5337	44.8989	63.3446	58.8947	110.927	18.3626	13.9986	5.259	3.39383	55.7366	-0.820025	-0.647714	0.951199	0.962306
gene00231	0	51	33	16	0	0	39	13	42	109	22	86	21	0	12	9	74	73	0	6.45099	4.2496	1.51855	0	0	4.00027	2.53516	4.99799	5.43776	1.99368	6.27626	2.48344	0	1.0908	0.845196	5.84055	5.61985	-2.72718	-0.00522437	0.760404	1
gene00232	1786	117	218	1363	279	111	568	173	596	2270	1338	1477	3967	1252	869	883	2254	2517	218.932	14.7993	28.0731	129.362	47.8046	13.4055	58.2604	33.7371	70.9238	113.245	121.252	107.791	469.133	87.0834	78.9922	82.9231	177.9	193.769	0.049596	0.339053	1	0.993918
gene00233	337	294	200	667	204	501	565	259	837	983	492	258	916	787	442	215	637	267	41.3102	37.188	25.7551	63.3046	34.9539	60.5061	57.9526	50.5082	99.6027	49.0396	44.5859	18.8288	108.325	54.7401	40.1779	20.1908	50.2761	20.5548	0.726209	0.506886	0.854498	0.92411
gene00234	170	1478	1770	165	382	123	265	973	938	54	35	0	161	145	30	167	246	54	20.839	186.952	227.933	15.6601	65.4529	14.8548	27.1813	189.747	111.622	2.69394	3.17176	0	19.0397	10.0855	2.727	15.6831	19.4159	4.15715	-0.223227	0.550868	1	0.995084
gene00235	33	0	4	50	10	0	33	6	22	0	0	0	16	0	0	0	23	11	4.04521	0	0.515103	4.74547	1.71343	0	3.38484	1.17007	2.61799	0	0	0	1.89214	0	0	0	1.81531	0.846826	1.54217	3.9336	0.987821	0.690769
gene00236	0	0	3	2	0	0	1	2	4	26	0	0	0	0	1	0	0	0	0	0	0.386327	0.189819	0	0	0.102571	0.390025	0.475999	1.29708	0	0	0	0	0.0909001	0	0	0	-2.10977	-0.291661	0.981124	1
gene00237	0	0	14	7	0	0	11	8	7	0	0	0	3	0	0	0	10	16	0	0	1.80286	0.664366	0	0	1.12828	1.5601	0.832998	0	0	0	0.354777	0	0	0	0.789263	1.23175	0.6945	3.57242	1	0.848436
gene00238	9	0	0	36	58	45	62	37	13	0	0	0	5	0	0	0	1	0	1.10324	0	0	3.41674	9.93788	5.43468	6.3594	7.21546	1.547	0	0	0	0.591295	0	0	0	0.0789263	0	4.9752	3.98232	0.261252	0.388375
gene00239	253	200	370	237	232	337	301	223	349	850	384	1304	164	206	660	311	396	727	31.0133	25.298	47.647	22.4935	39.7515	40.6997	30.8739	43.4877	41.5309	42.4045	34.7987	95.1656	19.3945	14.3284	59.9941	29.2062	31.2548	55.9675	-0.482528	-0.135708	0.92919	1
gene00240	33	0	8	9	0	0	7	13	4	17	0	0	23	0	0	0	2	0	4.04521	0	1.03021	0.854185	0	0	0.717997	2.53516	0.475999	0.848091	0	0	2.71995	0	0	0	0.157853	0	-0.665994	1.03122	1	0.99755
gene00241	242	44	203	167	73	87	179	65	112	304	255	124	137	386	194	38	126	213	29.6649	5.56556	26.1415	15.8499	12.508	10.507	18.3602	12.6758	13.328	15.1659	23.1085	9.04949	16.2015	26.8484	17.6346	3.5686	9.94472	16.3976	-0.106157	-0.508521	1	0.962306
gene00242	8	0	34	34	7	10	45	18	12	125	22	0	23	0	0	14	92	0	0.980657	0	4.37837	3.22692	1.1994	1.20771	4.6157	3.51022	1.428	6.23596	1.99368	0	2.71995	0	0	1.31475	7.26122	0	-1.36917	0.165402	0.981124	1
gene00243	22	573	605	93	155	432	133	176	269	0	0	0	2	17	0	0	0	0	2.69681	72.4787	77.9093	8.82658	26.5581	52.1729	13.6419	34.3222	32.0109	0	0	0	0.236518	1.18244	0	0	0	0	1.67998	-0.312454	0.858533	1
gene00244	104	32	147	205	110	54	283	60	89	0	0	0	10	0	16	0	0	3	12.7485	4.04768	18.93	19.4564	18.8477	6.52161	29.0276	11.7007	10.591	0	0	0	1.18259	0	1.4544	0	0	0.230953	2.83364	1.11827	0.491106	0.917412
gene00246	188	0	1	31	0	0	26	1	0	20	0	0	46	0	0	0	0	0	23.0454	0	0.128776	2.94219	0	0	2.66685	0.195012	0	0.997754	0	0	5.43991	0	0	0	0	0	-0.387006	-1.37102	1	0.986544
gene00254	28	59	99	26	6	131	16	39	52	0	0	0	5	0	0	0	10	1	3.4323	7.46291	12.7488	2.46764	1.02806	15.821	1.64114	7.60548	6.18798	0	0	0	0.591295	0	0	0	0.789263	0.0769842	0.891628	0.824676	1	0.992702
gene00258	1033	960	555	786	504	1130	632	507	556	2688	1598	1801	931	1456	1604	2106	1918	1824	126.627	121.43	71.4705	74.5988	86.3567	136.471	64.8249	98.8712	66.1638	134.098	144.813	131.437	110.099	101.273	145.804	197.776	151.381	140.419	-0.151528	-0.0632562	1	1
gene00260	76	98	109	92	82	148	161	121	82	78	104	1	75	209	43	58	92	77	9.31625	12.396	14.0365	8.73167	14.0501	17.8741	16.5139	23.5965	9.75797	3.89124	9.42466	0.0729798	8.86942	14.5371	3.90871	5.44682	7.26122	5.92778	0.675989	0.579479	0.966877	0.968445
gene00262	74	30	23	141	26	77	112	35	10	0	0	0	2	0	0	0	0	0	9.07108	3.7947	2.96184	13.3822	4.45491	9.29934	11.488	6.82543	1.19	0	0	0	0.236518	0	0	0	0	0	1.3488	0.226194	0.910385	1
gene00263	17	34	84	35	28	11	31	44	65	51	22	20	65	24	2	23	60	27	2.0839	4.30066	10.8172	3.32183	4.7976	1.32848	3.1797	8.58054	7.73498	2.54427	1.99368	1.4596	7.68683	1.66933	0.1818	2.15995	4.73558	2.07857	-0.256197	0.350954	1	0.998598
gene00265	858	338	418	1099	336	391	651	257	667	1436	1063	520	988	964	689	795	1533	1294	105.176	42.7536	53.8282	104.305	57.5712	47.2213	66.7737	50.1182	79.3728	71.6387	96.3309	37.9495	116.84	67.0514	62.6302	74.659	120.994	99.6175	0.126502	0.351244	1	0.965166
gene00266	0	0	4	6	0	0	5	0	0	0	0	0	5	0	0	0	2	0	0	0	0.515103	0.569457	0	0	0.512855	0	0	0	0	0	0.591295	0	0	0	0.157853	0	-0.0204995	0.295963	1	1
gene00267	433	241	149	212	162	89	251	135	110	609	119	243	294	411	135	222	457	229	53.0781	30.4841	19.1876	20.1208	27.7575	10.7486	25.7453	26.3267	13.09	30.3816	10.784	17.7341	34.7681	28.5873	12.2715	20.8482	36.0693	17.6294	-0.302215	-0.141949	1	1
gene00269	1	0	0	17	0	0	16	1	4	44	0	0	8	0	0	0	16	17	0.122582	0	0	1.61346	0	0	1.64114	0.195012	0.475999	2.19506	0	0	0.946071	0	0	0	1.26282	1.30873	0.587774	4.67633	1	0.469098
gene00270	177	159	148	295	220	294	328	188	139	741	274	671	431	391	475	176	291	537	21.697	20.1119	19.0588	27.9983	37.6954	35.5066	33.6433	36.6623	16.541	36.9668	24.8303	48.9694	50.9696	27.1962	43.1776	16.5283	22.9676	41.3405	0.40382	0.0692184	0.969706	1
gene00271	98	56	32	80	7	54	26	22	28	175	79	118	33	158	89	46	65	60	12.0131	7.08344	4.12082	7.59275	1.1994	6.52161	2.66685	4.29027	3.33199	8.73035	7.15912	8.61161	3.90254	10.9898	8.09011	4.31989	5.13021	4.61905	-0.318436	-0.945362	1	0.812146
gene00272	15	0	4	17	4	0	0	1	16	0	0	0	8	0	18	0	7	5	1.83873	0	0.515103	1.61346	0.685371	0	0	0.195012	1.90399	0	0	0	0.946071	0	1.6362	0	0.552484	0.384921	2.14923	1.85325	0.962002	0.977456
gene00273	182	1	5	251	13	0	118	1	3	181	0	0	11	0	0	0	6	0	22.31	0.12649	0.643878	23.8223	2.22746	0	12.1034	0.195012	0.356999	9.02967	0	0	1.30085	0	0	0	0.473558	0	-0.996205	-0.512362	1	1
gene00277	23	56	59	19	5	48	24	19	100	0	67	315	18	85	0	56	47	221	2.81939	7.08344	7.59776	1.80328	0.856714	5.79699	2.46171	3.70523	11.9	0	6.07165	22.9886	2.12866	5.91221	0	5.259	3.70954	17.0135	-1.01078	0.113176	0.969706	1
gene00278	59	89	82	108	19	66	104	73	92	44	32	0	48	0	51	48	56	107	7.23235	11.2576	10.5596	10.2502	3.25551	7.97086	10.6674	14.2359	10.948	2.19506	2.89989	0	5.67643	0	4.63591	4.50771	4.41987	8.23731	0.0291639	0.935981	1	0.943894
gene00280	1007	19	144	680	218	211	707	192	210	580	341	329	818	563	345	544	742	623	123.44	2.40331	18.5437	64.5384	37.3527	25.4826	72.5177	37.4424	24.9899	28.9349	30.902	24.0103	96.7358	39.1597	31.3605	51.0874	58.5633	47.9612	0.493657	0.673131	0.979197	0.890297
gene00281	430	338	306	430	182	236	382	98	246	785	737	923	223	721	802	315	344	869	52.7103	42.7536	39.4053	40.8111	31.1844	28.5019	39.1821	19.1112	29.2739	39.1618	66.7882	67.3603	26.3717	50.1495	72.9019	29.5819	27.1507	66.8993	-0.327536	-0.556543	0.989726	0.857384
gene00282	916	465	490	1537	545	214	893	354	947	4245	2618	1954	2310	3275	1915	2136	3150	2098	112.285	58.8178	63.1001	145.876	93.3818	25.8449	91.5959	69.0344	112.693	211.773	237.248	142.602	273.178	227.794	174.074	200.593	248.618	161.513	0.138007	0.230088	1	0.992712
gene00283	2060	19	36	2741	1135	1307	2783	322	47	0	32	1	49	35	1	2	7	0	252.519	2.40331	4.63592	260.147	194.474	157.847	285.455	62.794	5.59298	0	2.89989	0.0729798	5.79469	2.43444	0.0909001	0.187821	0.552484	0	1.9438	-0.741116	0.836056	0.991012
gene00284	68	14	17	125	65	13	132	33	27	49	0	0	5	0	0	85	38	1	8.33559	1.77086	2.18919	11.8637	11.1373	1.57002	13.5394	6.43541	3.21299	2.4445	0	0	0.591295	0	0	7.98241	2.9992	0.0769842	0.0117797	2.07296	1	0.710001
gene00285	10	0	0	16	0	0	7	0	0	0	0	143	7	24	0	0	10	6	1.22582	0	0	1.51855	0	0	0.717997	0	0	0	0	10.4361	0.827812	1.66933	0	0	0.789263	0.461905	-0.842692	-1.60941	1	0.993918
gene00290	756	93	44	571	240	158	214	71	80	1800	476	712	4932	354	152	39	137	36	92.6721	11.7636	5.66613	54.1933	41.1223	19.0818	21.9502	13.8459	9.51997	89.7978	43.1359	51.9616	583.253	24.6226	13.8168	3.66252	10.8129	2.77143	0.596821	-1.63232	0.991508	0.56937
gene00291	30	43	13	76	38	0	47	16	32	536	77	0	205	237	50	267	374	6	3.67747	5.43907	1.67408	7.21312	6.51102	0	4.82084	3.1202	3.80799	26.7398	6.97787	0	24.2431	16.4846	4.54501	25.0741	29.5184	0.461905	0.391714	0.782028	1	0.971767
gene00292	1219	943	361	697	680	799	748	635	821	7086	1764	1523	2747	3868	939	3010	2721	1468	149.428	119.28	46.488	66.1519	116.513	96.4957	76.7231	123.833	97.6987	353.504	159.857	111.148	324.857	269.04	85.3552	282.671	214.759	113.013	0.0450039	0.0889037	1	1
gene00296	151	70	44	81	7	125	77	17	83	445	51	99	112	111	127	19	109	82	18.5099	8.85429	5.66613	7.68766	1.1994	15.0963	7.89797	3.31521	9.87697	22.2	4.62171	7.225	13.245	7.72065	11.5443	1.7843	8.60297	6.3127	-0.271605	-0.641456	1	0.955091
gene00297	707	1786	1354	1140	826	1143	1278	727	1348	2531	1207	1271	1090	1930	1061	1484	1604	1078	86.6656	225.911	174.362	108.197	141.529	138.041	131.086	141.774	160.412	126.266	109.38	92.7573	128.902	134.242	96.445	139.363	126.598	82.989	-0.0957945	0.0076351	1	1
gene00299	0	0	6	12	4	0	17	5	5	0	0	0	15	0	7	0	0	0	0	0	0.772654	1.13891	0.685371	0	1.74371	0.975062	0.594998	0	0	0	1.77388	0	0.636301	0	0	0	4.2798	2.20992	0.771273	0.932714
gene00302	519	383	205	266	121	245	224	83	287	496	439	858	259	239	704	236	234	669	63.6202	48.4456	26.399	25.2459	20.7325	29.5888	22.9759	16.186	34.1529	24.7443	39.7829	62.6166	30.6291	16.6238	63.9937	22.1629	18.4688	51.5024	-0.658287	-0.798366	0.861087	0.686212
gene00303	60	90	142	54	42	194	89	34	100	44	59	169	40	0	36	95	72	147	7.35493	11.3841	18.2861	5.12511	7.1964	23.4295	9.12882	6.63042	11.9	2.19506	5.34668	12.3336	4.73036	0	3.2724	8.92151	5.6827	11.3167	-0.669876	0.183692	0.983435	1
gene00304	1	0	10	2	8	23	14	13	14	49	0	1	47	11	0	13	8	5	0.122582	0	1.28776	0.189819	1.37074	2.77772	1.43599	2.53516	1.666	2.4445	0	0.0729798	5.55817	0.76511	0	1.22084	0.631411	0.384921	1.63448	1.4489	0.936925	0.938423
gene00305	0	0	10	0	0	0	3	7	10	0	0	0	0	0	0	0	0	0	0	0	1.28776	0	0	0	0.307713	1.36509	1.19	0	0	0	0	0	0	0	0	0	-2.4967	1.48573	0.910385	0.925809
gene00309	24	0	0	26	2	0	40	2	0	0	0	0	3	0	0	0	4	6	2.94197	0	0	2.46764	0.342686	0	4.10284	0.390025	0	0	0	0	0.354777	0	0	0	0.315705	0.461905	0.940508	3.45741	1	0.782376
gene00310	30107	9426	10709	14559	23088	17929	24900	22648	11275	1270166	394106	45151	2087060	602527	102015	490953	807990	49749	3690.58	1192.29	1379.06	1381.79	3955.96	2165.3	2554.02	4416.64	1341.72	63365.7	35714.6	3295.11	246813	41909	9273.18	46105.7	63771.7	3829.89	0.967979	0.351537	0.854545	0.994424
gene00313	0	0	2	0	0	0	0	3	2	77	0	0	10	0	0	37	0	0	0	0	0.257551	0	0	0	0	0.585037	0.237999	3.84135	0	0	1.18259	0	0	3.47469	0	0	-1.92908	1.07258	0.996946	0.998598
gene00314	115	0	0	142	8	0	58	0	0	20	0	0	2	0	0	0	0	0	14.097	0	0	13.4771	1.37074	0	5.94912	0	0	0.997754	0	0	0.236518	0	0	0	0	0	0.608478	-1.75333	1	0.888858
gene00318	85	74	236	108	52	313	105	84	176	116	104	464	83	196	205	146	129	176	10.4195	9.36025	30.3911	10.2502	8.90982	37.8012	10.77	16.381	20.9439	5.78697	9.42466	33.8626	9.81549	13.6329	18.6345	13.711	10.1815	13.5492	0.0962637	0.106238	1	1
gene00319	23	117	80	42	56	25	34	29	112	0	124	291	16	96	96	4	20	356	2.81939	14.7993	10.3021	3.9862	9.59519	3.01927	3.48742	5.65536	13.328	0	11.2371	21.2371	1.89214	6.67732	8.72641	0.375643	1.57853	27.4064	-0.233304	-0.252701	1	1
gene00320	125	371	102	247	232	110	273	109	172	684	231	122	172	333	149	296	529	386	15.3228	46.9278	13.1351	23.4426	39.7515	13.2848	28.0019	21.2563	20.4679	34.1232	20.9336	8.90353	20.3405	23.162	13.5441	27.7976	41.752	29.7159	-0.023982	0.466341	1	0.923537
gene00322	11	30	6	17	0	0	14	0	5	56	50	0	15	141	45	7	28	36	1.3484	3.7947	0.772654	1.61346	0	0	1.43599	0	0.594998	2.79371	4.53109	0	1.77388	9.80732	4.09051	0.657375	2.20994	2.77143	-0.0713519	-0.622204	1	0.99755
gene00323	3	3	99	47	61	157	32	55	76	0	0	0	68	18	6	1	0	16	0.367747	0.37947	12.7488	4.46074	10.4519	18.961	3.28227	10.7257	9.04397	0	0	0	8.04161	1.252	0.545401	0.0939107	0	1.23175	5.10802	2.46249	0.272808	0.685143
gene00324	206	43	82	321	139	28	323	160	161	670	229	314	523	457	206	661	418	381	25.2519	5.43907	10.5596	30.4659	23.8166	3.38158	33.1304	31.202	19.1589	33.4248	20.7524	22.9156	61.8494	31.7868	18.7254	62.0749	32.9912	29.331	0.390199	0.917937	0.984008	0.591625
gene00325	27	261	78	86	59	66	80	56	96	323	204	311	72	260	127	307	154	95	3.30972	33.0139	10.0445	8.16221	10.1092	7.97086	8.20568	10.9207	11.424	16.1137	18.4868	22.6967	8.51464	18.0844	11.5443	28.8306	12.1547	7.3135	-0.64176	-0.265376	0.939057	0.99755
gene00327	141	62	32	128	108	203	220	41	55	1016	43	0	543	330	1	133	306	28	17.2841	7.84238	4.12082	12.1484	18.505	24.5164	22.5656	7.9955	6.54498	50.6859	3.89673	0	64.2146	22.9533	0.0909001	12.4901	24.1515	2.15556	1.39889	0.516818	0.893952	0.995084
gene00329	2	0	0	15	10	0	6	0	2	35	0	0	3	0	0	34	2	0	0.245164	0	0	1.42364	1.71343	0	0.615426	0	0.237999	1.74607	0	0	0.354777	0	0	3.19296	0.157853	0	1.51877	1.76446	1	0.932779
gene00331	32	40	29	34	6	0	32	16	24	1	0	0	19	0	0	0	0	3	3.92263	5.0596	3.73449	3.22692	1.02806	0	3.28227	3.1202	2.85599	0.0498877	0	0	2.24692	0	0	0	0	0.230953	0.3421	0.1776	1	1
gene00332	7	1	18	22	14	58	8	9	13	0	0	0	6	0	25	0	0	7	0.858075	0.12649	2.31796	2.08801	2.3988	7.0047	0.820568	1.75511	1.547	0	0	0	0.709553	0	2.2725	0	0	0.538889	3.50791	1.7107	0.470775	0.865546
gene00334	31	0	47	117	25	12	25	11	233	140	107	413	142	230	500	66	148	646	3.80005	0	6.05246	11.1044	4.28357	1.44925	2.56428	2.14514	27.7269	6.98428	9.69652	30.1406	16.7928	15.9978	45.4501	6.1981	11.6811	49.7318	1.17293	0.869024	0.85645	0.912218
gene00335	102	58	97	54	53	63	59	40	94	234	38	1	70	15	75	38	113	39	12.5034	7.33642	12.4912	5.12511	9.08117	7.60855	6.05169	7.80049	11.186	11.6737	3.44363	0.0729798	8.27812	1.04333	6.81751	3.5686	8.91868	3.00238	-0.189712	-0.019337	1	1
gene00336	0	0	3	4	0	0	1	0	0	41	0	0	0	0	0	0	1	1	0	0	0.386327	0.379638	0	0	0.102571	0	0	2.0454	0	0	0	0	0	0	0.0789263	0.0769842	-2.36264	-1.45279	0.964394	1
gene00337	0	0	0	0	14	0	0	0	1	0	0	0	0	0	0	0	0	0	0	0	0	0	2.3988	0	0	0	0.119	0	0	0	0	0	0	0	0	0	2.53309	0.844126	0.94873	0.976136
gene00341	35	33	50	7	1	0	7	8	17	0	0	0	4	57	9	0	2	1	4.29038	4.17417	6.43878	0.664366	0.171343	0	0.717997	1.5601	2.02299	0	0	0	0.473036	3.96466	0.818101	0	0.157853	0.0769842	1.73715	-1.18777	0.987856	0.991012
gene00342	21	45	14	4	12	0	5	6	24	0	18	67	2	0	36	0	1	14	2.57423	5.69205	1.80286	0.379638	2.05611	0	0.512855	1.17007	2.85599	0	1.63119	4.88964	0.236518	0	3.2724	0	0.0789263	1.07778	-1.45098	-2.19781	0.95703	0.785699
gene00343	123	10	50	227	54	0	170	55	82	54	57	195	141	84	39	62	106	104	15.0776	1.2649	6.43878	21.5444	9.25251	0	17.4371	10.7257	9.75797	2.69394	5.16544	14.2311	16.6745	5.84266	3.5451	5.82246	8.36619	8.00636	0.119093	0.471053	1	0.994492
gene00344	53	167	82	93	60	34	54	38	62	90	23	181	104	145	45	118	68	46	6.49686	21.1238	10.5596	8.82658	10.2806	4.1062	5.53884	7.41047	7.37798	4.48989	2.0843	13.2093	12.2989	10.0855	4.09051	11.0815	5.36699	3.54127	-0.25021	-0.478502	1	0.985233
gene00345	24	24	23	8	5	21	10	5	7	25	6	48	0	65	62	18	48	28	2.94197	3.03576	2.96184	0.759275	0.856714	2.53618	1.02571	0.975062	0.832998	1.24719	0.54373	3.50303	0	4.5211	5.63581	1.69039	3.78846	2.15556	-0.372582	-0.559829	1	0.993198
gene00346	141	110	199	278	151	327	225	73	175	691	209	187	140	48	247	186	288	337	17.2841	13.9139	25.6264	26.3848	25.8728	39.492	23.0785	14.2359	20.8249	34.4724	18.9399	13.6472	16.5562	3.33866	22.4523	17.4674	22.7308	25.9437	0.00772871	0.0418149	1	1
gene00348	526	238	275	504	368	297	437	187	356	735	286	273	562	1030	347	296	455	526	64.4782	30.1046	35.4133	47.8343	63.0541	35.8689	44.8235	36.4673	42.3639	36.6675	25.9178	19.9235	66.4615	71.6421	31.5423	27.7976	35.9115	40.4937	0.605216	0.217259	0.844349	0.993456
gene00349	0	0	0	0	4	0	3	5	1	69	33	0	12	163	133	1	27	42	0	0	0	0	0.685371	0	0.307713	0.975062	0.119	3.44225	2.99052	0	1.41911	11.3375	12.0897	0.0939107	2.13101	3.23334	2.25322	2.15718	0.900814	0.874274
gene00353	59	0	10	43	5	0	26	8	8	88	0	0	23	0	0	0	0	0	7.23235	0	1.28776	4.08111	0.856714	0	2.66685	1.5601	0.951997	4.39012	0	0	2.71995	0	0	0	0	0	-0.716315	-0.461257	1	1
gene00357	611	205	214	283	233	127	376	192	199	1251	179	244	651	628	111	580	450	117	74.8977	25.9304	27.558	26.8594	39.9229	15.3379	38.5667	37.4424	23.6809	62.4095	16.2213	17.8071	76.9865	43.6808	10.0899	54.4682	35.5168	9.00715	-0.110995	-0.102911	1	1
gene00358	653	334	228	476	219	290	422	236	348	447	295	197	1113	370	299	216	637	364	80.0462	42.2476	29.3608	45.1769	37.5241	35.0235	43.285	46.0229	41.4119	22.2998	26.7334	14.377	131.622	25.7355	27.1791	20.2847	50.2761	28.0222	0.512633	0.316215	0.953855	0.990469
gene00359	73	286	175	127	111	36	137	127	178	401	61	107	78	280	106	188	157	184	8.9485	36.1761	22.5357	12.0535	19.019	4.34774	14.0522	24.7666	21.1819	20.005	5.52792	7.80884	9.22419	19.4755	9.63541	17.6552	12.3914	14.1651	-0.437614	0.153055	0.992492	1
gene00360	276	59	253	448	236	288	282	208	316	178	373	281	436	121	300	269	359	380	33.8327	7.46291	32.5802	42.5194	40.4369	34.7819	28.925	40.5626	37.6039	8.88001	33.8019	20.5073	51.5609	8.41621	27.27	25.262	28.3346	29.254	0.523627	0.493211	0.961982	0.943571
gene00361	222	135	94	312	167	112	210	92	137	830	216	342	422	166	218	375	356	297	27.2132	17.0761	12.1049	29.6117	28.6142	13.5263	21.5399	17.9411	16.303	41.4068	19.5743	24.9591	49.9053	11.5462	19.8162	35.2165	28.0978	22.8643	0.0994319	0.0866783	1	1
gene00362	108	728	638	220	298	503	324	226	310	578	222	411	60	218	236	415	371	353	13.2389	92.0847	82.1589	20.8801	51.0601	60.7476	33.233	44.0728	36.8899	28.8351	20.118	29.9947	7.09553	15.1631	21.4524	38.9729	29.2817	27.1754	-0.674442	-0.0348819	0.880642	1
gene00363	231	315	488	119	98	522	161	151	216	275	110	297	100	0	52	203	154	54	28.3165	39.8443	62.8425	11.2942	16.7916	63.0423	16.5139	29.4469	25.7039	13.7191	9.96839	21.675	11.8259	0	4.72681	19.0639	12.1547	4.15715	-1.0639	-0.428365	0.891152	0.993539
gene00364	53	0	16	109	131	95	109	42	11	62	1	0	12	0	0	34	16	0	6.49686	0	2.06041	10.3451	22.4459	11.4732	11.1802	8.19052	1.309	3.09304	0.0906217	0	1.41911	0	0	3.19296	1.26282	0	1.50975	1.09508	0.968741	0.977456
gene00365	5	167	89	53	79	32	27	34	52	58	86	105	17	21	135	146	78	57	0.612911	21.1238	11.461	5.0302	13.5361	3.86466	2.76942	6.63042	6.18798	2.89349	7.79347	7.66288	2.0104	1.46066	12.2715	13.711	6.15625	4.3881	-0.247347	0.0555809	1	1
gene00367	10	30	3	15	6	0	20	4	5	105	20	7	24	13	22	0	16	48	1.22582	3.7947	0.386327	1.42364	1.02806	0	2.05142	0.780049	0.594998	5.23821	1.81243	0.510858	2.83821	0.904221	1.9998	0	1.26282	3.69524	-0.690066	-0.294836	1	1
gene00368	87	106	149	239	303	406	289	408	136	212	3	0	45	122	5	80	59	11	10.6646	13.4079	19.1876	22.6834	51.9169	49.0329	29.643	79.565	16.184	10.5762	0.271865	0	5.32165	8.48576	0.454501	7.51285	4.65665	0.846826	1.12994	0.847458	0.928051	0.952851
gene00369	9	0	16	16	25	1	9	12	13	40	11	4	7	0	0	30	6	13	1.10324	0	2.06041	1.51855	4.28357	0.120771	0.923139	2.34015	1.547	1.99551	0.996839	0.291919	0.827812	0	0	2.81732	0.473558	1.00079	-0.787434	0.508739	1	0.998598
gene00370	7	46	8	42	1	0	42	13	34	30	92	229	16	104	97	66	38	101	0.858075	5.81854	1.03021	3.9862	0.171343	0	4.30798	2.53516	4.04599	1.49663	8.3372	16.7124	1.89214	7.23377	8.81731	6.1981	2.9992	7.7754	-0.555636	0.0640215	1	1
gene00371	72	0	59	117	23	0	65	35	56	43	34	0	83	0	6	31	69	74	8.82592	0	7.59776	11.1044	3.94088	0	6.66712	6.82543	6.66398	2.14517	3.08114	0	9.81549	0	0.545401	2.91123	5.44592	5.69683	-0.294187	1.15943	1	0.967957
gene00372	8	52	93	38	19	67	29	32	48	28	0	53	8	2	43	15	24	14	0.980657	6.57748	11.9761	3.60656	3.25551	8.09163	2.97456	6.24039	5.71198	1.39686	0	3.86793	0.946071	0.139111	3.90871	1.40866	1.89423	1.07778	-0.198867	0.15634	1	1
gene00374	16	223	9	7	4	108	1	0	64	45	780	1037	16	0	315	4	2	343	1.96131	28.2073	1.15898	0.664366	0.685371	13.0432	0.102571	0	7.61598	2.24495	70.6849	75.68	1.89214	0	28.6335	0.375643	0.157853	26.4056	-3.25322	-4.58023	0.647066	0.174346
gene00375	44	52	143	81	65	208	84	64	152	356	110	148	121	101	173	261	171	252	5.39362	6.57748	18.4149	7.68766	11.1373	25.1203	8.61597	12.4808	18.0879	17.76	9.96839	10.801	14.3093	7.0251	15.7257	24.5107	13.4964	19.4	0.205116	0.536943	1	0.912218
gene00376	46	212	101	46	41	91	54	36	66	91	134	153	89	148	157	180	74	158	5.63878	26.8159	13.0063	4.36583	7.02505	10.9901	5.53884	7.02044	7.85398	4.53978	12.1433	11.1659	10.525	10.2942	14.2713	16.9039	5.84055	12.1635	-0.35752	-0.29562	1	0.99755
gene00377	269	339	32	836	132	687	837	94	165	0	1102	3188	14	1	1100	29	49	1486	32.9746	42.8801	4.12082	79.3443	22.6172	82.9694	85.852	18.3312	19.6349	0	99.8651	232.66	1.65562	0.0695554	99.9901	2.72341	3.86739	114.399	-1.25359	-1.21585	0.996946	0.98071
gene00378	17	0	10	14	0	0	15	11	10	0	0	0	4	0	0	0	4	0	2.0839	0	1.28776	1.32873	0	0	1.53857	2.14514	1.19	0	0	0	0.473036	0	0	0	0.315705	0	-0.368773	1.80365	1	0.972062
gene00379	19	230	139	120	83	103	80	53	273	636	37	149	153	124	119	199	168	104	2.32906	29.0927	17.8998	11.3891	14.2214	12.4394	8.20568	10.3357	32.4869	31.7286	3.353	10.874	18.0936	8.62487	10.8171	18.6882	13.2596	8.00636	-0.342075	-0.043327	1	1
gene00385	0	0	33	8	0	0	3	3	0	0	0	0	0	0	0	0	4	0	0	0	4.2496	0.759275	0	0	0.307713	0.585037	0	0	0	0	0	0	0	0	0.315705	0	-1.12414	0.660613	1	1
gene00386	54	66	104	140	57	82	111	59	68	423	62	202	137	242	133	186	109	98	6.61944	8.34834	13.3927	13.2873	9.76654	9.90319	11.3854	11.5057	8.09198	21.1025	5.61855	14.7419	16.2015	16.8324	12.0897	17.4674	8.60297	7.54445	0.192735	-0.0565692	1	1
gene00387	114	205	254	195	183	58	197	135	230	266	220	266	55	218	211	73	142	340	13.9744	25.9304	32.709	18.5073	31.3557	7.0047	20.2065	26.3267	27.3699	13.2701	19.9368	19.4126	6.50424	15.1631	19.1799	6.85548	11.2075	26.1746	-0.328606	-0.0816216	1	1
gene00388	583	119	218	558	188	166	384	145	215	757	410	164	368	675	415	119	388	409	71.4654	15.0523	28.0731	52.9595	32.2124	20.0479	39.3873	28.2768	25.5849	37.765	37.1549	11.9687	43.5193	46.9499	37.7236	11.1754	30.6234	31.4865	0.283279	-0.105423	1	1
gene00390	17	140	110	77	49	108	225	82	129	121	51	157	33	130	60	155	133	276	2.0839	17.7086	14.1653	7.30803	8.39579	13.0432	23.0785	15.991	15.351	6.03641	4.62171	11.4578	3.90254	9.04221	5.45401	14.5562	10.4972	21.2476	-0.188762	1.04119	1	0.670355
gene00392	0	0	15	6	0	0	11	5	16	0	0	0	0	0	0	0	25	3	0	0	1.93163	0.569457	0	0	1.12828	0.975062	1.90399	0	0	0	0	0	0	0	1.97316	0.230953	-0.432962	3.70655	1	0.848436
gene00393	482	64	84	594	315	559	472	151	117	386	200	397	161	225	174	106	233	238	59.0846	8.09536	10.8172	56.3762	53.973	67.5108	48.4135	29.4469	13.923	19.2567	18.1243	28.973	19.0397	15.65	15.8166	9.95453	18.3898	18.3222	0.470959	-0.0949022	0.985544	1
gene00394	0	0	0	0	1	0	0	3	0	38	0	0	12	0	0	24	2	3	0	0	0	0	0.171343	0	0	0.585037	0	1.89573	0	0	1.41911	0	0	2.25386	0.157853	0.230953	0.456913	2.37533	1	0.913525
gene00395	98	1110	402	70	68	605	40	25	253	809	1041	5385	290	448	1742	203	325	924	12.0131	140.404	51.7678	6.64366	11.6513	73.0662	4.10284	4.87531	30.1069	40.3591	94.3372	392.996	34.2951	31.1608	158.348	19.0639	25.6511	71.1334	-1.41885	-2.30043	0.461411	0.00312085
gene00396	47	0	4	36	0	0	18	0	0	0	0	0	0	0	0	0	0	0	5.76136	0	0.515103	3.41674	0	0	1.84628	0	0	0	0	0	0	0	0	0	0	0	-1.14237	-1.67195	0.983435	0.924727
gene00397	67	112	41	109	78	0	138	55	92	230	125	134	125	118	80	66	148	198	8.21301	14.1669	5.2798	10.3451	13.3647	0	14.1548	10.7257	10.948	11.4742	11.3277	9.77929	14.7824	8.20754	7.27201	6.1981	11.6811	15.2429	-0.241386	0.345759	1	0.99755
gene00398	3	42	11	1	2	0	6	23	14	0	0	82	1	0	15	0	3	12	0.367747	5.31258	1.41653	0.0949094	0.342686	0	0.615426	4.48528	1.666	0	0	5.98434	0.118259	0	1.3635	0	0.236779	0.92381	-1.86654	-0.450761	0.950339	1
gene00400	66	158	42	122	60	246	101	53	131	1296	119	0	231	802	57	95	81	112	8.09042	19.9854	5.40858	11.5789	10.2806	29.7096	10.3597	10.3357	15.589	64.6545	10.784	0	27.3178	55.7835	5.18131	8.92151	6.39303	8.62223	0.614991	-0.411688	1	0.998598
gene00401	763	251	263	475	1001	693	914	417	243	16498	268	0	2909	1904	20	153	115	12	93.5302	31.749	33.868	45.082	171.514	83.694	93.7499	81.3201	28.9169	823.047	24.2866	0	344.015	132.434	1.818	14.3683	9.07653	0.92381	0.505592	-1.55522	1	0.912218
gene00404	253	155	164	271	359	404	472	166	302	2769	730	512	1475	2435	1065	981	1349	904	31.0133	19.6059	21.1192	25.7205	61.512	48.7913	48.4135	32.372	35.9379	138.139	66.1538	37.3656	174.432	169.368	96.8086	92.1264	106.472	69.5937	0.947707	0.516499	0.500306	0.865546
gene00405	1139	784	547	533	425	695	638	252	623	2072	2168	3930	1346	818	2441	577	524	2926	139.621	99.1681	70.4403	50.5867	72.8207	83.9356	65.4403	49.1431	74.1368	103.367	196.468	286.811	159.176	56.8964	221.887	54.1864	41.3574	225.256	-0.594454	-0.909639	0.900814	0.597912
gene00407	9	9	110	25	8	69	36	39	76	51	4	0	4	48	90	44	20	32	1.10324	1.13841	14.1653	2.37274	1.37074	8.33317	3.69256	7.60548	9.04397	2.54427	0.362487	0	0.473036	3.33866	8.18101	4.13207	1.57853	2.46349	0.652469	1.12389	1	0.911703
gene00408	0	0	0	1	13	0	0	0	0	0	0	0	0	0	0	0	0	0	0	0	0	0.0949094	2.22746	0	0	0	0	0	0	0	0	0	0	0	0	0	2.93944	-0.157686	0.87108	1
gene00409	2514	685	704	2396	391	977	1527	363	934	3208	2157	1960	2612	2682	1815	1674	2631	2202	308.172	86.6456	90.6581	227.403	66.995	117.993	156.626	70.7895	111.146	160.04	195.471	143.04	308.892	186.548	164.984	157.206	207.655	169.519	0.048542	-0.107398	1	1
gene00410	26	0	0	12	6	0	15	9	12	0	12	0	18	0	0	46	28	3	3.18714	0	0	1.13891	1.02806	0	1.53857	1.75511	1.428	0	1.08746	0	2.12866	0	0	4.31989	2.20994	0.230953	-0.130528	2.73952	1	0.77964
gene00411	7	0	25	56	61	0	17	6	19	0	20	0	0	0	11	0	0	25	0.858075	0	3.21939	5.31493	10.4519	0	1.74371	1.17007	2.26099	0	1.81243	0	0	0	0.999901	0	0	1.9246	0.921268	0.284351	1	1
gene00414	48	390	54	20	5	45	20	2	260	32	1058	4720	14	53	1239	60	31	2117	5.88394	49.3311	6.95388	1.89819	0.856714	5.43468	2.05142	0.390025	30.9399	1.59641	95.8778	344.465	1.65562	3.68644	112.625	5.63464	2.44672	162.976	-3.15658	-2.47029	0.370538	0.539503
gene00416	0	0	6	0	0	0	1	0	0	0	0	0	12	0	0	0	13	0	0	0	0.772654	0	0	0	0.102571	0	0	0	0	0	1.41911	0	0	0	1.02604	0	-1.41887	-0.287125	1	1
gene00417	32	126	167	64	14	156	75	57	102	138	31	48	69	0	23	0	121	131	3.92263	15.9377	21.5055	6.0742	2.3988	18.8402	7.69283	11.1157	12.138	6.8845	2.80927	3.50303	8.15986	0	2.0907	0	9.55009	10.0849	-0.61337	0.101282	1	1
gene00418	2	33	33	36	12	0	10	3	35	0	45	0	4	0	13	46	17	69	0.245164	4.17417	4.2496	3.41674	2.05611	0	1.02571	0.585037	4.16499	0	4.07798	0	0.473036	0	1.1817	4.31989	1.34175	5.31191	-0.64802	0.812391	1	0.99755
gene00421	3	22	1	7	0	0	5	4	2	7	0	0	0	6	0	0	16	0	0.367747	2.78278	0.128776	0.664366	0	0	0.512855	0.780049	0.237999	0.349214	0	0	0	0.417333	0	0	1.26282	0	-1.11174	0.20081	1	1
gene00422	0	0	0	3	0	0	0	0	3	17	0	0	5	0	0	0	2	0	0	0	0	0.284728	0	0	0	0	0.356999	0.848091	0	0	0.591295	0	0	0	0.157853	0	0.125992	2.30402	1	0.928081
gene00423	2	0	0	6	0	0	4	0	0	5	0	0	21	0	0	0	0	0	0.245164	0	0	0.569457	0	0	0.410284	0	0	0.249438	0	0	2.48344	0	0	0	0	0	1.62766	-0.115315	0.977954	1
gene00425	144	10	73	68	23	39	53	37	53	387	49	28	88	48	82	131	60	93	17.6518	1.2649	9.40062	6.45384	3.94088	4.71005	5.43627	7.21546	6.30698	19.3065	4.44046	2.04343	10.4068	3.33866	7.45381	12.3023	4.73558	7.15953	-0.331698	0.0463351	1	1
gene00426	97	192	293	248	284	271	304	164	250	743	253	330	127	401	485	486	282	338	11.8905	24.2861	37.7313	23.5375	48.6613	32.7288	31.1816	31.982	29.7499	37.0666	22.9273	24.0833	15.0189	27.8917	44.0866	45.6406	22.2572	26.0207	0.275711	0.299821	1	0.986938
gene00427	41	79	28	17	22	22	19	8	18	146	43	0	21	26	18	0	20	27	5.02587	9.9927	3.60572	1.61346	3.76954	2.65695	1.94885	1.5601	2.14199	7.2836	3.89673	0	2.48344	1.80844	1.6362	0	1.57853	2.07857	-1.03393	-1.53433	0.964394	0.844048
gene00428	0	0	2	7	0	0	4	5	5	0	0	0	0	0	0	0	0	0	0	0	0.257551	0.664366	0	0	0.410284	0.975062	0.594998	0	0	0	0	0	0	0	0	0	0.686627	2.06316	1	0.928122
gene00429	25	209	264	107	60	80	150	112	177	127	168	0	139	2	97	54	157	132	3.06455	26.4364	33.9968	10.1553	10.2806	9.66165	15.3857	21.8414	21.0629	6.33574	15.2244	0	16.438	0.139111	8.81731	5.07118	12.3914	10.1619	-0.315914	0.150487	1	1
gene00431	119	36	86	87	51	65	83	38	71	54	0	6	51	0	4	8	49	31	14.5873	4.55364	11.0747	8.25712	8.73848	7.85009	8.5134	7.41047	8.44898	2.69394	0	0.437879	6.0312	0	0.363601	0.751285	3.86739	2.38651	0.27405	1.03593	1	0.952851
gene00436	50	69	61	84	79	82	77	74	52	328	109	129	40	250	192	209	145	116	6.12911	8.7278	7.85531	7.97239	13.5361	9.90319	7.89797	14.4309	6.18798	16.3632	9.87777	9.41439	4.73036	17.3889	17.4528	19.6273	11.4443	8.93017	0.298366	0.248976	1	0.99755
gene00437	213	0	0	95	59	0	201	67	2	793	12	0	536	0	0	163	315	10	26.11	0	0	9.01639	10.1092	0	20.6168	13.0658	0.237999	39.5609	1.08746	0	63.3868	0	0	15.3074	24.8618	0.769842	1.03605	3.08858	0.996946	0.616973
gene00438	0	0	0	0	0	0	2	1	0	0	0	62	0	1	0	0	0	9	0	0	0	0	0	0	0.205142	0.195012	0	0	0	4.52475	0	0.0695554	0	0	0	0.692858	-2.52284	0.649696	1	1
gene00439	435	275	307	210	228	386	236	181	269	477	206	62	210	292	241	303	378	207	53.3232	34.7847	39.5341	19.931	39.0661	46.6175	24.2068	35.2972	32.0109	23.7964	18.6681	4.52475	24.8344	20.3102	21.9069	28.4549	29.8342	15.9357	0.123925	0.123982	1	1
gene00440	74	94	99	142	126	27	114	52	65	442	139	128	68	209	207	231	186	162	9.07108	11.8901	12.7488	13.4771	21.5892	3.26081	11.6931	10.1406	7.73498	22.0504	12.5964	9.34141	8.04161	14.5371	18.8163	21.6934	14.6803	12.4714	0.053044	0.01173	1	1
gene00444	0	0	6	3	10	0	5	2	0	0	0	0	9	0	0	0	0	3	0	0	0.772654	0.284728	1.71343	0	0.512855	0.390025	0	0	0	0	1.06433	0	0	0	0	0.230953	3.63002	1.69713	0.900814	0.962306
gene00445	0	0	1	3	0	0	1	2	3	0	0	57	0	0	0	7	19	11	0	0	0.128776	0.284728	0	0	0.102571	0.390025	0.356999	0	0	4.15985	0	0	0	0.657375	1.4996	0.846826	-1.14713	1.75572	1	0.987075
gene00446	224	53	93	446	187	135	307	98	104	730	114	110	256	337	119	183	299	197	27.4584	6.70397	11.9761	42.3296	32.0411	16.304	31.4893	19.1112	12.376	36.418	10.3309	8.02777	30.2743	23.4402	10.8171	17.1857	23.599	15.1659	0.704361	0.451412	0.844349	0.932714
gene00447	12	38	0	26	17	0	6	1	8	0	10	0	15	1	5	36	30	4	1.47099	4.80662	0	2.46764	2.91283	0	0.615426	0.195012	0.951997	0	0.906217	0	1.77388	0.0695554	0.454501	3.38078	2.36779	0.307937	0.937942	1.54166	1	0.945345
gene00448	579	110	153	826	184	234	558	125	126	1382	325	317	737	362	430	278	376	258	70.9751	13.9139	19.7027	78.3952	31.5271	28.2603	57.2346	24.3765	14.994	68.9448	29.4521	23.1346	87.1568	25.1791	39.0871	26.1072	29.6763	19.8619	0.427061	-0.184515	0.94873	0.99755
gene00454	20	38	55	60	35	110	49	27	66	34	9	81	27	95	14	23	70	109	2.45164	4.80662	7.08266	5.69457	5.997	13.2848	5.02598	5.26533	7.85398	1.69618	0.815595	5.91136	3.19299	6.60777	1.2726	2.15995	5.52484	8.39128	0.790623	0.77371	0.936925	0.901072
gene00456	90	80	129	119	82	2	75	31	77	186	36	96	86	93	4	82	94	2	11.0324	10.1192	16.6121	11.2942	14.0501	0.241541	7.69283	6.04538	9.16297	9.27911	3.26238	7.00606	10.1703	6.46866	0.363601	7.70067	7.41908	0.153968	-0.933809	-0.763591	0.969706	0.967957
gene00458	51	21	0	23	18	0	17	5	2	66	9	3	15	42	1	67	34	4	6.25169	2.65629	0	2.18292	3.08417	0	1.74371	0.975062	0.237999	3.29259	0.815595	0.218939	1.77388	2.92133	0.0909001	6.29201	2.6835	0.307937	-0.340852	0.199456	1	1
gene00462	0	0	0	0	0	0	0	0	0	61	0	0	0	0	0	0	0	0	0	0	0	0	0	0	0	0	0	3.04315	0	0	0	0	0	0	0	0	-3.16746	-3.23152	0.931885	0.886298
gene00468	0	0	0	5	0	0	5	12	9	0	0	0	0	0	0	0	17	0	0	0	0	0.474547	0	0	0.512855	2.34015	1.071	0	0	0	0	0	0	0	1.34175	0	1.98042	5.66912	0.932746	0.379299
gene00469	21	0	68	1	3	0	6	6	29	0	0	138	9	0	0	0	0	0	2.57423	0	8.75674	0.0949094	0.514028	0	0.615426	1.17007	3.45099	0	0	10.0712	1.06433	0	0	0	0	0	-1.46265	-1.62331	1	0.994492
gene00470	14	0	3	1	0	0	0	0	12	0	6	0	0	0	0	0	0	7	1.71615	0	0.386327	0.0949094	0	0	0	0	1.428	0	0.54373	0	0	0	0	0	0	0.538889	-4.27491	-1.7055	0.836056	0.99755
gene00471	38	19	17	34	16	140	35	22	20	52	15	140	93	70	29	54	57	8	4.65812	2.40331	2.18919	3.22692	2.74148	16.9079	3.58999	4.29027	2.37999	2.59416	1.35933	10.2172	10.9981	4.86888	2.6361	5.07118	4.4988	0.615874	0.826635	0.024257	0.957376	1
gene00472	0	0	0	0	0	0	0	0	0	0	0	0	0	29	0	0	0	2	0	0	0	0	0	0	0	0	0	0	0	0	0	2.01711	0	0	0	0.153968	2.8486	1.47539	0.950339	0.971767
gene00475	75	111	30	56	27	12	44	44	38	77	45	47	39	3	1	0	31	39	9.19366	14.0404	3.86327	5.31493	4.62625	1.44925	4.51313	8.58054	4.52199	3.84135	4.07798	3.43005	4.6121	0.208666	0.0909001	0	2.44672	3.00238	-1.46491	-0.62258	0.873522	0.991012
gene00477	85	429	418	202	164	206	48	63	266	0	90	738	56	5	66	0	2	58	10.4195	54.2642	53.8282	19.1717	28.1002	24.8787	4.92341	12.2858	31.6539	0	8.15595	53.8591	6.6225	0.347777	5.99941	0	0.157853	4.46508	-0.651372	-2.59585	1	0.469473
gene00479	8	28	19	11	7	0	18	10	18	12	11	1	14	0	12	12	12	4	0.980657	3.54172	2.44674	1.044	1.1994	0	1.84628	1.95012	2.14199	0.598652	0.996839	0.0729798	1.65562	0	1.0908	1.12693	0.947116	0.307937	-0.425245	0.0857905	1	1
gene00480	0	0	0	1	9	0	2	0	0	0	0	0	0	0	0	0	0	11	0	0	0	0.0949094	1.54208	0	0.205142	0	0	0	0	0	0	0	0	0	0	0.846826	3.42356	4.03849	0.900814	0.795321
gene00482	140	126	70	85	29	133	37	34	40	121	307	378	39	299	198	122	163	65	17.1615	15.9377	9.0143	8.0673	4.96894	16.0625	3.79513	6.63042	4.75999	6.03641	27.8209	27.5864	4.6121	20.7971	17.9982	11.4571	12.865	5.00397	-0.525866	-1.20088	0.976478	0.565547
gene00517	8	7	81	56	3	113	60	25	32	0	1	0	0	0	0	0	0	0	0.980657	0.885429	10.4308	5.31493	0.514028	13.6471	6.15426	4.87531	3.80799	0	0.0906217	0	0	0	0	0	0	0	0.192861	0.303269	1	1
gene00518	873	717	876	1685	318	834	1194	358	915	2591	2170	1346	1586	2062	1893	1294	2250	2574	107.014	90.6933	112.807	159.922	54.487	100.723	122.47	69.8144	108.885	129.259	196.649	98.2308	187.559	143.423	172.074	121.52	177.584	198.157	0.0895225	0.109851	1	1
gene00519	11	0	4	7	0	29	8	6	1	156	14	0	20	34	0	0	10	2	1.3484	0	0.515103	0.664366	0	3.50235	0.820568	1.17007	0.119	7.78248	1.2687	0	2.36518	2.36489	0	0	0.789263	0.153968	0.487923	-1.37152	1	0.984689
gene00522	50	761	1025	25	16	306	4	44	311	0	44	1013	5	0	24	0	0	81	6.12911	96.2588	131.995	2.37274	2.74148	36.9558	0.410284	8.58054	37.0089	0	3.98736	73.9285	0.591295	0	2.1816	0	0	6.23572	-2.83204	-3.43623	0.689648	0.127861
gene00523	0	0	0	0	0	0	1	2	0	52	0	0	3	0	0	0	0	0	0	0	0	0	0	0	0.102571	0.390025	0	2.59416	0	0	0.354777	0	0	0	0	0	-1.75945	0.24613	1	0.99755
gene00525	0	0	0	10	0	0	12	0	0	0	0	0	2	0	0	0	0	2	0	0	0	0.949094	0	0	1.23085	0	0	0	0	0	0.236518	0	0	0	0	0.153968	2.69434	3.43688	0.854406	0.680789
gene00529	38	0	4	3	3	0	3	1	0	0	0	0	0	0	0	0	0	0	4.65812	0	0.515103	0.284728	0.514028	0	0.307713	0.195012	0	0	0	0	0	0	0	0	0	0	-1.77686	-2.31719	0.970201	0.881536
gene00530	166	159	296	238	126	191	240	129	205	203	191	344	116	175	142	166	117	161	20.3486	20.1119	38.1176	22.5884	21.5892	23.0672	24.6171	25.1566	24.3949	10.1272	17.3087	25.105	13.718	12.1722	12.9078	15.5892	9.23438	12.3945	-0.294553	-0.210848	0.998067	0.995084
gene00531	120	95	207	103	38	296	113	99	156	527	154	416	170	163	255	490	218	240	14.7099	12.0165	26.6566	9.77567	6.51102	35.7481	11.5905	19.3062	18.5639	26.2908	13.9557	30.3596	20.104	11.3375	23.1795	46.0162	17.2059	18.4762	-0.279645	0.198212	1	0.998079
gene00533	253	478	269	314	327	998	314	258	236	254	47	257	114	214	176	118	42	327	31.0133	60.4622	34.6406	29.8016	56.0291	120.529	32.2073	50.3132	28.0839	12.6715	4.25922	18.7558	13.4815	14.8849	15.9984	11.0815	3.31491	25.1738	0.450337	-0.0122187	0.979017	1
gene00534	4	0	1	3	4	9	17	5	5	0	0	0	0	0	0	0	3	0	0.490329	0	0.128776	0.284728	0.685371	1.08694	1.74371	0.975062	0.594998	0	0	0	0	0	0	0	0.236779	0	1.35021	2.61133	0.987856	0.744753
gene00535	130	154	123	129	56	295	122	32	263	121	112	201	232	343	130	202	278	187	15.9357	19.4794	15.8394	12.2433	9.59519	35.6273	12.5137	6.24039	31.2969	6.03641	10.1496	14.6689	27.4361	23.8575	11.817	18.97	21.9415	14.396	0.548157	0.395732	0.959441	0.983133
gene00536	143	72	139	132	89	44	189	71	136	513	275	292	252	92	184	249	303	349	17.5293	9.10727	17.8998	12.528	15.2495	5.31391	19.3859	13.8459	16.184	25.5924	24.921	21.3101	29.8012	6.3991	16.7256	23.3838	23.9147	26.8675	-0.480159	0.14361	0.95602	1
gene00537	16	0	3	22	5	45	5	8	4	231	7	0	47	0	3	0	29	29	1.96131	0	0.386327	2.08801	0.856714	5.43468	0.512855	1.5601	0.475999	11.5241	0.634352	0	5.55817	0	0.2727	0	2.28886	2.23254	0.876763	0.583172	1	1
gene00539	310	304	362	331	175	167	318	191	338	1351	562	1199	303	1161	682	618	651	889	38.0005	38.4529	46.6168	31.415	29.985	20.1687	32.6176	37.2474	40.2219	67.3983	50.9294	87.5027	35.8324	80.7539	61.9939	58.0368	51.381	68.4389	-0.37426	-0.141967	0.956955	0.998711
gene00540	2	0	10	4	2	0	2	1	6	0	0	0	4	0	0	0	5	7	0.245164	0	1.28776	0.379638	0.342686	0	0.205142	0.195012	0.713998	0	0	0	0.473036	0	0	0	0.394632	0.538889	0.90489	1.72244	1	0.958371
gene00541	0	0	0	0	0	0	0	0	0	0	0	0	0	0	29	0	0	0	0	0	0	0	0	0	0	0	0	0	0	0	0	0	2.6361	0	0	0	3.01945	-0.0613636	0.940921	1
gene00543	13	22	4	13	16	17	9	13	13	11	18	0	5	1	20	10	32	12	1.59357	2.78278	0.515103	1.23382	2.74148	2.0531	0.923139	2.53516	1.547	0.548765	1.63119	0	0.591295	0.0695554	1.818	0.939107	2.52564	0.92381	0.528779	0.62485	1	0.991071
gene00544	9	0	14	0	0	0	0	0	2	0	0	0	0	0	0	0	0	0	1.10324	0	1.80286	0	0	0	0	0	0.237999	0	0	0	0	0	0	0	0	0	-3.67468	-2.4508	0.776861	0.904082
gene00545	33	651	457	67	87	136	68	44	475	0	0	0	31	0	0	6	13	8	4.04521	82.3449	58.8505	6.35893	14.9068	16.4248	6.97483	8.58054	56.5248	0	0	0	3.66603	0	0	0.563464	1.02604	0.615874	0.377823	0.474271	1	1
gene00546	67	36	2	74	0	0	89	10	2	241	0	0	36	0	0	0	0	0	8.21301	4.55364	0.257551	7.0233	0	0	9.12882	1.95012	0.237999	12.0229	0	0	4.25732	0	0	0	0	0	-2.31285	-1.36195	0.897641	0.977456
gene00547	6	0	2	0	0	71	0	9	7	35	3	0	5	12	8	0	3	13	0.735493	0	0.257551	0	0	8.57471	0	1.75511	0.832998	1.74607	0.271865	0	0.591295	0.834665	0.727201	0	0.236779	1.00079	0.678847	-0.257536	1	1
gene00550	137	3	16	168	116	29	88	41	33	69	17	71	54	51	0	57	92	22	16.7938	0.37947	2.06041	15.9448	19.8758	3.50235	9.02625	7.9955	3.92699	3.44225	1.54057	5.18156	6.38598	3.54733	0	5.35291	7.26122	1.69365	0.239246	0.208271	1	1
gene00551	0	0	8	4	0	0	4	0	3	0	0	0	15	0	0	0	8	3	0	0	1.03021	0.379638	0	0	0.410284	0	0.356999	0	0	0	1.77388	0	0	0	0.631411	0.230953	0.487223	1.59462	1	0.995084
gene00553	0	4	6	5	3	0	4	2	3	0	1	106	4	45	1	1	0	0	0	0.50596	0.772654	0.474547	0.514028	0	0.410284	0.390025	0.356999	0	0.0906217	7.73586	0.473036	3.12999	0.0909001	0.0939107	0	0	0.0367584	-1.40239	1	0.992712
gene00554	94	145	88	143	129	20	172	66	76	785	14	0	162	150	102	134	206	27	11.5227	18.341	11.3323	13.572	22.1032	2.41541	17.6422	12.8708	9.04397	39.1618	1.2687	0	19.1579	10.4333	9.27181	12.584	16.2588	2.07857	0.144286	-0.0137853	1	1
gene00556	35	60	110	57	96	0	56	67	53	531	108	295	294	364	116	27	71	53	4.29038	7.5894	14.1653	5.40984	16.4489	0	5.74398	13.0658	6.30698	26.4904	9.78714	21.529	34.7681	25.3182	10.5444	2.53559	5.60377	4.08016	-0.117352	-1.01428	1	0.901072
gene00558	82	47	47	83	67	0	111	37	69	148	75	199	89	380	145	61	157	246	10.0517	5.94503	6.05246	7.87748	11.48	0	11.3854	7.21546	8.21098	7.38338	6.79663	14.523	10.525	26.4311	13.1805	5.72855	12.3914	18.9381	0.280495	0.366331	1	0.99755
gene00559	0	0	5	2	0	0	0	1	0	0	9	0	8	0	0	0	20	16	0	0	0.643878	0.189819	0	0	0	0.195012	0	0	0.815595	0	0.946071	0	0	0	1.57853	1.23175	-0.345904	0.23615	1	1
gene00561	1140	474	385	2029	624	750	1585	322	855	4896	3399	3673	2032	4856	3220	2812	3461	3295	139.744	59.9562	49.5786	192.571	106.918	90.578	162.575	62.794	101.745	244.25	308.023	268.055	240.302	337.761	292.698	264.077	273.164	253.663	0.381685	0.20486	0.969706	0.995084
gene00564	273	0	39	300	57	35	303	9	32	835	108	0	224	189	48	494	388	12	33.4649	0	5.02225	28.4728	9.76654	4.22697	31.079	1.75511	3.80799	41.6562	9.78714	0	26.49	13.146	4.36321	46.3919	30.6234	0.92381	0.472502	0.537524	1	0.995084
gene00571	0	0	0	2	0	0	2	0	0	52	0	0	38	7	0	0	42	0	0	0	0	0.189819	0	0	0.205142	0	0	2.59416	0	0	4.49384	0.486888	0	0	3.31491	0	1.38681	2.14081	0.979467	0.899687
gene00572	0	0	0	4	0	0	4	0	3	0	0	0	29	0	0	27	32	0	0	0	0	0.379638	0	0	0.410284	0	0.356999	0	0	0	3.42951	0	0	2.53559	2.52564	0	3.84156	6.34847	0.780639	0.197127
gene00573	17	92	15	7	18	0	23	9	29	0	0	0	0	0	0	0	0	0	2.0839	11.6371	1.93163	0.664366	3.08417	0	2.35913	1.75511	3.45099	0	0	0	0	0	0	0	0	0	-1.89624	-0.19236	0.920989	1
gene00575	14	30	18	13	0	0	10	10	8	0	2	0	11	0	0	25	20	7	1.71615	3.7947	2.31796	1.23382	0	0	1.02571	1.95012	0.951997	0	0.181243	0	1.30085	0	0	2.34777	1.57853	0.538889	-2.42055	0.613166	0.944904	1
gene00576	10	69	84	3	28	132	39	36	50	0	0	0	0	0	0	0	0	0	1.22582	8.7278	10.8172	0.284728	4.7976	15.9417	4.00027	7.02044	5.94998	0	0	0	0	0	0	0	0	0	-0.30725	0.282903	1	1
gene00577	3	42	26	13	51	10	15	24	15	30	9	0	14	0	0	0	5	2	0.367747	5.31258	3.34817	1.23382	8.73848	1.20771	1.53857	4.6803	1.78499	1.49663	0.815595	0	1.65562	0	0	0	0.394632	0.153968	-0.401136	-0.884277	1	0.988615
gene00579	16	25	52	41	34	0	39	9	90	197	45	29	56	0	53	42	85	97	1.96131	3.16225	6.69633	3.89129	5.82565	0	4.00027	1.75511	10.71	9.82788	4.07798	2.11641	6.6225	0	4.81771	3.94425	6.70874	7.46747	-0.388514	0.358252	1	1
gene00580	12	0	15	18	47	0	16	6	35	0	0	0	3	69	3	66	18	24	1.47099	0	1.93163	1.70837	8.05311	0	1.64114	1.17007	4.16499	0	0	0	0.354777	4.79933	0.2727	6.1981	1.42067	1.84762	2.59171	3.25082	0.936925	0.700902
gene00581	26	1	0	11	4	0	27	5	4	328	12	0	111	0	0	6	46	15	3.18714	0.12649	0	1.044	0.685371	0	2.76942	0.975062	0.475999	16.3632	1.08746	0	13.1267	0	0	0.563464	3.63061	1.15476	-0.353805	2.06545	1	0.848317
gene00582	65	305	191	178	140	40	146	124	155	379	71	108	27	37	80	101	118	57	7.96784	38.5794	24.5961	16.8939	23.988	4.83082	14.9754	24.1815	18.4449	18.9074	6.43414	7.88182	3.19299	2.57355	7.27201	9.48498	9.31331	4.3881	-0.961464	-0.398439	0.829445	0.986938
gene00583	376	666	696	849	540	504	734	509	918	1107	785	639	584	734	567	610	1333	1914	46.0909	84.2423	89.6278	80.5781	92.5251	60.8684	75.2871	99.2613	109.242	55.2257	71.138	46.6341	69.0632	51.0537	51.5404	57.2855	105.209	147.348	0.0736117	0.639499	1	0.71376
gene00584	12	0	5	3	0	0	10	0	13	0	0	0	3	0	0	0	10	0	1.47099	0	0.643878	0.284728	0	0	1.02571	0	1.547	0	0	0	0.354777	0	0	0	0.789263	0	-1.28474	2.29284	1	0.954877
gene00585	8	0	7	5	10	116	9	16	18	0	0	0	4	0	0	0	0	0	0.980657	0	0.90143	0.474547	1.71343	14.0094	0.923139	3.1202	2.14199	0	0	0	0.473036	0	0	0	0	0	3.53357	1.96685	0.640922	0.896096
gene00587	667	262	365	1030	405	549	907	284	601	2311	1124	1600	976	1775	1373	1175	1978	2178	81.7623	33.1404	47.0031	97.7567	69.3938	66.3031	93.0319	55.3835	71.5188	115.29	101.859	116.768	115.421	123.461	124.806	110.345	156.116	167.672	0.351183	0.469753	0.964704	0.862985
gene00590	4	0	0	2	2	0	3	0	0	87	33	79	45	11	0	0	0	0	0.490329	0	0	0.189819	0.342686	0	0.307713	0	0	4.34023	2.99052	5.7654	5.32165	0.76511	0	0	0	0	-1.85363	-4.59135	0.975895	0.671147
gene00597	27	181	45	35	46	13	31	27	96	286	444	733	105	239	514	121	198	866	3.30972	22.8947	5.7949	3.32183	7.88177	1.57002	3.1797	5.26533	11.424	14.2679	40.236	53.4942	12.4172	16.6238	46.7227	11.3632	15.6274	66.6683	-0.756656	-0.436465	0.904323	0.984689
gene00598	6	0	40	113	3	0	60	31	12	192	38	0	37	186	28	41	134	62	0.735493	0	5.15103	10.7248	0.514028	0	6.15426	6.04538	1.428	9.57844	3.44363	0	4.37558	12.9373	2.5452	3.85034	10.5761	4.77302	0.430248	0.771586	1	0.992702
gene00599	56	124	121	78	69	254	42	49	173	87	26	1	73	149	39	29	132	81	6.8646	15.6848	15.5819	7.40293	11.8227	30.6757	4.30798	9.5556	20.5869	4.34023	2.35616	0.0729798	8.6329	10.3638	3.5451	2.72341	10.4183	6.23572	0.892936	0.492534	0.938799	0.991012
gene00600	1	71	48	77	40	0	37	8	65	0	22	190	0	11	29	2	0	159	0.122582	8.98078	6.18123	7.30803	6.85371	0	3.79513	1.5601	7.73498	0	1.99368	13.8662	0	0.76511	2.6361	0.187821	0	12.2405	-0.158441	-0.368113	1	1
gene00601	651	695	361	1367	436	27	801	302	719	1019	906	1751	846	1289	1092	647	1392	2099	79.801	87.9105	46.488	129.741	74.7054	3.26081	82.1594	58.8937	85.5608	50.8356	82.1033	127.788	100.047	89.657	99.2629	60.7602	109.865	161.59	0.0424534	0.264468	1	0.99755
gene00603	796	309	409	681	279	788	541	310	448	1801	1571	1860	537	1539	1587	1643	1195	1270	97.5754	39.0854	52.6692	64.6333	47.8046	95.1673	55.4909	60.4538	53.3118	89.8477	142.367	135.742	63.505	107.046	144.259	154.295	94.317	97.7699	-0.0548985	-0.0941166	1	1
gene00604	411	1320	997	750	1133	2035	1077	936	732	1277	973	844	307	1216	955	643	630	1173	50.3813	166.967	128.389	71.1821	194.131	245.768	110.469	182.532	87.1078	63.7066	88.1749	61.5949	36.3055	84.5794	86.8096	60.3846	49.7236	90.3025	0.207754	0.117228	1	1
gene00605	0	0	3	4	0	0	0	2	3	0	0	0	3	0	9	0	0	0	0	0	0.386327	0.379638	0	0	0	0.390025	0.356999	0	0	0	0.354777	0	0.818101	0	0	0	3.37083	1.4117	0.877037	0.991012
gene00606	0	0	2	5	0	0	3	24	0	0	0	0	32	0	0	0	30	0	0	0	0.257551	0.474547	0	0	0.307713	4.6803	0	0	0	0	3.78429	0	0	0	2.36779	0	2.07491	2.92719	1	0.999048
gene00607	8	4	11	34	0	0	11	9	8	59	0	0	43	34	0	0	8	0	0.980657	0.50596	1.41653	3.22692	0	0	1.12828	1.75511	0.951997	2.94337	0	0	5.08513	2.36489	0	0	0.631411	0	0.541485	-0.247739	1	1
gene00608	74	54	106	94	73	28	117	103	86	262	135	100	46	14	82	57	88	121	9.07108	6.83046	13.6502	8.92149	12.508	3.38158	12.0008	20.0863	10.234	13.0706	12.2339	7.29798	5.43991	0.973776	7.45381	5.35291	6.94552	9.31509	-0.775264	-0.0343239	0.922394	1
gene00610	0	0	12	9	0	0	23	66	67	100	120	1	20	2	92	25	46	111	0	0	1.54531	0.854185	0	0	2.35913	12.8708	7.97298	4.98877	10.8746	0.0729798	2.36518	0.139111	8.36281	2.34777	3.63061	8.54525	-0.562102	2.26456	1	0.862985
gene00611	14	0	20	18	12	0	8	7	42	0	0	135	25	24	0	34	87	33	1.71615	0	2.57551	1.70837	2.05611	0	0.820568	1.36509	4.99799	0	0	9.85227	2.95647	1.66933	0	3.19296	6.86659	2.54048	0.140718	1.02996	1	0.992702
gene00612	2	11	9	8	22	26	17	8	5	0	17	0	4	0	0	0	14	0	0.245164	1.39139	1.15898	0.759275	3.76954	3.14004	1.74371	1.5601	0.594998	0	1.54057	0	0.473036	0	0	0	1.10497	0	0.92945	0.112683	1	1
gene00613	0	164	326	64	40	28	55	96	295	1314	179	67	206	621	58	367	445	108	0	20.7443	41.9809	6.0742	6.85371	3.38158	5.64141	18.7212	35.1049	65.5524	16.2213	4.88964	24.3613	43.1939	5.27221	34.4652	35.1222	8.31429	-1.09573	-0.0981323	0.950339	1
gene00614	60	83	75	115	56	84	117	43	59	254	109	43	90	72	69	102	221	209	7.35493	10.4987	9.65817	10.9146	9.59519	10.1447	12.0008	8.38553	7.02098	12.6715	9.87777	3.13813	10.6433	5.00799	6.27211	9.57889	17.4427	16.0897	-0.0142343	0.469144	1	0.967957
gene00615	0	0	16	18	0	0	6	0	7	23	0	0	0	0	0	0	0	7	0	0	2.06041	1.70837	0	0	0.615426	0	0.832998	1.14742	0	0	0	0	0	0	0	0.538889	-1.56059	-0.337602	0.99653	1
gene00616	131	749	1314	140	445	1295	126	898	1432	99	73	177	15	110	189	0	10	120	16.0583	94.741	169.211	13.2873	76.2475	156.398	12.924	175.121	170.408	4.93888	6.61538	12.9174	1.77388	7.6511	17.1801	0	0.789263	9.2381	-0.432728	-0.846442	1	0.901072
gene00617	280	134	97	161	77	98	96	69	12	14	1	0	4	0	0	0	3	0	34.323	16.9496	12.4912	15.2804	13.1934	11.8355	9.84682	13.4558	1.428	0.698428	0.0906217	0	0.473036	0	0	0	0.236779	0	-0.556907	-1.44313	1	0.811172
gene00618	75	53	6	178	33	69	183	17	7	14	0	0	31	117	0	0	20	5	9.19366	6.70397	0.772654	16.8939	5.65431	8.33317	18.7705	3.31521	0.832998	0.698428	0	0	3.66603	8.13799	0	0	1.57853	0.384921	2.69831	1.17963	0.575404	0.930174
gene00620	1123	966	1232	907	856	1377	585	622	452	1577	419	252	314	1120	136	598	662	138	137.66	122.189	158.652	86.0828	146.669	166.301	60.0041	121.298	53.7878	78.6729	37.9705	18.3909	37.1333	77.9021	12.3624	56.1586	52.2492	10.6238	-0.115782	-0.57379	1	0.900448
gene00622	105	132	161	129	84	373	57	72	609	0	270	453	31	633	3167	247	211	932	12.8711	16.6967	20.7329	12.2433	14.3928	45.0474	5.84655	14.0409	72.4708	0	24.4679	33.0598	3.66603	44.0286	287.881	23.1959	16.6535	71.7493	1.01666	0.560813	0.950339	0.991714
gene00628	127	525	555	322	125	232	270	272	536	341	287	542	97	256	162	163	364	469	15.5679	66.4072	71.4705	30.5608	21.4178	28.0188	27.6942	53.0433	63.7838	17.0117	26.0084	39.555	11.4711	17.8062	14.7258	15.3074	28.7292	36.1056	-0.751232	0.0147743	0.759023	1
gene00629	0	0	0	5	0	0	0	3	0	0	12	0	2	0	3	0	0	4	0	0	0	0.474547	0	0	0	0.585037	0	0	1.08746	0	0.236518	0	0.2727	0	0	0.307937	2.46656	1.30111	0.984008	0.992702
gene00630	105	51	71	61	38	1	88	51	49	1797	90	44	1465	314	55	253	263	17	12.8711	6.45099	9.14307	5.78947	6.51102	0.120771	9.02625	9.94563	5.83098	89.6482	8.15595	3.21111	173.249	21.8404	4.99951	23.7594	20.7576	1.30873	-0.159407	-0.312701	1	0.998818
gene00632	14	0	20	0	0	0	0	0	0	0	0	0	4	0	0	0	0	0	1.71615	0	2.57551	0	0	0	0	0	0	0	0	0	0.473036	0	0	0	0	0	-2.31754	-4.59885	1	0.848436
gene00634	0	73	34	4	4	0	4	2	15	12	119	182	0	0	54	0	10	23	0	9.23376	4.37837	0.379638	0.685371	0	0.410284	0.390025	1.78499	0.598652	10.784	13.2823	0	0	4.90861	0	0.789263	1.77064	-2.5746	-2.58617	0.804911	0.729969
gene00637	334	436	373	260	167	222	227	120	417	246	256	622	1089	249	150	1	3	576	40.9424	55.1496	48.0333	24.6764	28.6142	26.8111	23.2836	23.4015	49.6229	12.2724	23.1992	45.3934	128.784	17.3193	13.635	0.0939107	0.236779	44.3429	0.179731	-0.902113	1	0.967747
gene00638	8	52	37	21	18	7	12	11	39	59	37	8	33	94	29	58	70	91	0.980657	6.57748	4.7647	1.9931	3.08417	0.845394	1.23085	2.14514	4.64099	2.94337	3.353	0.583838	3.90254	6.53821	2.6361	5.44682	5.52484	7.00556	-0.11913	0.439004	1	0.995084
gene00639	67	115	38	141	32	58	122	63	383	486	409	682	203	173	379	468	1025	1502	8.21301	14.5463	4.89347	13.3822	5.48297	7.0047	12.5137	12.2858	45.5769	24.2454	37.0643	49.7722	24.0066	12.0331	34.4511	43.9502	80.8995	115.63	-0.401385	1.1288	0.994069	0.468151
gene00641	22	0	0	26	0	0	10	0	0	0	0	0	3	0	0	1	0	0	2.69681	0	0	2.46764	0	0	1.02571	0	0	0	0	0	0.354777	0	0	0.0939107	0	0	0.497284	-0.436919	1	1
gene00643	4	0	8	12	7	18	7	5	0	117	6	0	12	64	8	0	2	0	0.490329	0	1.03021	1.13891	1.1994	2.17387	0.717997	0.975062	0	5.83686	0.54373	0	1.41911	4.45155	0.727201	0	0.157853	0	0.931258	-2.57615	1	0.817757
gene00645	1	0	4	47	8	0	18	9	17	0	19	0	22	0	4	39	17	33	0.122582	0	0.515103	4.46074	1.37074	0	1.84628	1.75511	2.02299	0	1.72181	0	2.6017	0	0.363601	3.66252	1.34175	2.54048	1.38306	2.50106	0.996946	0.812146
gene00646	1886	20	13	759	104	60	561	118	56	6527	3871	112	2756	6059	2735	5094	10079	933	231.19	2.5298	1.67408	72.0362	17.8196	7.24624	57.5424	23.0115	6.66398	325.617	350.797	8.17373	325.922	421.436	248.612	478.381	795.498	71.8263	0.690753	0.47429	1	0.995084
gene00647	0	0	2	0	0	0	6	0	0	0	0	0	4	27	0	0	8	0	0	0	0.257551	0	0	0	0.615426	0	0	0	0	0	0.473036	1.878	0	0	0.631411	0	1.84464	1.11902	1	1
gene00648	2584	347	267	2104	526	513	1738	345	591	2529	1375	932	2434	1940	1166	1315	1931	1589	316.752	43.892	34.3831	199.689	90.1263	61.9553	178.268	67.2792	70.3288	126.166	124.605	68.0171	287.842	134.938	105.99	123.493	152.407	122.328	0.360637	0.273218	0.985545	0.991012
gene00649	66	170	65	87	78	73	115	98	59	249	16	0	61	24	32	136	154	52	8.09042	21.5033	8.37042	8.25712	13.3647	8.81626	11.7957	19.1112	7.02098	12.422	1.44995	0	7.21379	1.66933	2.9088	12.7718	12.1547	4.00318	-0.0557434	0.722561	1	0.966552
gene00650	12	0	43	53	6	19	55	33	87	71	5	0	40	0	15	25	69	58	1.47099	0	5.53735	5.0302	1.02806	2.29464	5.64141	6.43541	10.353	3.54203	0.453109	0	4.73036	0	1.3635	2.34777	5.44592	4.46508	0.324463	2.39975	1	0.63107
gene00652	0	0	2	0	0	0	3	7	5	0	0	0	0	0	0	0	21	0	0	0	0.257551	0	0	0	0.307713	1.36509	0.594998	0	0	0	0	0	0	0	1.65745	0	-1.75238	3.52832	0.952388	0.814942
gene00653	21	0	4	15	1	0	24	37	11	0	14	0	2	0	0	1	4	23	2.57423	0	0.515103	1.42364	0.171343	0	2.46171	7.21546	1.309	0	1.2687	0	0.236518	0	0	0.0939107	0.315705	1.77064	-1.91302	1.96368	0.952021	0.910178
gene00654	0	0	0	9	3	0	6	10	4	0	0	0	0	0	5	0	0	4	0	0	0	0.854185	0.514028	0	0.615426	1.95012	0.475999	0	0	0	0	0	0.454501	0	0	0.307937	4.40415	4.7592	0.492193	0.354449
gene00655	673	154	308	497	220	842	423	292	278	540	142	15	242	1292	162	149	242	165	82.4978	19.4794	39.6629	47.17	37.6954	101.689	43.3876	56.9436	33.0819	26.9394	12.8683	1.0947	28.6187	89.8656	14.7258	13.9927	19.1002	12.7024	1.19381	0.149704	0.780639	1
gene00656	194	1481	890	566	539	1199	599	555	414	1644	987	1607	105	864	1093	1892	518	604	23.7809	187.332	114.61	53.7187	92.3537	144.804	61.4401	108.232	49.2659	82.0154	89.4436	117.278	12.4172	60.0959	99.3538	177.679	40.8838	46.4985	-0.435648	-0.145948	0.998724	1
gene00658	216	261	134	296	86	196	340	220	234	574	472	242	162	359	245	506	617	422	26.4778	33.0139	17.2559	28.0932	14.7355	23.671	34.8742	42.9027	27.8459	28.6355	42.7734	17.6611	19.1579	24.9704	22.2705	47.5188	48.6975	32.4873	-0.242941	0.550955	1	0.818526
gene00659	5	0	0	10	0	0	0	0	1	0	0	0	6	0	0	0	1	0	0.612911	0	0	0.949094	0	0	0	0	0.119	0	0	0	0.709553	0	0	0	0.0789263	0	1.12964	1.45503	1	0.967957
gene00660	434	116	221	221	143	249	68	40	48	230	38	104	124	98	63	21	25	4	53.2007	14.6728	28.4594	20.975	24.502	30.0719	6.97483	7.80049	5.71198	11.4742	3.44363	7.5899	14.6641	6.81643	5.72671	1.97212	1.97316	0.307937	0.0391535	-2.18902	1	0.00715545
gene00661	19	0	1	27	0	1	3	0	2	167	47	92	156	61	68	65	14	0	2.32906	0	0.128776	2.56255	0	0.120771	0.307713	0	0.237999	8.33124	4.25922	6.71414	18.4484	4.24288	6.18121	6.10419	1.10497	0	0.13554	-1.82251	1	0.771344
gene00662	67	205	103	89	53	101	91	86	160	278	41	24	83	208	115	95	153	215	8.21301	25.9304	13.2639	8.44694	9.08117	12.1978	9.33397	16.7711	19.0399	13.8688	3.71549	1.75151	9.81549	14.4675	10.4535	8.92151	12.0757	16.5516	0.0373876	0.398565	1	0.991012
gene00664	1596	90	439	2221	1284	352	3190	703	273	568	53	259	142	87	6	3155	2947	23	195.641	11.3841	56.5325	210.794	220.004	42.5113	327.202	137.094	32.4869	28.3362	4.80295	18.9018	16.7928	6.05132	0.545401	296.288	232.596	1.77064	-0.292274	1.75572	1	0.813414
gene00665	1	0	24	15	0	0	9	5	15	0	1	0	29	4	0	5	22	14	0.122582	0	3.09062	1.42364	0	0	0.923139	0.975062	1.78499	0	0.0906217	0	3.42951	0.278222	0	0.469553	1.73638	1.07778	1.10497	2.06915	1	0.938965
gene00666	308	69	17	277	212	74	458	113	62	143	13	0	90	324	0	267	253	9	37.7553	8.7278	2.18919	26.2899	36.3247	8.93703	46.9775	22.0364	7.37798	7.13394	1.17808	0	10.6433	22.536	0	25.0741	19.9684	0.692858	1.74347	2.01199	0.681994	0.375354
gene00667	87	0	0	122	62	0	89	0	0	0	0	0	2	1	0	0	0	0	10.6646	0	0	11.5789	10.6233	0	9.12882	0	0	0	0	0	0.236518	0.0695554	0	0	0	0	2.8771	-0.0570279	0.771059	1
gene00670	65	0	4	39	0	0	1	3	1	0	0	27	24	0	0	0	36	0	7.96784	0	0.515103	3.70147	0	0	0.102571	0.585037	0.119	0	0	1.97045	2.83821	0	0	0	2.84135	0	-2.63064	-0.306164	0.969706	1
gene00671	0	0	0	2	0	0	3	6	4	0	0	0	0	0	0	0	10	1	0	0	0	0.189819	0	0	0.307713	1.17007	0.475999	0	0	0	0	0	0	0	0.789263	0.0769842	1.5323	4.92354	0.936925	0.229706
gene00674	25	82	34	43	22	0	8	12	28	48	35	118	12	36	17	26	53	21	3.06455	10.3722	4.37837	4.08111	3.76954	0	0.820568	2.34015	3.33199	2.39461	3.17176	8.61161	1.41911	2.504	1.5453	2.44168	4.1831	1.61667	-1.22918	-1.06068	0.891988	0.884052
gene00675	444	494	352	517	553	262	616	395	340	228	214	140	76	319	244	61	86	240	54.4265	62.486	45.329	49.0682	94.7525	31.6419	63.1838	77.0299	40.4599	11.3744	19.393	10.2172	8.98768	22.1882	22.1796	5.72855	6.78766	18.4762	0.222562	-0.0392949	1	1
gene00676	159	895	613	583	440	1428	521	366	464	785	103	441	142	392	301	405	417	220	19.4906	113.208	78.9395	55.3322	75.3908	172.46	53.4395	71.3745	55.2158	39.1618	9.33404	32.1841	16.7928	27.2657	27.3609	38.0338	32.9123	16.9365	0.171952	0.0343458	1	1
gene00677	338	56	15	319	39	42	213	24	17	2190	858	217	703	1104	355	1260	1128	216	41.4328	7.08344	1.93163	30.2761	6.68237	5.07237	21.8476	4.6803	2.02299	109.254	77.7534	15.8366	83.136	76.7892	32.2695	118.327	89.0289	16.6286	0.237809	-0.182357	1	0.998818
gene00678	197	45	46	282	118	101	219	55	24	1752	337	36	570	947	120	1094	1352	41	24.1487	5.69205	5.92368	26.7645	20.2184	12.1978	22.4631	10.7257	2.85599	87.4032	30.5395	2.62727	67.4076	65.869	10.908	102.738	106.708	3.15635	0.841021	0.413686	0.879262	0.986544
gene00679	1	0	0	3	0	0	1	1	0	0	0	0	6	0	0	2	11	0	0.122582	0	0	0.284728	0	0	0.102571	0.195012	0	0	0	0	0.709553	0	0	0.187821	0.86819	0	1.85452	2.97573	0.970201	0.812291
gene00680	46	0	12	59	6	0	37	16	25	113	103	0	48	12	43	0	63	87	5.63878	0	1.54531	5.59966	1.02806	0	3.79513	3.1202	2.97499	5.63731	9.33404	0	5.67643	0.834665	3.90871	0	4.97236	6.69762	-0.429977	0.531448	1	0.998818
gene00681	92	31	26	88	45	0	98	44	17	239	38	0	96	32	38	64	91	9	11.2776	3.92119	3.34817	8.35203	7.71042	0	10.052	8.58054	2.02299	11.9232	3.44363	0	11.3529	2.22577	3.4542	6.01028	7.1823	0.692858	0.167836	0.168026	1	1
gene00682	45	0	0	53	0	0	51	4	0	0	0	0	9	0	0	8	2	3	5.5162	0	0	5.0302	0	0	5.23112	0.780049	0	0	0	0	1.06433	0	0	0.751285	0.157853	0.230953	0.431856	3.2975	1	0.696521
gene00684	21	0	4	14	7	4	3	3	0	0	0	0	0	0	0	0	0	0	2.57423	0	0.515103	1.32873	1.1994	0.483082	0.307713	0.585037	0	0	0	0	0	0	0	0	0	0	0.180599	-1.27258	1	0.985517
gene00685	89	48	47	56	43	166	59	106	58	176	98	58	136	22	41	39	82	8	10.9098	6.07152	6.05246	5.31493	7.36774	20.0479	6.05169	20.6713	6.90198	8.78023	8.88093	4.23283	16.0832	1.53022	3.72691	3.66252	6.47196	0.615874	0.236565	-0.289059	1	0.998818
gene00686	0	0	0	0	0	0	0	0	3	37	0	0	59	0	0	0	0	0	0	0	0	0	0	0	0	0	0.356999	1.84584	0	0	6.97728	0	0	0	0	0	1.08154	1.65005	1	0.985517
gene00687	3749	201	76	3153	156	192	339	38	230	6748	1239	81	3789	3136	183	1840	2481	96	459.561	25.4245	9.78695	299.249	26.7295	23.188	34.7716	7.41047	27.3699	336.642	112.28	5.91136	448.083	218.126	16.6347	172.796	195.816	7.39048	0.462112	-0.0936478	1	1
gene00688	1113	118	9	922	680	134	989	65	32	90	0	114	64	0	1	0	35	2	136.434	14.9258	1.15898	87.5065	116.513	16.1833	101.443	12.6758	3.80799	4.48989	0	8.31969	7.56857	0	0.0909001	0	2.76242	0.153968	-0.70214	-1.71256	1	0.937365
gene00689	48	0	0	15	0	0	13	13	10	16	0	75	22	72	0	0	10	10	5.88394	0	0	1.42364	0	0	1.33342	2.53516	1.19	0.798203	0	5.47348	2.6017	5.00799	0	0	0.789263	0.769842	-1.03403	-0.467532	1	1
gene00690	36	210	202	80	69	248	167	200	124	409	27	0	168	143	1	155	181	0	4.41296	26.5629	26.0127	7.59275	11.8227	29.9511	17.1294	39.0025	14.756	20.4041	2.44679	0	19.8675	9.94643	0.0909001	14.5562	14.2857	0	0.20079	0.224427	1	1
gene00691	619	325	455	623	219	100	455	297	461	1068	462	256	495	256	288	199	340	437	75.8784	41.1092	58.5929	59.1286	37.5241	12.0771	46.6698	57.9187	54.8588	53.2801	41.8672	18.6828	58.5382	17.8062	26.1792	18.6882	26.835	33.6421	-0.474643	-0.175957	0.957376	0.998818
gene00692	5	0	0	15	9	0	15	26	10	60	4	0	12	1	24	31	52	11	0.612911	0	0	1.42364	1.54208	0	1.53857	5.07032	1.19	2.99326	0.362487	0	1.41911	0.0695554	2.1816	2.91123	4.10417	0.846826	2.00431	3.23098	0.898416	0.579493
gene00693	9	275	186	15	35	0	21	18	195	0	0	0	3	0	0	0	10	0	1.10324	34.7847	23.9523	1.42364	5.997	0	2.15399	3.51022	23.2049	0	0	0	0.354777	0	0	0	0.789263	0	-0.623336	0.38072	1	1
gene00694	12	13	27	7	12	0	7	3	13	56	8	0	17	30	0	0	37	10	1.47099	1.64437	3.47694	0.664366	2.05611	0	0.717997	0.585037	1.547	2.79371	0.724974	0	2.0104	2.08666	0	0	2.92027	0.769842	-0.958804	-0.646169	1	0.99755
gene00697	108	778	784	173	245	580	220	243	491	607	52	238	170	116	176	515	312	138	13.2389	98.4092	100.96	16.4193	41.979	70.047	22.5656	47.388	58.4288	30.2818	4.71233	17.3692	20.104	8.06843	15.9984	48.364	24.625	10.6238	-0.541561	0.0585535	0.981124	1
gene00699	168	177	96	161	88	297	174	96	205	159	179	563	87	12	214	136	84	283	20.5938	22.3887	12.3625	15.2804	15.0782	35.8689	17.8474	18.7212	24.3949	7.93214	16.2213	41.0876	10.2885	0.834665	19.4526	12.7718	6.62981	21.7865	-0.628557	-0.311454	0.957376	0.995084
gene00700	87	365	741	125	79	365	189	176	587	294	87	314	88	225	32	207	259	637	10.6646	46.1688	95.4228	11.8637	13.5361	44.0813	19.3859	34.3222	69.8528	14.667	7.88409	22.9156	10.4068	15.65	2.9088	19.4395	20.4419	49.0389	-0.75023	0.375091	0.884977	0.985517
gene00701	3	0	20	3	4	0	2	10	7	0	0	0	6	0	0	0	6	5	0.367747	0	2.57551	0.284728	0.685371	0	0.205142	1.95012	0.832998	0	0	0	0.709553	0	0	0	0.473558	0.384921	0.974644	1.76905	1	0.977455
gene00702	124	30	38	124	64	0	86	39	49	125	138	8	101	240	67	162	255	144	15.2002	3.7947	4.89347	11.7688	10.9659	0	8.82111	7.60548	5.83098	6.23596	12.5058	0.583838	11.9441	16.6933	6.09031	15.2135	20.1262	11.0857	0.263973	0.803775	1	0.938423
gene00703	156	374	312	87	84	153	157	307	417	1	30	0	38	46	56	105	94	80	19.1228	47.3072	40.178	8.25712	14.3928	18.4779	16.1037	59.8688	49.6229	0.0498877	2.71865	0	4.49384	3.19955	5.09041	9.86062	7.41908	6.15874	0.230356	1.39083	1	0.811172
gene00707	130	241	308	166	50	67	130	138	475	389	221	428	231	509	255	254	310	459	15.9357	30.4841	39.6629	15.755	8.56714	8.09163	13.3342	26.9117	56.5248	19.4063	20.0274	31.2353	27.3178	35.4037	23.1795	23.8533	24.4672	35.3357	-0.371458	0.212945	0.996946	0.99755
gene00708	2708	1296	882	1658	779	677	660	301	1543	98	202	1050	121	171	44	1217	1029	1295	331.953	163.931	113.58	157.36	133.476	81.7617	67.6969	58.6987	183.616	4.88899	18.3056	76.6288	14.3093	11.894	3.99961	114.289	81.2152	99.6945	-1.02682	0.667953	0.893952	0.967957
gene00710	12	470	491	274	429	4422	686	797	1141	1	0	0	4	0	2	0	0	6	1.47099	59.4503	63.2288	26.0052	73.506	534.048	70.3637	155.425	135.779	0.0498877	0	0	0.473036	0	0.1818	0	0	0.461905	2.21649	1.79002	0.647999	0.680789
gene00711	171	308	281	260	83	433	246	130	234	369	129	0	155	137	252	226	333	180	20.9616	38.9589	36.186	24.6764	14.2214	52.2937	25.2325	25.3516	27.8459	18.4086	11.6902	0	18.3301	9.5291	22.9068	21.2238	26.2825	13.8572	0.259299	0.374973	1	0.995397
gene00714	0	0	6	0	0	0	4	16	21	0	0	0	0	18	0	0	0	34	0	0	0.772654	0	0	0	0.410284	3.1202	2.49899	0	0	0	0	1.252	0	0	0	2.61746	1.36358	3.79807	1	0.813414
gene00715	29	436	380	130	124	1	68	86	45	238	82	0	116	2231	24	0	20	7	3.55488	55.1496	48.9347	12.3382	21.2465	0.120771	6.97483	16.7711	5.35498	11.8733	7.43098	0	13.718	155.178	2.1816	0	1.57853	0.538889	0.642538	-2.50805	1	0.702994
gene00716	37	0	13	97	62	0	75	33	102	138	32	44	43	74	57	141	68	101	4.53554	0	1.67408	9.20621	10.6233	0	7.69283	6.43541	12.138	6.8845	2.89989	3.21111	5.08513	5.1471	5.18131	13.2414	5.36699	7.7754	1.06502	1.69621	0.951062	0.71376
gene00717	17	0	0	6	0	0	0	2	0	0	0	0	0	0	0	0	0	0	2.0839	0	0	0.569457	0	0	0	0.390025	0	0	0	0	0	0	0	0	0	0	-1.01058	-0.444944	1	1
gene00718	223	141	151	196	45	64	217	68	170	226	117	235	90	36	58	123	105	222	27.3358	17.8351	19.4451	18.6022	7.71042	7.72932	22.2579	13.2608	20.2299	11.2746	10.6027	17.1502	10.6433	2.504	5.27221	11.551	8.28726	17.0905	-1.12094	-0.134466	0.499599	1
gene00719	3	0	3	1	0	0	0	0	0	119	4	0	115	0	0	10	5	0	0.367747	0	0.386327	0.0949094	0	0	0	0	0	5.93664	0.362487	0	13.5998	0	0	0.939107	0.394632	0	-1.55119	-2.54175	0.989726	0.912218
gene00722	51	244	197	63	61	159	35	54	156	91	7	206	54	76	112	0	7	36	6.25169	30.8635	25.3688	5.97929	10.4519	19.2025	3.58999	10.5307	18.5639	4.53978	0.634352	15.0338	6.38598	5.28621	10.1808	0	0.552484	2.77143	-0.0544462	-1.70889	1	0.544248
gene00723	67	131	142	147	69	288	56	46	132	8	53	3	626	52	0	1	1	26	8.21301	16.5702	18.2861	13.9517	11.8227	34.7819	5.74398	8.97057	15.708	0.399102	4.80295	0.218939	74.0301	3.61688	0	0.0939107	0.0789263	2.00159	2.11382	-0.777111	0.900814	0.992702
gene00724	6	61	21	13	19	0	25	20	39	102	21	0	16	0	0	64	14	19	0.735493	7.71589	2.70429	1.23382	3.25551	0	2.56428	3.90025	4.64099	5.08854	1.90306	0	1.89214	0	0	6.01028	1.10497	1.4627	-2.08138	0.664579	0.837496	0.995084
gene00725	826	752	1246	847	721	1555	1017	858	1035	1608	1062	1402	580	1532	1212	686	888	1400	101.253	95.1204	160.454	80.3883	123.538	187.798	104.315	167.321	123.165	80.2194	96.2403	102.318	68.5902	106.559	110.171	64.4227	70.0866	107.778	0.0427436	0.00596258	1	1
gene00726	0	0	14	37	18	121	15	10	16	0	1	0	14	0	0	0	11	5	0	0	1.80286	3.51165	3.08417	14.6132	1.53857	1.95012	1.90399	0	0.0906217	0	1.65562	0	0	0	0.86819	0.384921	4.0718	2.79321	0.568814	0.751797
gene00727	3	0	3	33	46	0	15	7	8	59	0	0	8	0	0	0	10	0	0.367747	0	0.386327	3.13201	7.88177	0	1.53857	1.36509	0.951997	2.94337	0	0	0.946071	0	0	0	0.789263	0	-0.0747733	0.332761	1	1
gene00728	42	0	11	71	39	0	114	15	9	215	49	0	82	97	0	57	172	26	5.14845	0	1.41653	6.73857	6.68237	0	11.6931	2.92518	1.071	10.7259	4.44046	0	9.69723	6.74688	0	5.35291	13.5753	2.00159	-0.0909416	1.0411	1	0.962306
gene00730	438	103	98	360	122	55	275	121	52	788	388	62	343	392	99	113	183	178	53.691	13.0285	12.62	34.1674	20.9038	6.64238	28.207	23.5965	6.18798	39.3115	35.1612	4.52475	40.5628	27.2657	8.99911	10.6119	14.4435	13.7032	-0.172436	-0.402105	1	0.976014
gene00732	92	2	29	94	33	0	58	22	68	42	11	95	65	29	16	80	101	78	11.2776	0.25298	3.73449	8.92149	5.65431	0	5.94912	4.29027	8.09198	2.09528	0.996839	6.93308	7.68683	2.01711	1.4544	7.51285	7.97156	6.00477	0.0571692	0.983678	1	0.932459
gene00733	10	123	22	4	23	53	11	6	9	2	28	13	4	1	0	8	4	22	1.22582	15.5583	2.83306	0.379638	3.94088	6.40084	1.12828	1.17007	1.071	0.0997754	2.53741	0.948737	0.473036	0.0695554	0	0.751285	0.315705	1.69365	-1.10161	-0.655998	0.976045	0.995084
gene00734	20	18	8	22	18	8	12	15	29	1	13	29	16	0	0	54	38	5	2.45164	2.27682	1.03021	2.08801	3.08417	0.966165	1.23085	2.92518	3.45099	0.0498877	1.17808	2.11641	1.89214	0	0	5.07118	2.9992	0.384921	-0.637777	0.765938	1	0.991012
gene00735	0	0	0	0	0	0	1	0	0	0	0	0	0	40	0	0	0	0	0	0	0	0	0	0	0.102571	0	0	0	0	0	0	2.78222	0	0	0	0	3.28076	1.56737	0.951421	0.977455
gene00736	42	0	31	61	56	0	76	16	67	49	88	0	39	35	83	20	24	112	5.14845	0	3.99204	5.78947	9.59519	0	7.7954	3.1202	7.97298	2.4445	7.97471	0	4.6121	2.43444	7.54471	1.87821	1.89423	8.62223	0.591225	0.677904	1	0.995084
gene00738	9	1	4	89	6	0	45	34	7	525	0	0	153	0	0	35	44	0	1.10324	0.12649	0.515103	8.44694	1.02806	0	4.6157	6.63042	0.832998	26.191	0	0	18.0936	0	0	3.28687	3.47276	0	-0.714105	1.76052	1	0.928122
gene00739	8	0	3	0	0	0	3	0	2	68	0	0	12	0	0	0	32	0	0.980657	0	0.386327	0	0	0	0.307713	0	0.237999	3.39236	0	0	1.41911	0	0	0	2.52564	0	-2.93615	0.713679	0.936925	1
gene00740	54	65	71	85	27	97	93	22	61	101	46	117	94	0	96	38	105	30	6.61944	8.22185	9.14307	8.0673	4.62625	11.7148	9.53911	4.29027	7.25898	5.03866	4.1686	8.53863	11.1163	0	8.72641	3.5686	8.28726	2.30953	-0.0442363	-0.148685	1	1
gene00743	159	84	109	206	99	57	141	85	191	227	350	304	402	453	236	497	419	365	19.4906	10.6252	14.0365	19.5513	16.9629	6.88393	14.4625	16.576	22.7289	11.3245	31.7176	22.1859	47.5401	31.5086	21.4524	46.6736	33.0701	28.0992	0.234666	0.529837	1	0.89544
gene00744	773	812	740	987	366	602	712	441	945	2698	1888	2653	1403	1914	1808	1362	1440	1838	94.756	102.71	95.294	93.6756	62.7114	72.7039	73.0306	86.0004	112.455	134.597	171.094	193.615	165.917	133.129	164.347	127.906	113.654	141.497	-0.227979	-0.213542	1	0.990694
gene00745	0	0	0	4	0	0	1	0	0	0	16	0	5	0	0	0	0	0	0	0	0	0.379638	0	0	0.102571	0	0	0	1.44995	0	0.591295	0	0	0	0	0	-0.864152	-2.45787	1	0.98071
gene00746	25	55	41	22	9	0	14	14	31	0	0	0	16	0	30	0	40	15	3.06455	6.95695	5.2798	2.08801	1.54208	0	1.43599	2.73017	3.68899	0	0	0	1.89214	0	2.727	0	3.15705	1.15476	0.763523	0.608103	1	1
gene00747	14	0	4	6	13	0	4	5	5	36	46	171	66	144	86	96	60	32	1.71615	0	0.515103	0.569457	2.22746	0	0.410284	0.975062	0.594998	1.79596	4.1686	12.4795	7.80509	10.016	7.81741	9.01542	4.73558	2.46349	0.281196	-0.245489	1	1
gene00748	58	0	33	27	29	46	56	80	23	319	73	79	60	30	14	22	61	14	7.10977	0	4.2496	2.56255	4.96894	5.55545	5.74398	15.601	2.73699	15.9142	6.61538	5.7654	7.09553	2.08666	1.2726	2.06603	4.81451	1.07778	-0.841094	-0.544724	0.979257	0.995084
gene00750	43	78	202	167	108	67	232	136	148	227	52	142	83	187	146	141	205	332	5.27103	9.86621	26.0127	15.8499	18.505	8.09163	23.7965	26.5217	17.612	11.3245	4.71233	10.3631	9.81549	13.0069	13.2714	13.2414	16.1799	25.5588	0.335913	0.982558	1	0.623397
gene00752	15	0	16	38	29	81	35	13	5	111	4	0	23	0	16	0	17	5	1.83873	0	2.06041	3.60656	4.96894	9.78242	3.58999	2.53516	0.594998	5.53753	0.362487	0	2.71995	0	1.4544	0	1.34175	0.384921	1.24713	-0.0250771	0.99375	1
gene00753	0	0	17	4	0	0	0	2	9	0	0	0	0	0	4	0	3	13	0	0	2.18919	0.379638	0	0	0	0.390025	1.071	0	0	0	0	0	0.363601	0	0.236779	1.00079	1.10863	2.41147	1	0.897352
gene00754	513	757	578	623	755	832	598	422	530	423	216	489	127	561	276	211	154	209	62.8847	95.7529	74.4323	59.1286	129.364	100.481	61.3375	82.2952	63.0698	21.1025	19.5743	35.6871	15.0189	39.0206	25.0884	19.8151	12.1547	16.0897	0.136996	-0.349938	1	0.949598
gene00757	4	0	1	16	5	103	39	10	3	0	0	0	4	0	0	0	0	0	0.490329	0	0.128776	1.51855	0.856714	12.4394	4.00027	1.95012	0.356999	0	0	0	0.473036	0	0	0	0	0	4.73999	3.0613	0.386136	0.738646
gene00758	2	0	5	7	0	0	8	0	3	41	14	0	33	0	0	24	13	1	0.245164	0	0.643878	0.664366	0	0	0.820568	0	0.356999	2.0454	1.2687	0	3.90254	0	0	2.25386	1.02604	0.0769842	-1.98666	-0.279442	0.953855	1
gene00761	5852	599	694	2237	1706	1143	1780	1265	444	0	81	0	64	65	45	41	41	6	717.351	75.7675	89.3703	212.312	292.311	138.041	182.576	246.691	52.8359	0	7.34036	0	7.56857	4.5211	4.09051	3.85034	3.23598	0.461905	0.789074	-0.38822	0.99653	0.998598
gene00763	15	97	93	44	26	40	37	27	42	79	94	0	55	256	31	8	61	34	1.83873	12.2695	11.9761	4.17601	4.45491	4.83082	3.79513	5.26533	4.99799	3.94113	8.51844	0	6.50424	17.8062	2.8179	0.751285	4.81451	2.61746	0.264571	-0.627304	1	0.985517
gene00764	46	180	162	89	66	35	97	41	90	200	32	136	50	79	37	55	153	185	5.63878	22.7682	20.8617	8.44694	11.3086	4.22697	9.94939	7.9955	10.71	9.97754	2.89989	9.92525	5.91295	5.49488	3.3633	5.16509	12.0757	14.2421	-0.813369	-0.0956221	0.900814	1
gene00765	6	0	4	0	4	0	9	6	2	0	0	0	3	0	4	0	1	0	0.735493	0	0.515103	0	0.685371	0	0.923139	1.17007	0.237999	0	0	0	0.354777	0	0.363601	0	0.0789263	0	2.03725	1.33952	0.953855	0.985517
gene00766	155	40	28	148	24	208	105	46	9	20	12	0	16	0	0	31	5	0	19.0002	5.0596	3.60572	14.0466	4.11223	25.1203	10.77	8.97057	1.071	0.997754	1.08746	0	1.89214	0	0	2.91123	0.394632	0	0.606474	-0.137813	1	1
gene00767	0	61	0	0	0	0	0	0	0	0	0	0	0	0	0	0	0	0	0	7.71589	0	0	0	0	0	0	0	0	0	0	0	0	0	0	0	0	-3.67876	-3.51771	0.900814	0.869162
gene00768	1128	247	217	1517	615	318	1963	545	327	4788	1406	524	1122	1671	781	2908	3846	686	138.273	31.243	27.9443	143.978	105.376	38.4051	201.347	106.282	38.9129	238.862	127.414	38.2414	132.686	116.227	70.993	273.092	303.551	52.8112	0.346604	0.781082	0.983435	0.623397
gene00769	609	169	145	719	231	130	499	179	288	52	627	1054	185	387	696	434	306	1451	74.6525	21.3768	18.6725	68.2399	39.5802	15.7002	51.183	34.9072	34.2719	2.59416	56.8198	76.9207	21.8779	26.918	63.2665	40.7572	24.1515	111.704	-0.0733606	0.202355	1	1
gene00770	421	427	177	224	93	222	203	80	179	545	379	609	226	429	358	552	335	444	51.6071	54.0112	22.7933	21.2597	15.9349	26.8111	20.8219	15.601	21.3009	27.1888	34.3456	44.4447	26.7265	29.8393	32.5422	51.8387	26.4403	34.181	-0.667762	-0.527242	0.836508	0.880378
gene00771	284	849	814	372	480	600	456	459	897	1209	702	819	653	1400	623	808	862	903	34.8133	107.39	104.823	35.3063	82.2445	72.4624	46.7724	89.5106	106.743	60.3142	63.6164	59.7704	77.2231	97.3776	56.6308	75.8798	68.0345	69.5167	-0.0168794	0.157583	1	0.998418
gene00772	128	159	254	156	118	104	178	116	181	0	83	117	41	67	168	131	84	236	15.6905	20.1119	32.709	14.8059	20.2184	12.5601	18.2576	22.6214	21.5389	0	7.5216	8.53863	4.84862	4.66021	15.2712	12.3023	6.62981	18.1683	0.103598	0.686217	1	0.95851
gene00773	173	469	424	181	207	336	231	131	262	128	136	214	182	122	149	203	157	259	21.2067	59.3238	54.6009	17.1786	35.468	40.5789	23.6939	25.5466	31.1779	6.38562	12.3246	15.6177	21.5231	8.48576	13.5441	19.0639	12.3914	19.9389	-0.109171	-0.0182634	1	1
gene00774	215	409	313	489	234	243	354	180	374	872	734	1137	496	638	608	401	492	773	26.3552	51.7344	40.3068	46.4107	40.0942	29.3473	36.3101	35.1022	44.5059	43.5021	66.5163	82.978	58.6564	44.3764	55.2673	37.6582	38.8318	59.5088	-0.130868	-0.223106	1	0.991493
gene00775	475	275	207	455	255	227	452	215	239	1752	495	611	525	695	675	998	1106	827	58.2265	34.7847	26.6566	43.1838	43.6924	27.4149	46.3621	41.9276	28.4409	87.4032	44.8577	44.5906	62.0859	48.341	61.3576	93.7228	87.2925	63.6659	0.00935771	0.297011	1	0.967747
gene00776	573	14271	16610	1846	1992	10417	1994	2325	19863	416	263	1039	111	226	427	24	316	596	70.2396	1805.14	2138.96	175.203	341.315	1258.07	204.527	453.404	2363.69	20.7533	23.8335	75.826	13.1267	15.7195	38.8144	2.25386	24.9407	45.8826	-0.91229	-0.784811	0.819856	0.823141
gene00777	27	0	0	4	0	0	5	4	0	68	0	0	1	0	0	0	0	0	3.30972	0	0	0.379638	0	0	0.512855	0.780049	0	3.39236	0	0	0.118259	0	0	0	0	0	-2.86585	-0.500074	0.912995	1
gene00778	193	0	0	234	0	0	87	1	47	114	211	165	193	238	472	507	594	202	23.6584	0	0	22.2088	0	0	8.92368	0.195012	5.59298	5.6872	19.1212	12.0417	22.824	16.5542	42.9049	47.6127	46.8822	15.5508	0.351731	1.25172	1	0.970698
gene00779	56	118	215	123	135	99	124	88	113	413	177	446	33	231	148	164	173	146	6.8646	14.9258	27.6868	11.6739	23.1313	11.9563	12.7188	17.1611	13.447	20.6036	16.04	32.549	3.90254	16.0673	13.4532	15.4013	13.6543	11.2397	-0.573467	-0.405787	0.948078	0.976258
gene00780	57	17	2	34	7	0	38	1	0	0	0	0	15	0	0	0	15	0	6.98718	2.15033	0.257551	3.22692	1.1994	0	3.8977	0.195012	0	0	0	0	1.77388	0	0	0	1.18389	0	-0.528984	-0.174423	1	1
gene00782	91	42	57	127	37	102	114	54	68	257	48	1	53	0	26	23	117	22	11.155	5.31258	7.34021	12.0535	6.33968	12.3186	11.6931	10.5307	8.09198	12.8211	4.34984	0.0729798	6.26772	0	2.3634	2.15995	9.23438	1.69365	-0.162345	0.231964	1	1
gene00783	2	22	20	23	16	0	24	1	39	0	25	0	29	52	53	40	50	19	0.245164	2.78278	2.57551	2.18292	2.74148	0	2.46171	0.195012	4.64099	0	2.26554	0	3.42951	3.61688	4.81771	3.75643	3.94632	1.4627	1.38956	1.46715	0.970201	0.932714
gene00784	197	111	109	218	88	56	175	101	94	260	233	480	157	308	252	171	162	343	24.1487	14.0404	14.0365	20.6903	15.0782	6.76315	17.9499	19.6962	11.186	12.9708	21.1149	35.0303	18.5666	21.4231	22.9068	16.0587	12.7861	26.4056	-0.201116	-0.166142	1	1
gene00785	366	343	216	344	150	156	321	109	202	439	361	471	192	749	298	230	339	449	44.8651	43.386	27.8155	32.6488	25.7014	18.8402	32.9253	21.2563	24.0379	21.9007	32.7144	34.3735	22.7057	52.097	27.0882	21.5995	26.756	34.5659	-0.203846	-0.286657	1	0.985517
gene00786	79	242	304	149	108	327	207	103	325	528	69	86	143	408	66	379	292	67	9.68399	30.6106	39.1478	14.1415	18.505	39.492	21.2322	20.0863	38.6749	26.3407	6.2529	6.27626	16.911	28.3786	5.99941	35.5921	23.0465	5.15794	0.120563	0.385471	1	0.991012
gene00787	0	13	46	6	11	49	15	7	19	0	0	0	2	0	0	0	0	6	0	1.64437	5.92368	0.569457	1.88477	5.91776	1.53857	1.36509	2.26099	0	0	0	0.236518	0	0	0	0	0.461905	1.15419	0.998799	0.989357	0.982547
gene00788	22	0	0	10	0	26	13	6	0	0	5	36	7	0	0	0	5	0	2.69681	0	0	0.949094	0	3.14004	1.33342	1.17007	0	0	0.453109	2.62727	0.827812	0	0	0	0.394632	0	-0.937995	-0.947934	1	1
gene00791	316	231	336	452	258	296	321	230	349	808	212	637	394	447	263	478	480	208	38.736	29.2192	43.2686	42.8991	44.2064	35.7481	32.9253	44.8528	41.5309	40.3093	19.2118	46.4881	46.594	31.0913	23.9067	44.8893	37.8846	16.0127	0.0273869	0.0340615	1	1
gene00792	43	1	80	79	24	1	27	17	44	66	58	34	39	173	19	12	24	35	5.27103	0.12649	10.3021	7.49784	4.11223	0.120771	2.76942	3.31521	5.23599	3.29259	5.25606	2.48131	4.6121	12.0331	1.7271	1.12693	1.89423	2.69445	0.194236	-0.647433	1	0.98833
gene00793	102	780	452	257	118	374	207	153	402	808	140	345	241	564	231	414	258	334	12.5034	98.6621	58.2066	24.3917	20.2184	45.1682	21.2322	29.8369	47.8379	40.3093	12.687	25.178	28.5004	39.2293	20.9979	38.879	20.363	25.7127	-0.386151	-0.302851	0.996946	0.992712
gene00794	301	280	127	515	231	17	543	160	109	1518	797	405	366	1093	376	556	800	456	36.8972	35.4172	16.3545	48.8784	39.5802	2.0531	55.6961	31.202	12.971	75.7295	72.2255	29.5568	43.2828	76.0241	34.1784	52.2143	63.1411	35.1048	-0.17988	0.0197038	1	1
gene00795	79	101	52	82	51	0	83	29	77	137	28	98	61	89	41	0	99	149	9.68399	12.7755	6.69633	7.78257	8.73848	0	8.5134	5.65536	9.16297	6.83461	2.53741	7.15202	7.21379	6.19043	3.72691	0	7.81371	11.4706	-0.416245	0.00243266	1	1
gene00796	281	213	287	351	147	635	410	136	302	814	526	1194	489	751	618	406	525	701	34.4456	26.9424	36.9586	33.3132	25.1874	76.6893	42.0541	26.5217	35.9379	40.6086	47.667	87.1378	57.8286	52.2361	56.1763	38.1277	41.4363	53.9659	0.160466	-0.0933406	1	1
gene00797	0	28	13	8	7	0	9	4	9	143	16	0	20	0	3	48	49	15	0	3.54172	1.67408	0.759275	1.1994	0	0.923139	0.780049	1.071	7.13394	1.44995	0	2.36518	0	0.2727	4.50771	3.86739	1.15476	-1.83191	-0.0601403	0.899189	1
gene00798	644	222	311	518	192	285	368	151	371	1448	296	138	632	622	278	311	547	450	78.9429	28.0808	40.0492	49.1631	32.8978	34.4196	37.7461	29.4469	44.1489	72.2374	26.824	10.0712	74.7396	43.2635	25.2702	29.2062	43.1727	34.6429	0.109803	0.0340954	1	1
gene00799	2	52	15	20	0	0	13	20	21	0	0	0	0	15	0	0	4	5	0.245164	6.57748	1.93163	1.89819	0	0	1.33342	3.90025	2.49899	0	0	0	0	1.04333	0	0	0.315705	0.384921	1.20731	1.69434	0.99653	0.923537
gene00800	43	0	32	192	24	63	55	52	19	89	5	0	59	0	13	0	48	12	5.27103	0	4.12082	18.2226	4.11223	7.60855	5.64141	10.1406	2.26099	4.44	0.453109	0	6.97728	0	1.1817	0	3.78846	0.92381	1.22862	1.27187	0.970415	0.972062
gene00801	0	0	9	0	0	0	7	2	0	0	0	0	5	0	7	0	2	10	0	0	1.15898	0	0	0	0.717997	0.390025	0	0	0	0	0.591295	0	0.636301	0	0.157853	0.769842	1.39254	2.62945	1	0.927513
gene00802	48	39	30	13	38	48	18	22	13	0	0	0	33	0	24	0	8	2	5.88394	4.93311	3.86327	1.23382	6.51102	5.79699	1.84628	4.29027	1.547	0	0	0	3.90254	0	2.1816	0	0.631411	0.153968	2.49603	0.165203	0.87108	1
gene00804	109	153	98	129	55	96	123	84	111	520	164	86	163	422	198	383	269	170	13.3615	19.353	12.62	12.2433	9.42385	11.594	12.6162	16.381	13.209	25.9416	14.862	6.27626	19.2762	29.3524	17.9982	35.9678	21.2312	13.0873	0.0866914	0.273706	1	0.992702
gene00805	191	26	46	204	76	21	130	37	150	2212	248	202	526	835	343	951	1044	271	23.4132	3.28874	5.92368	19.3615	13.022	2.53618	13.3342	7.21546	17.8499	110.352	22.4742	14.7419	62.2042	58.0788	31.1787	89.309	82.3991	20.8627	0.33085	0.768152	1	0.846454
gene00806	1079	2153	1243	1121	4385	4406	2115	2193	4182	396	4626	16193	48	2017	14455	150	232	13106	132.266	272.333	160.068	106.393	751.338	532.115	216.938	427.662	497.657	19.7555	419.216	1181.76	5.67643	140.293	1313.96	14.0866	18.3109	1008.95	-0.11258	-0.188796	1	1
gene00807	35	1	38	73	26	0	78	23	33	268	35	3	163	349	4	156	152	9	4.29038	0.12649	4.89347	6.92839	4.45491	0	8.00054	4.48528	3.92699	13.3699	3.17176	0.218939	19.2762	24.2748	0.363601	14.6501	11.9968	0.692858	0.369777	0.553287	1	0.995084
gene00808	3	25	56	24	57	139	19	51	55	67	22	4	24	0	16	10	2	14	0.367747	3.16225	7.21144	2.27783	9.76654	16.7871	1.94885	9.94563	6.54498	3.34248	1.99368	0.291919	2.83821	0	1.4544	0.939107	0.157853	1.07778	0.297634	-0.373804	1	1
gene00809	36	0	9	23	31	0	21	8	9	31	27	0	31	0	0	8	38	11	4.41296	0	1.15898	2.18292	5.31163	0	2.15399	1.5601	1.071	1.54652	2.44679	0	3.66603	0	0	0.751285	2.9992	0.846826	-0.390134	0.556096	1	0.998818
gene00811	317	87	116	289	77	53	169	100	180	344	228	131	300	218	282	243	241	292	38.8586	11.0046	14.938	27.4288	13.1934	6.40084	17.3345	19.5012	21.4199	17.1614	20.6618	9.56035	35.4777	15.1631	25.6338	22.8203	19.0212	22.4794	0.091235	0.255261	1	0.995084
gene00814	207	0	17	286	31	0	70	16	53	242	141	232	146	224	149	29	84	237	25.3745	0	2.18919	27.1441	5.31163	0	7.17997	3.1202	6.30698	12.0728	12.7777	16.9313	17.2658	15.5804	13.5441	2.72341	6.62981	18.2453	0.308477	-0.207831	1	1
gene00815	16	53	4	17	0	0	30	16	8	0	0	0	20	0	0	45	52	10	1.96131	6.70397	0.515103	1.61346	0	0	3.07713	3.1202	0.951997	0	0	0	2.36518	0	0	4.22598	4.10417	0.769842	-1.6786	1.7971	1	0.955605
gene00817	37	125	140	93	96	58	179	86	144	424	75	76	32	130	49	34	60	71	4.53554	15.8112	18.0286	8.82658	16.4489	7.0047	18.3602	16.7711	17.136	21.1524	6.79663	5.54646	3.78429	9.04221	4.45411	3.19296	4.73558	5.46588	-0.697179	-0.359863	0.94873	0.992922
gene00819	1131	3930	3199	1866	573	4790	1041	724	2810	3523	3357	6550	1089	3206	4970	2660	2493	5263	138.64	497.105	411.953	177.101	98.1794	578.491	106.776	141.189	334.389	175.754	304.217	478.018	128.784	222.995	451.774	249.802	196.763	405.168	-0.412742	-0.473712	0.969706	0.912218
gene00820	104	0	160	100	23	157	110	59	135	0	12	120	64	20	32	0	93	98	12.7485	0	20.6041	9.49094	3.94088	18.961	11.2828	11.5057	16.065	0	1.08746	8.75757	7.56857	1.39111	2.9088	0	7.34015	7.54445	0.485886	1.06959	1	0.967957
gene00821	36	145	104	16	2	0	1	6	29	0	0	0	0	0	0	0	0	0	4.41296	18.341	13.3927	1.51855	0.342686	0	0.102571	1.17007	3.45099	0	0	0	0	0	0	0	0	0	-3.08795	-2.39568	0.82916	0.828919
gene00822	0	0	13	0	0	0	0	0	5	0	0	0	0	0	0	0	0	0	0	0	1.67408	0	0	0	0	0	0.594998	0	0	0	0	0	0	0	0	0	-2.29681	-0.783287	0.926248	1
gene00823	51	166	70	48	25	65	50	19	36	117	89	32	102	0	12	31	42	80	6.25169	20.9973	9.0143	4.55565	4.28357	7.85009	5.12855	3.70523	4.28399	5.83686	8.06533	2.33535	12.0624	0	1.0908	2.91123	3.31491	6.15874	-0.904847	-0.891817	0.970201	0.945345
gene00824	1269	903	795	1539	767	1633	1262	544	762	2254	1596	2783	1168	1979	1709	1616	1709	1915	155.557	114.22	102.377	146.066	131.42	197.218	129.445	106.087	90.6777	112.447	144.632	203.103	138.126	137.65	155.348	151.76	134.885	147.425	0.128626	-0.0965482	1	1
gene00825	27	41	87	57	58	77	97	49	62	168	75	65	61	31	82	110	165	60	3.30972	5.18609	11.2035	5.40984	9.93788	9.29934	9.94939	9.5556	7.37798	8.38113	6.79663	4.74369	7.21379	2.15622	7.45381	10.3302	13.0228	4.61905	0.040371	0.504269	1	0.970167
gene00826	251	216	412	551	451	710	532	266	468	1285	699	994	253	901	1047	1091	859	1106	30.7681	27.3218	53.0556	52.2951	77.2756	85.7471	54.5678	51.8733	55.6918	64.1057	63.3446	72.5419	29.9195	62.6695	95.1724	102.457	67.7977	85.1445	0.437353	0.499334	0.948078	0.869162
gene00827	20	0	32	85	65	0	98	39	48	122	37	0	136	36	86	140	72	65	2.45164	0	4.12082	8.0673	11.1373	0	10.052	7.60548	5.71198	6.0863	3.353	0	16.0832	2.504	7.81741	13.1475	5.6827	5.00397	1.4671	1.61758	0.900814	0.820821
gene00828	0	19	0	0	0	0	1	0	0	0	0	0	0	0	0	0	0	0	0	2.40331	0	0	0	0	0.102571	0	0	0	0	0	0	0	0	0	0	0	-2.78344	-1.63746	0.94873	1
gene00829	209	70	69	193	80	65	181	56	110	239	202	176	407	311	132	269	252	304	25.6197	8.85429	8.88552	18.3175	13.7074	7.85009	18.5654	10.9207	13.09	11.9232	18.3056	12.8444	48.1314	21.6317	11.9988	25.262	19.8894	23.4032	0.305034	0.393889	1	0.967286
gene00830	27	21	6	66	36	0	45	22	5	71	0	0	36	82	0	87	34	2	3.30972	2.65629	0.772654	6.26402	6.16834	0	4.6157	4.29027	0.594998	3.54203	0	0	4.25732	5.70355	0	8.17023	2.6835	0.153968	0.597996	0.93943	1	0.972062
gene00831	1235	1101	884	1972	496	1543	1691	266	561	1404	879	975	424	840	532	748	695	471	151.389	139.265	113.838	187.161	84.986	186.349	173.448	51.8733	66.7588	70.0423	79.6565	71.1553	50.1418	58.4266	48.3589	70.2452	54.8538	36.2596	-0.152189	-0.503824	1	0.869162
gene00832	0	58	86	51	3	48	34	27	75	32	37	166	31	39	14	38	32	63	0	7.33642	11.0747	4.84038	0.514028	5.79699	3.48742	5.26533	8.92497	1.59641	3.353	12.1146	3.66603	2.71266	1.2726	3.5686	2.52564	4.85	-0.598749	-0.0953789	1	1
gene00833	152	238	162	167	101	252	158	93	169	394	133	227	101	151	186	136	162	93	18.6325	30.1046	20.8617	15.8499	17.3056	30.4342	16.2062	18.1361	20.1109	19.6558	12.0527	16.5664	11.9441	10.5029	16.9074	12.7718	12.7861	7.15953	-0.237168	-0.422508	1	0.932714
gene00834	54	2	21	79	8	1	44	18	5	824	96	7	294	176	25	406	376	18	6.61944	0.25298	2.70429	7.49784	1.37074	0.120771	4.51313	3.51022	0.594998	41.1075	8.69968	0.510858	34.7681	12.2418	2.2725	38.1277	29.6763	1.38572	-0.504483	0.0798535	1	1
gene00835	292	515	390	405	431	170	386	288	399	375	151	423	159	507	282	427	214	109	35.794	65.1423	50.2225	38.4383	73.8487	20.531	39.5924	56.1635	47.4809	18.7079	13.6839	30.8704	18.8032	35.2646	25.6338	40.0999	16.8902	8.39128	0.0281433	0.00241364	1	1
gene00836	809	186	283	554	535	993	832	407	346	1931	496	638	1475	2558	685	2256	2158	908	99.169	23.5271	36.4435	52.5798	91.6684	119.925	85.3391	79.37	41.1739	96.3331	44.9484	46.5611	174.432	177.923	62.2666	211.862	170.323	69.9016	1.06021	0.887091	0.514707	0.597912
gene00837	0	0	2	12	0	47	7	4	2	0	0	0	4	0	0	10	27	0	0	0	0.257551	1.13891	0	5.67622	0.717997	0.780049	0.237999	0	0	0	0.473036	0	0	0.939107	2.13101	0	4.3041	5.5098	0.712213	0.462608
gene00838	134	114	129	109	48	0	91	52	147	130	21	14	230	47	36	114	103	64	16.426	14.4199	16.6121	10.3451	8.22445	0	9.33397	10.1406	17.493	6.4854	1.90306	1.02172	27.1995	3.26911	3.2724	10.7058	8.12941	4.92699	-0.046075	0.488134	1	0.994424
gene00839	5	0	5	5	3	0	7	13	10	2	25	0	1	0	0	0	15	14	0.612911	0	0.643878	0.474547	0.514028	0	0.717997	2.53516	1.19	0.0997754	2.26554	0	0.118259	0	0	0	1.18389	1.07778	-1.85061	1.01799	0.94873	0.991012
gene00841	29	0	9	28	8	0	14	8	3	24	27	0	10	13	0	2	16	4	3.55488	0	1.15898	2.65746	1.37074	0	1.43599	1.5601	0.356999	1.1973	2.44679	0	1.18259	0.904221	0	0.187821	1.26282	0.307937	-1.02999	-0.575292	0.987702	0.99755
gene00842	31	0	24	46	12	0	36	21	18	147	31	0	90	45	1	48	106	39	3.80005	0	3.09062	4.36583	2.05611	0	3.69256	4.09526	2.14199	7.33349	2.80927	0	10.6433	3.12999	0.0909001	4.50771	8.36619	3.00238	-0.386674	0.864417	1	0.985517
gene00843	182	137	71	183	120	221	398	39	91	413	47	118	235	443	151	244	141	73	22.31	17.3291	9.14307	17.3684	20.5611	26.6903	40.8233	7.60548	10.829	20.6036	4.25922	8.61161	27.7908	30.8131	13.7259	22.9142	11.1286	5.61985	0.959251	0.194828	0.759023	0.998818
gene00844	66	118	204	120	74	183	86	58	186	201	115	131	83	95	39	29	49	82	8.09042	14.9258	26.2702	11.3891	12.6794	22.101	8.82111	11.3107	22.1339	10.0274	10.4215	9.56035	9.81549	6.60777	3.5451	2.72341	3.86739	6.3127	-0.330354	-0.711734	1	0.861111
gene00845	5	57	62	66	5	168	30	33	22	1	0	0	9	0	39	55	55	21	0.612911	7.20993	7.98409	6.26402	0.856714	20.2895	3.07713	6.43541	2.61799	0.0498877	0	0	1.06433	0	3.5451	5.16509	4.34095	1.61667	1.65653	2.78909	0.950339	0.740617
gene00850	66	327	447	266	254	273	306	216	426	217	271	736	132	279	387	298	269	393	8.09042	41.3622	57.5627	25.2459	43.5211	32.9704	31.3867	42.1227	50.6939	10.8256	24.5585	53.7131	15.6102	19.406	35.1783	27.9854	21.2312	30.2548	-0.0139932	0.313835	1	0.985517
gene00851	7	0	0	0	0	1	0	3	0	0	0	0	0	0	31	0	0	2	0.858075	0	0	0	0	0.120771	0	0.585037	0	0	0	0	0	0	2.8179	0	0	0.153968	1.18804	0.0917811	1	1
gene00852	0	0	0	30	47	21	8	5	0	0	0	0	0	0	0	0	0	1	0	0	0	2.84728	8.05311	2.53618	0.820568	0.975062	0	0	0	0	0	0	0	0	0	0.0769842	5.54117	3.86825	0.413159	0.462523
gene00853	162	22	191	99	102	253	124	92	93	378	53	0	55	115	55	129	99	35	19.8583	2.78278	24.5961	9.39603	17.477	30.555	12.7188	17.9411	11.067	18.8575	4.80295	0	6.50424	7.99888	4.99951	12.1145	7.81371	2.69445	0.239085	0.0228761	1	1
gene00854	25	24	65	25	67	73	35	42	55	0	0	0	26	0	0	16	19	10	3.06455	3.03576	8.37042	2.37274	11.48	8.81626	3.58999	8.19052	6.54498	0	0	0	3.07473	0	0	1.50257	1.4996	0.769842	1.89972	2.40334	0.900814	0.7856
gene00855	0	0	13	13	0	0	11	1	15	0	0	0	14	0	1	3	19	19	0	0	1.67408	1.23382	0	0	1.12828	0.195012	1.78499	0	0	0	1.65562	0	0.0909001	0.281732	1.4996	1.4627	1.27524	3.38272	1	0.837508
gene00857	56	0	12	121	14	0	95	7	1	12	6	0	13	85	0	0	3	0	6.8646	0	1.54531	11.484	2.3988	0	9.74425	1.36509	0.119	0.598652	0.54373	0	1.53737	5.91221	0	0	0.236779	0	0.957014	-1.35771	1	0.955605
gene00860	36	111	12	32	0	0	16	1	29	82	125	210	46	93	272	240	197	112	4.41296	14.0404	1.54531	3.0371	0	0	1.64114	0.195012	3.45099	4.09079	11.3277	15.3258	5.43991	6.46866	24.7248	22.5386	15.5485	8.62223	-1.35078	-0.8552	0.942737	0.983133
gene00861	511	81	57	387	274	18	239	77	62	0	19	117	30	77	57	79	19	63	62.6395	10.2457	7.34021	36.7299	46.9479	2.17387	24.5145	15.0159	7.37798	0	1.72181	8.53863	3.54777	5.35577	5.18131	7.41894	1.4996	4.85	0.378834	-0.185595	1	1
gene00864	147	34	97	61	53	36	127	96	108	87	44	4	38	133	22	3	81	103	18.0196	4.30066	12.4912	5.78947	9.08117	4.34774	13.0265	18.7212	12.852	4.34023	3.98736	0.291919	4.49384	9.25087	1.9998	0.281732	6.39303	7.92937	-0.0694209	0.567034	1	0.98833
gene00865	171	82	184	274	232	211	168	209	304	822	239	403	293	254	279	215	231	386	20.9616	10.3722	23.6947	26.0052	39.7515	25.4826	17.2319	40.7576	36.1759	41.0077	21.6586	29.4108	34.6499	17.6671	25.3611	20.1908	18.232	29.7159	0.206856	0.185857	1	0.998598
gene00866	363	370	934	530	372	455	641	517	612	205	129	165	177	59	124	191	300	313	44.4973	46.8013	120.276	50.302	63.7395	54.9506	65.748	100.821	72.8278	10.227	11.6902	12.0417	20.9318	4.10377	11.2716	17.9369	23.6779	24.0961	-0.106889	0.638881	1	0.813414
gene00867	63	108	52	86	62	65	115	46	73	530	129	176	74	117	55	146	152	76	7.72268	13.6609	6.69633	8.16221	10.6233	7.85009	11.7957	8.97057	8.68698	26.4405	11.6902	12.8444	8.75116	8.13799	4.99951	13.711	11.9968	5.8508	-0.658597	-0.319304	0.900814	0.991012
gene00868	50	0	22	13	0	90	22	10	25	81	37	0	8	56	60	40	41	24	6.12911	0	2.83306	1.23382	0	10.8694	2.25656	1.95012	2.97499	4.0409	3.353	0	0.946071	3.8951	5.45401	3.75643	3.23598	1.84762	0.277996	0.0291628	1	1
gene00870	15	0	0	2	0	1	0	0	0	0	0	0	0	0	0	2	0	5	1.83873	0	0	0.189819	0	0.120771	0	0	0	0	0	0	0	0	0	0.187821	0	0.384921	-1.28578	0.431159	1	0.994492
gene00871	3	58	9	1	0	0	3	0	10	0	0	0	0	0	0	0	0	0	0.367747	7.33642	1.15898	0.0949094	0	0	0.307713	0	1.19	0	0	0	0	0	0	0	0	0	-3.83695	-1.40727	0.818981	0.985517
gene00873	1	0	3	8	6	0	0	2	3	17	0	0	5	0	0	12	1	0	0.122582	0	0.386327	0.759275	1.02806	0	0	0.390025	0.356999	0.848091	0	0	0.591295	0	0	1.12693	0.0789263	0	0.194157	0.65482	1	0.998818
gene00878	273	133	70	267	130	40	223	39	126	391	253	157	198	326	311	156	402	573	33.4649	16.8232	9.0143	25.3408	22.2746	4.83082	22.8733	7.60548	14.994	19.5061	22.9273	11.4578	23.4153	22.6751	28.2699	14.6501	31.7284	44.1119	0.148429	0.31394	1	0.993918
gene00879	5	0	0	10	0	0	6	0	0	85	12	0	5	0	0	0	0	5	0.612911	0	0	0.949094	0	0	0.615426	0	0	4.24045	1.08746	0	0.591295	0	0	0	0	0.384921	-1.8633	-0.930839	1	1
gene00880	0	0	0	1	3	0	0	0	5	20	1	0	1	0	0	14	4	6	0	0	0	0.0949094	0.514028	0	0	0	0.594998	0.997754	0.0906217	0	0.118259	0	0	1.31475	0.315705	0.461905	0.196719	2.26012	1	0.917948
gene00882	0	0	3	4	0	0	5	0	0	23	0	0	6	0	0	30	0	1	0	0	0.386327	0.379638	0	0	0.512855	0	0	1.14742	0	0	0.709553	0	0	2.81732	0	0.0769842	-1.59116	-0.237445	0.983435	1
gene00883	12	0	2	26	3	0	14	7	14	58	41	0	22	0	57	0	24	36	1.47099	0	0.257551	2.46764	0.514028	0	1.43599	1.36509	1.666	2.89349	3.71549	0	2.6017	0	5.18131	0	1.89423	2.77143	0.449016	0.828502	1	0.99755
gene00884	8	108	106	49	33	15	57	20	97	89	141	95	24	64	122	173	100	189	0.980657	13.6609	13.6502	4.65056	5.65431	1.81156	5.84655	3.90025	11.543	4.44	12.7777	6.93308	2.83821	4.45155	11.0898	16.2465	7.89263	14.55	-0.696717	0.337515	0.966877	0.99755
gene00886	188	333	420	308	165	467	213	171	352	301	122	378	158	182	172	186	293	291	23.0454	42.1211	54.0858	29.2321	28.2716	56.3999	21.8476	33.3471	41.8879	15.0162	11.0558	27.5864	18.6849	12.6591	15.6348	17.4674	23.1254	22.4024	-0.0853529	0.0606202	1	1
gene00887	10	0	0	6	0	0	5	0	0	0	0	0	0	0	0	0	2	0	1.22582	0	0	0.569457	0	0	0.512855	0	0	0	0	0	0	0	0	0	0.157853	0	-0.590759	0.816665	1	0.992702
gene00888	0	0	0	3	0	0	0	0	0	0	0	0	2	25	0	0	0	5	0	0	0	0.284728	0	0	0	0	0	0	0	0	0.236518	1.73889	0	0	0	0.384921	4.73944	2.08147	0.766568	0.931952
gene00890	0	19	0	7	0	0	3	0	1	3	5	0	6	41	3	6	10	3	0	2.40331	0	0.664366	0	0	0.307713	0	0.119	0.149663	0.453109	0	0.709553	2.85177	0.2727	0.563464	0.789263	0.230953	1.20388	0.763421	0.996946	0.99755
gene00893	14	0	0	15	2	0	34	19	3	196	0	0	36	44	0	17	40	0	1.71615	0	0	1.42364	0.342686	0	3.48742	3.70523	0.356999	9.77799	0	0	4.25732	3.06044	0	1.59648	3.15705	0	0.692777	2.51404	1	0.851878
gene00894	0	0	14	3	0	0	2	1	9	0	0	76	0	0	0	0	0	8	0	0	1.80286	0.284728	0	0	0.205142	0.195012	1.071	0	0	5.54646	0	0	0	0	0	0.615874	-1.74397	-0.559736	1	1
gene00895	61	0	4	43	1	0	28	10	2	69	0	52	55	0	29	95	59	35	7.47751	0	0.515103	4.08111	0.171343	0	2.87199	1.95012	0.237999	3.44225	0	3.79495	6.50424	0	2.6361	8.92151	4.65665	2.69445	-0.42086	1.58148	1	0.938423
gene00896	4855	449	341	4079	1759	612	4692	1068	177	2718	500	443	2461	765	385	1859	1672	358	595.136	56.794	43.9125	387.136	301.392	73.9116	481.263	208.273	21.0629	135.595	45.3109	32.33	291.035	53.2099	34.9965	174.58	131.965	27.5603	0.592475	0.38751	0.910385	0.972062
gene00897	6243	225	344	4782	1177	164	4460	991	164	2706	1121	582	3461	682	521	980	1387	514	765.281	28.4602	44.2988	453.857	201.67	19.8064	457.467	193.257	19.5159	134.996	101.587	42.4742	409.294	47.4368	47.359	92.0324	109.471	39.5699	0.121623	-0.0109683	1	1
gene00899	0	0	1	2	6	0	2	4	3	0	19	65	5	0	19	0	0	54	0	0	0.128776	0.189819	1.02806	0	0.205142	0.780049	0.356999	0	1.72181	4.74369	0.591295	0	1.7271	0	0	4.15715	0.851111	0.708499	1	0.998818
gene00900	367	261	332	534	331	421	417	239	357	785	476	644	331	611	364	460	529	516	44.9877	33.0139	42.7535	50.6816	56.7145	50.8444	42.7721	46.6079	42.4829	39.1618	43.1359	46.999	39.1437	42.4984	33.0876	43.1989	41.752	39.7238	0.105004	0.0647068	1	1
gene00901	164	499	377	294	188	93	251	198	346	638	316	91	179	245	330	226	442	389	20.1035	63.1185	48.5484	27.9034	32.2124	11.2317	25.7453	38.6124	41.1739	31.8283	28.6365	6.64116	21.1683	17.0411	29.997	21.2238	34.8854	29.9469	-0.397495	0.0472669	0.988756	1
gene00903	233	142	26	211	102	72	266	23	57	67	0	0	26	8	0	21	2	0	28.5616	17.9616	3.34817	20.0259	17.477	8.69548	27.2839	4.48528	6.78298	3.34248	0	0	3.07473	0.556444	0	1.97212	0.157853	0	0.552006	-0.216697	1	1
gene00904	161	97	116	104	56	128	78	139	78	61	0	0	3	0	0	0	0	0	19.7357	12.2695	14.938	9.87058	9.59519	15.4586	8.00054	27.1067	9.28197	3.04315	0	0	0.354777	0	0	0	0	0	-1.57197	-1.56565	0.93984	0.920723
gene00907	213	106	71	142	106	42	149	43	78	335	72	0	88	182	33	70	111	86	26.11	13.4079	9.14307	13.4771	18.1623	5.07237	15.2831	8.38553	9.28197	16.7124	6.52476	0	10.4068	12.6591	2.9997	6.57375	8.76082	6.62064	-0.0133695	0.0765847	1	1
gene00908	13	0	0	2	3	0	0	0	0	0	0	21	3	0	9	0	0	6	1.59357	0	0	0.189819	0.514028	0	0	0	0	0	0	1.53258	0.354777	0	0.818101	0	0	0.461905	0.246145	-2.59186	1	0.952851
gene00913	109	74	69	106	33	21	83	40	116	169	168	202	140	147	185	54	130	289	13.3615	9.36025	8.88552	10.0604	5.65431	2.53618	8.5134	7.80049	13.804	8.43102	15.2244	14.7419	16.5562	10.2246	16.8165	5.07118	10.2604	22.2484	-0.276811	-0.0681133	1	1
gene00916	0	0	15	20	9	0	12	3	22	0	0	0	10	0	0	0	17	4	0	0	1.93163	1.89819	1.54208	0	1.23085	0.585037	2.61799	0	0	0	1.18259	0	0	0	1.34175	0.307937	2.82167	3.19626	0.97027	0.869162
gene00920	6	0	6	13	0	0	11	0	0	0	0	0	0	0	0	0	0	0	0.735493	0	0.772654	1.23382	0	0	1.12828	0	0	0	0	0	0	0	0	0	0	0	-0.839923	-0.920876	0.99455	0.9747
gene00923	72	162	72	87	59	0	51	30	50	320	61	65	92	120	21	184	172	153	8.82592	20.4914	9.27185	8.25712	10.1092	0	5.23112	5.85037	5.94998	15.9641	5.52792	4.74369	10.8798	8.34665	1.9089	17.2796	13.5753	11.7786	-1.01439	-0.0425244	0.902285	1
gene00924	167	0	6	69	37	0	250	73	1	60	0	0	189	67	0	4	63	0	20.4712	0	0.772654	6.54875	6.33968	0	25.6428	14.2359	0.119	2.99326	0	0	22.3509	4.66021	0	0.375643	4.97236	0	0.713572	0.463338	1	1
gene00925	213	409	348	376	250	196	450	256	277	763	514	570	167	485	334	515	355	578	26.11	51.7344	44.8139	35.6859	42.8357	23.671	46.157	49.9231	32.9629	38.0643	46.5796	41.5985	19.7492	33.7344	30.3606	48.364	28.0188	44.4969	-0.420222	0.0639309	0.940405	1
gene00926	0	1	34	3	1	0	3	3	31	0	17	0	1	0	0	0	4	3	0	0.12649	4.37837	0.284728	0.171343	0	0.307713	0.585037	3.68899	0	1.54057	0	0.118259	0	0	0	0.315705	0.230953	-2.3491	-0.499595	0.971491	1
gene00931	11413	3156	3691	9780	4580	4363	9174	4653	3099	1	15	0	195	17	1	61	20	5	1399.03	399.202	475.311	928.214	784.75	526.922	940.987	907.392	368.78	0.0498877	1.35933	0	23.0605	1.18244	0.0909001	5.72855	1.57853	0.384921	1.27507	0.696152	0.903159	0.979065
gene00932	4	45	22	0	2	0	0	1	23	0	14	2	0	0	30	0	0	26	0.490329	5.69205	2.83306	0	0.342686	0	0	0.195012	2.73699	0	1.2687	0.14596	0	0	2.727	0	0	2.00159	-3.15077	-3.16249	0.833483	0.767964
gene00933	701	5053	5240	1074	1515	4944	1234	2772	4253	206	804	3585	71	744	2542	89	209	3157	85.9301	639.154	674.784	101.933	259.584	597.09	126.573	540.574	506.106	10.2769	72.8599	261.632	8.39638	51.7492	231.068	8.35805	16.4956	243.039	-0.353663	-0.222875	1	0.99755
gene00934	694	141	36	619	42	0	226	19	191	0	0	0	2	0	0	0	0	7	85.072	17.8351	4.63592	58.7489	7.1964	0	23.1811	3.70523	22.7289	0	0	0	0.236518	0	0	0	0	0.538889	-0.367714	0.84128	1	0.995084
gene00937	7	0	5	4	1	0	2	1	1	1	0	0	12	0	2	0	0	2	0.858075	0	0.643878	0.379638	0.171343	0	0.205142	0.195012	0.119	0.0498877	0	0	1.41911	0	0.1818	0	0	0.153968	1.3093	-0.0149544	0.983435	1
gene00938	43	114	121	81	99	56	158	104	194	41	0	0	33	57	0	2	28	26	5.27103	14.4199	15.5819	7.68766	16.9629	6.76315	16.2062	20.2813	23.0859	2.0454	0	0	3.90254	3.96466	0	0.187821	2.20994	2.00159	0.776792	0.99773	1	0.956015
gene00939	19	11	18	36	34	18	24	4	8	40	42	140	34	42	41	67	64	34	2.32906	1.39139	2.31796	3.41674	5.82565	2.17387	2.46171	0.780049	0.951997	1.99551	3.80611	10.2172	4.0208	2.92133	3.72691	6.29201	5.05129	2.61746	0.230496	-0.307998	1	0.998711
gene00941	0	0	0	0	4	0	0	0	0	0	0	0	0	0	17	0	0	0	0	0	0	0	0.685371	0	0	0	0	0	0	0	0	0	1.5453	0	0	0	4.37208	-0.0403852	0.836298	1
gene00942	163	520	389	355	354	514	502	318	349	733	356	661	134	232	519	381	438	582	19.9809	65.7748	50.0937	33.6928	60.6553	62.0761	51.4907	62.0139	41.5309	36.5677	32.2613	48.2396	15.8467	16.1369	47.1772	35.78	34.5697	44.8048	-0.201901	0.160714	1	0.998818
gene00945	454	0	34	532	24	94	541	22	21	985	88	158	346	359	186	403	277	226	55.6523	0	4.37837	50.4918	4.11223	11.3524	55.4909	4.29027	2.49899	49.1394	7.97471	11.5308	40.9176	24.9704	16.9074	37.846	21.8626	17.3984	0.891746	0.599992	0.914712	0.96909
gene00946	1	0	0	8	0	0	3	2	9	95	1	0	21	0	0	38	6	0	0.122582	0	0	0.759275	0	0	0.307713	0.390025	1.071	4.73933	0.0906217	0	2.48344	0	0	3.5686	0.473558	0	-0.701102	3.04441	1	0.759883
gene00947	223	386	264	229	139	664	256	167	351	1257	556	1097	246	751	722	599	717	708	27.3358	48.8251	33.9968	21.7343	23.8166	80.1917	26.2582	32.5671	41.7689	62.7088	50.3857	80.0588	29.0917	52.2361	65.6299	56.2525	56.5902	54.5048	-0.213442	-0.138161	1	1
gene00949	22203	2087	1664	34579	45726	2485	29429	9561	4346	1	48	3	644	416	16	100	91	14	2721.69	263.984	214.283	3281.87	7834.82	300.115	3018.56	1864.51	517.173	0.0498877	4.34984	0.218939	76.1587	28.9351	1.4544	9.39107	7.1823	1.07778	2.78672	1.39125	0.14763	0.71376
gene00950	21	0	0	21	35	0	21	10	0	0	0	0	0	0	0	0	0	0	2.57423	0	0	1.9931	5.997	0	2.15399	1.95012	0	0	0	0	0	0	0	0	0	0	1.24489	0.553025	1	1
gene00952	139	3074	3495	303	420	2752	575	817	2315	1123	587	1794	358	1033	997	633	384	699	17.0389	388.83	450.071	28.7576	71.964	332.361	58.9784	159.325	275.484	56.0239	53.1949	130.926	42.3367	71.8508	90.6274	59.4454	30.3077	53.812	-0.648477	-0.500511	0.938799	0.962311
gene00953	61	94	185	120	152	204	106	71	180	298	155	144	69	352	135	139	72	198	7.47751	11.8901	23.8235	11.3891	26.0441	24.6372	10.8725	13.8459	21.4199	14.8665	14.0464	10.5091	8.15986	24.4835	12.2715	13.0536	5.6827	15.2429	0.316338	-0.0186733	1	1
gene00954	165	60	57	221	123	13	173	70	94	126	109	1	67	50	185	27	35	285	20.2261	7.5894	7.34021	20.975	21.0752	1.57002	17.7448	13.6509	11.186	6.28585	9.87777	0.0729798	7.92335	3.47777	16.8165	2.53559	2.76242	21.9405	0.540318	0.532209	1	0.993904
gene00955	19	0	29	13	7	0	21	20	43	0	112	0	17	99	100	0	6	110	2.32906	0	3.73449	1.23382	1.1994	0	2.15399	3.90025	5.11699	0	10.1496	0	2.0104	6.88599	9.09001	0	0.473558	8.46826	0.159962	0.272032	1	1
gene00956	10	0	0	24	20	0	17	0	7	79	10	0	7	0	0	13	34	1	1.22582	0	0	2.27783	3.42686	0	1.74371	0	0.832998	3.94113	0.906217	0	0.827812	0	0	1.22084	2.6835	0.0769842	-0.24487	1.54117	1	0.967957
gene00959	51	60	48	65	38	21	64	33	42	136	13	0	48	0	19	81	115	17	6.25169	7.5894	6.18123	6.16911	6.51102	2.53618	6.56455	6.43541	4.99799	6.78473	1.17808	0	5.67643	0	1.7271	7.60676	9.07653	1.30873	-0.227236	0.720441	1	0.985517
gene00960	89	0	22	37	1	0	26	9	11	25	0	0	74	151	0	7	42	7	10.9098	0	2.83306	3.51165	0.171343	0	2.66685	1.75511	1.309	1.24719	0	0	8.75116	10.5029	0	0.657375	3.31491	0.538889	0.600996	-0.0643857	1	1
gene00962	115	0	6	50	0	35	30	1	0	45	0	0	4	0	0	0	3	0	14.097	0	0.772654	4.74547	0	4.22697	3.07713	0.195012	0	2.24495	0	0	0.473036	0	0	0	0.236779	0	0.142167	-0.431616	1	1
gene00967	0	29	12	0	0	0	0	0	8	49	17	131	0	0	41	0	15	30	0	3.66821	1.54531	0	0	0	0	0	0.951997	2.4445	1.54057	9.56035	0	0	3.72691	0	1.18389	2.30953	-5.22763	-3.68779	0.407995	0.519913
gene00968	0	9	1	0	0	0	0	0	23	0	135	218	0	0	146	0	31	188	0	1.13841	0.128776	0	0	0	0	0	2.73699	0	12.2339	15.9096	0	0	13.2714	0	2.44672	14.473	-3.21995	-1.27298	0.79598	0.9747
gene00970	0	66	0	4	0	0	6	3	24	0	43	571	14	31	215	0	16	227	0	8.34834	0	0.379638	0	0	0.615426	0.585037	2.85599	0	3.89673	41.6714	1.65562	2.15622	19.5435	0	1.26282	17.4754	-1.07448	-1.15887	1	0.991012
gene00971	9	132	3	11	0	0	4	9	347	1069	1035	587	150	1322	810	1243	1683	1054	1.10324	16.6967	0.386327	1.044	0	0	0.410284	1.75511	41.2929	53.3299	93.7935	42.8391	17.7388	91.9523	73.6291	116.731	132.833	81.1413	-1.31994	1.14333	0.953855	0.970698
gene00972	239	695	602	245	268	241	313	313	629	206	281	311	97	221	402	206	223	282	29.2971	87.9105	77.5229	23.2528	45.9199	29.1057	32.1047	61.0389	74.8508	10.2769	25.4647	22.6967	11.4711	15.3718	36.5419	19.3456	17.6006	21.7095	-0.381604	0.0114391	0.970415	1
gene00973	72	18	52	100	55	14	70	40	56	264	73	58	115	76	25	102	164	74	8.82592	2.27682	6.69633	9.49094	9.42385	1.69079	7.17997	7.80049	6.66398	13.1704	6.61538	4.23283	13.5998	5.28621	2.2725	9.57889	12.9439	5.69683	-0.170402	0.36109	1	0.992702
gene00975	210	718	686	215	413	34	285	315	950	30	304	66	87	87	111	61	58	193	25.7423	90.8198	88.3401	20.4055	70.7646	4.1062	29.2327	61.4289	113.05	1.49663	27.549	4.81666	10.2885	6.05132	10.0899	5.72855	4.57773	14.8579	-0.393552	0.056209	1	1
gene00977	5	16	3	0	8	0	3	2	9	0	0	143	0	0	39	0	15	8	0.612911	2.02384	0.386327	0	1.37074	0	0.307713	0.390025	1.071	0	0	10.4361	0	0	3.5451	0	1.18389	0.615874	-1.65371	-1.03745	0.969706	0.995084
gene00979	344	245	140	143	145	0	150	105	126	345	118	366	80	21	45	113	137	127	42.1683	30.99	18.0286	13.572	24.8447	0	15.3857	20.4763	14.994	17.2113	10.6934	26.7106	9.46071	1.46066	4.09051	10.6119	10.8129	9.77699	-1.66926	-0.794076	0.641447	0.920076
gene00980	5	0	6	6	3	80	10	3	6	0	0	0	6	0	0	0	0	0	0.612911	0	0.772654	0.569457	0.514028	9.66165	1.02571	0.585037	0.713998	0	0	0	0.709553	0	0	0	0	0	3.50876	1.23402	0.627054	0.977455
gene00981	0	0	0	4	0	0	3	3	2	0	0	0	3	0	0	0	4	0	0	0	0	0.379638	0	0	0.307713	0.585037	0.237999	0	0	0	0.354777	0	0	0	0.315705	0	2.81648	4.36935	0.83073	0.431118
gene00983	0	0	15	0	0	0	0	0	5	0	0	0	0	0	0	0	0	0	0	0	1.93163	0	0	0	0	0	0.594998	0	0	0	0	0	0	0	0	0	-2.38833	-0.905251	0.918687	1
gene00986	0	52	5	34	7	0	20	2	9	0	17	0	10	0	15	0	7	24	0	6.57748	0.643878	3.22692	1.1994	0	2.05142	0.390025	1.071	0	1.54057	0	1.18259	0	1.3635	0	0.552484	1.84762	1.06809	0.722469	1	1
gene00989	82	61	19	125	40	41	132	64	63	566	34	0	362	422	8	306	412	12	10.0517	7.71589	2.44674	11.8637	6.85371	4.9516	13.5394	12.4808	7.49698	28.2364	3.08114	0	42.8097	29.3524	0.727201	28.7367	32.5176	0.92381	1.07871	1.35379	0.910385	0.785008
gene00990	0	0	6	1	0	0	1	5	1	71	20	0	15	0	0	0	0	0	0	0	0.772654	0.0949094	0	0	0.102571	0.975062	0.119	3.54203	1.81243	0	1.77388	0	0	0	0	0	-2.88633	-2.169	0.950339	0.977456
gene00994	609	705	695	1205	935	1147	798	696	739	1355	911	688	1196	1565	917	313	677	297	74.6525	89.1754	89.4991	114.366	160.205	138.524	81.8517	135.729	87.9408	67.5978	82.5564	50.2101	141.438	108.854	83.3554	29.394	53.4331	22.8643	0.717249	-0.286352	0.741251	0.98071
gene00995	0	0	4	1	0	0	0	0	1	0	17	0	0	0	0	0	0	0	0	0	0.515103	0.0949094	0	0	0	0	0.119	0	1.54057	0	0	0	0	0	0	0	-3.31019	-3.41404	1	0.952335
gene00996	270	1386	770	481	484	222	379	324	624	1044	1310	2380	222	1009	1286	777	749	1402	33.0972	175.315	99.1572	45.6514	82.9299	26.8111	38.8744	63.184	74.2558	52.0828	118.714	173.692	26.2535	70.1814	116.898	72.9686	59.1158	107.932	-0.721881	-0.454131	0.829445	0.932714
gene00997	32	42	8	114	8	0	87	48	13	2	0	158	7	25	20	0	0	38	3.92263	5.31258	1.03021	10.8197	1.37074	0	8.92368	9.36059	1.547	0.0997754	0	11.5308	0.827812	1.73889	1.818	0	0	2.9254	-0.0124183	-0.260908	1	1
gene00998	418	1020	416	473	253	353	386	182	653	532	585	680	243	377	609	661	373	690	51.2394	129.02	53.5707	44.8922	43.3497	42.632	39.5924	35.4922	77.7068	26.5403	53.0137	49.6262	28.7369	26.2224	55.3582	62.0749	29.4395	53.1191	-0.550325	-0.195184	0.910385	0.99755
gene00999	19	40	31	51	9	185	63	8	29	118	91	203	49	39	42	36	30	34	2.32906	5.0596	3.99204	4.84038	1.54208	22.3426	6.46198	1.5601	3.45099	5.88675	8.24658	14.8149	5.79469	2.71266	3.81781	3.38078	2.36779	2.61746	-0.280898	-1.01933	1	0.865546
gene01000	91	50	301	180	136	371	116	62	210	264	202	278	187	444	246	7	130	175	11.155	6.3245	38.7615	17.0837	23.3026	44.8059	11.8982	12.0908	24.9899	13.1704	18.3056	20.2884	22.1144	30.8826	22.3614	0.657375	10.2604	13.4722	0.638802	-0.61418	0.941577	0.920299
gene01001	0	44	0	0	0	0	0	0	13	0	60	65	0	0	50	0	0	15	0	5.56556	0	0	0	0	0	0	1.547	0	5.4373	4.74369	0	0	4.54501	0	0	1.15476	-3.8371	-4.06341	0.844369	0.795753
gene01003	12	0	2	12	0	0	0	0	0	0	0	0	0	0	0	0	0	0	1.47099	0	0.257551	1.13891	0	0	0	0	0	0	0	0	0	0	0	0	0	0	-0.637297	-3.02596	1	0.696958
gene01004	14	49	3	7	0	60	8	0	12	0	0	0	3	0	0	0	11	3	1.71615	6.19801	0.386327	0.664366	0	7.24624	0.820568	0	1.428	0	0	0	0.354777	0	0	0	0.86819	0.230953	1.25058	1.23744	1	0.992296
gene01006	23	29	0	0	0	0	8	2	5	34	0	0	0	0	0	0	2	0	2.81939	3.66821	0	0	0	0	0.820568	0.390025	0.594998	1.69618	0	0	0	0	0	0	0.157853	0	-5.9471	-1.41812	0.390183	0.998598
gene01008	26	66	103	21	41	193	19	34	136	0	40	177	9	0	0	0	0	83	3.18714	8.34834	13.2639	1.9931	7.02505	23.3087	1.94885	6.63042	16.184	0	3.62487	12.9174	1.06433	0	0	0	0	6.38969	-0.884182	-1.18837	1	0.966552
gene01011	79	0	0	194	0	0	110	14	0	0	0	0	3	0	0	0	0	0	9.68399	0	0	18.4124	0	0	11.2828	2.73017	0	0	0	0	0.354777	0	0	0	0	0	1.34246	2.02114	0.954515	0.907111
gene01013	104	0	28	65	38	0	40	18	3	0	0	0	1	0	0	0	0	0	12.7485	0	3.60572	6.16911	6.51102	0	4.10284	3.51022	0.356999	0	0	0	0.118259	0	0	0	0	0	0.0691456	-0.855034	1	0.998363
gene01014	0	0	0	0	0	0	0	2	0	0	3	0	8	0	1	15	9	0	0	0	0	0	0	0	0	0.390025	0	0	0.271865	0	0.946071	0	0.0909001	1.40866	0.710337	0	1.84525	2.98771	0.953855	0.822737
gene01015	120	119	188	271	157	120	227	106	162	94	175	56	112	52	93	176	131	92	14.7099	15.0523	24.2098	25.7205	26.9008	14.4925	23.2836	20.6713	19.2779	4.68944	15.8588	4.08687	13.245	3.61688	8.45371	16.5283	10.3393	7.08255	0.14616	0.350053	1	0.989538
gene01016	150	377	472	271	188	275	298	136	345	647	245	179	156	443	283	308	305	340	18.3873	47.6867	60.7821	25.7205	32.2124	33.2119	30.5662	26.5217	41.0549	32.2773	22.2023	13.0634	18.4484	30.8131	25.7247	28.9245	24.0725	26.1746	-0.178442	-0.0343989	1	1
gene01017	603	579	550	594	289	366	525	337	466	1271	472	839	330	549	906	822	558	692	73.9171	73.2377	70.8266	56.3762	49.5181	44.202	53.8498	65.7191	55.4538	63.4073	42.7734	61.23	39.0254	38.1859	82.3555	77.1946	44.0409	53.2731	-0.30115	-0.0952853	0.984008	1
gene01019	1	40	9	24	4	0	97	51	26	0	0	0	5	0	15	0	13	3	0.122582	5.0596	1.15898	2.27783	0.685371	0	9.94939	9.94563	3.09399	0	0	0	0.591295	0	1.3635	0	1.02604	0.230953	2.86779	2.88481	0.891988	0.729446
gene01020	161	945	794	221	286	736	378	264	759	417	667	2457	177	707	720	416	680	1237	19.7357	119.533	102.248	20.975	49.004	88.8872	38.7719	51.4832	90.3207	20.8032	60.4447	179.311	20.9318	49.1757	65.4481	39.0668	53.6699	95.2294	-0.623689	-0.118831	0.83073	1
gene01021	9	0	10	14	0	0	9	18	14	0	2	1	14	0	6	39	20	15	1.10324	0	1.28776	1.32873	0	0	0.923139	3.51022	1.666	0	0.181243	0.0729798	1.65562	0	0.545401	3.66252	1.57853	1.15476	0.17222	2.8806	1	0.685143
gene01022	0	0	3	2	1	0	5	4	4	0	32	1	12	0	16	35	13	16	0	0	0.386327	0.189819	0.171343	0	0.512855	0.780049	0.475999	0	2.89989	0.0729798	1.41911	0	1.4544	3.28687	1.02604	1.23175	0.0926933	1.62529	1	0.932714
gene01023	13	0	0	16	0	0	11	2	2	0	0	0	0	0	36	0	3	39	1.59357	0	0	1.51855	0	0	1.12828	0.390025	0.237999	0	0	0	0	0	3.2724	0	0.236779	3.00238	1.77982	2.92189	1	0.912218
gene01031	0	23	0	1	0	0	0	0	0	0	0	0	0	0	0	0	0	0	0	2.90927	0	0.0949094	0	0	0	0	0	0	0	0	0	0	0	0	0	0	-1.87082	-2.79516	1	0.912218
gene01032	6	0	0	0	0	0	0	0	0	0	0	0	0	0	16	0	6	4	0.735493	0	0	0	0	0	0	0	0	0	0	0	0	0	1.4544	0	0.473558	0.307937	-1.35142	-1.22445	1	1
gene01033	534	198	329	374	137	165	278	91	325	76	25	283	52	12	81	6	66	566	65.4589	25.045	42.3672	35.4961	23.474	19.9272	28.5148	17.7461	38.6749	3.79146	2.26554	20.6533	6.14946	0.834665	7.36291	0.563464	5.20914	43.5731	-0.605122	0.134522	0.983435	1
gene01035	85	672	1052	733	481	1820	423	736	524	935	430	522	338	1080	1417	979	1254	642	10.4195	85.0012	135.472	69.5686	82.4159	219.803	43.3876	143.529	62.3558	46.645	38.9673	38.0954	39.9715	75.1199	128.805	91.9385	98.9736	49.4239	0.798677	0.691048	0.844369	0.862985
gene01037	0	0	0	0	7	0	5	0	6	0	23	0	0	0	6	0	3	21	0	0	0	0	1.1994	0	0.512855	0	0.713998	0	2.0843	0	0	0	0.545401	0	0.236779	1.61667	0.994076	3.55359	1	0.914132
gene01038	0	0	0	3	0	0	1	1	1	0	8	0	3	0	34	0	3	7	0	0	0	0.284728	0	0	0.102571	0.195012	0.119	0	0.724974	0	0.354777	0	3.0906	0	0.236779	0.538889	2.79688	1.63767	0.936925	0.974763
gene01039	184	23	105	303	74	89	420	131	351	60	1514	939	114	513	1056	197	283	1781	22.5551	2.90927	13.5214	28.7576	12.6794	10.7486	43.0798	25.5466	41.7689	2.99326	137.201	68.528	13.4815	35.6819	95.9905	18.5004	22.3362	137.109	-0.186376	0.498279	1	0.992712
gene01040	55	129	197	97	79	307	107	84	106	68	35	176	12	56	87	11	81	56	6.74202	16.3172	25.3688	9.20621	13.5361	37.0766	10.9751	16.381	12.614	3.39236	3.17176	12.8444	1.41911	3.8951	7.90831	1.03302	6.39303	4.31111	-0.165517	-0.29966	1	0.994492
gene01041	347	67	224	305	134	82	238	152	198	395	184	314	228	275	250	218	298	316	42.536	8.47482	28.8457	28.9474	22.9599	9.90319	24.4119	29.6419	23.5619	19.7056	16.6744	22.9156	26.963	19.1277	22.725	20.4725	23.52	24.327	-0.0468983	0.175745	1	0.998818
gene01042	375	309	385	540	354	166	476	348	439	931	744	1015	503	603	792	471	654	852	45.9683	39.0854	49.5786	51.2511	60.6553	20.0479	48.8238	67.8643	52.2409	46.4454	67.4226	74.0745	59.4842	41.9419	71.9929	44.2319	51.6178	65.5905	-0.0629416	0.0929049	1	1
gene01044	42	127	126	43	76	268	93	59	140	313	87	88	14	78	36	181	88	110	5.14845	16.0642	16.2257	4.08111	13.022	32.3665	9.53911	11.5057	16.66	15.6148	7.88409	6.42222	1.65562	5.42532	3.2724	16.9978	6.94552	8.46826	-0.537548	0.0914781	0.99653	1
gene01045	0	17	0	2	0	0	4	1	10	18	7	0	6	0	0	1	13	10	0	2.15033	0	0.189819	0	0	0.410284	0.195012	1.19	0.897978	0.634352	0	0.709553	0	0	0.0939107	1.02604	0.769842	-2.10898	1.01867	0.959151	0.995084
gene01046	121	551	391	310	275	615	333	272	486	1029	581	1767	464	1368	737	550	778	977	14.8324	69.6959	50.3513	29.4219	47.1193	74.2739	34.1562	53.0433	57.8338	51.3344	52.6512	128.955	54.8721	95.1518	66.9934	51.6509	61.4047	75.2136	0.087161	0.0328509	1	1
gene01048	135	355	391	181	196	487	211	179	259	303	96	364	62	212	144	169	115	76	16.5486	44.9039	50.3513	17.1786	33.5832	58.8153	21.6425	34.9072	30.8209	15.116	8.69968	26.5646	7.33205	14.7458	13.0896	15.8709	9.07653	5.8508	-0.276988	-0.381123	1	0.972398
gene01049	241	769	859	339	347	382	408	343	562	525	515	517	198	375	454	95	340	459	29.5423	97.2708	110.618	32.1743	59.4559	46.1344	41.849	66.8892	66.8778	26.191	46.6702	37.7305	23.4153	26.0833	41.2687	8.92151	26.835	35.3357	-0.453983	-0.479508	0.931923	0.870849
gene01050	33	0	6	45	0	88	40	3	8	41	27	0	41	120	11	33	53	3	4.04521	0	0.772654	4.27092	0	10.6278	4.10284	0.585037	0.951997	2.0454	2.44679	0	4.84862	8.34665	0.999901	3.09905	4.1831	0.230953	2.18428	0.599278	0.83073	0.99755
gene01052	29	60	62	25	31	15	21	18	45	21	0	0	7	60	0	0	9	3	3.55488	7.5894	7.98409	2.37274	5.31163	1.81156	2.15399	3.51022	5.35498	1.04764	0	0	0.827812	4.17333	0	0	0.710337	0.230953	0.205979	-0.691698	1	0.994492
gene01053	134	76	63	60	34	47	78	27	62	1	27	24	30	27	63	35	60	35	16.426	9.61323	8.11287	5.69457	5.82565	5.67622	8.00054	5.26533	7.37798	0.0498877	2.44679	1.75151	3.54777	1.878	5.72671	3.28687	4.73558	2.69445	0.0501959	0.164302	1	1
gene01054	35	14	3	44	12	0	42	4	6	106	8	0	138	0	0	9	105	0	4.29038	1.77086	0.386327	4.17601	2.05611	0	4.30798	0.780049	0.713998	5.2881	0.724974	0	16.3197	0	0	0.845196	8.28726	0	-0.0903296	1.16547	1	0.971409
gene01056	0	0	0	0	0	0	0	0	0	0	9	0	0	81	0	0	0	3	0	0	0	0	0	0	0	0	0	0	0.815595	0	0	5.63399	0	0	0	0.230953	1.77029	0.671296	1	0.992702
gene01059	3803	40	52	7201	860	460	5297	884	101	0	0	0	47	0	0	4	3	2	466.18	5.0596	6.69633	683.443	147.355	55.5545	543.319	172.391	12.019	0	0	0	5.55817	0	0	0.375643	0.236779	0.153968	3.04353	2.75038	0.270475	0.368662
gene01060	379	1	7	655	167	74	607	296	36	0	0	0	5	0	0	0	4	0	46.4586	0.12649	0.90143	62.1657	28.6142	8.93703	62.2606	57.7236	4.28399	0	0	0	0.591295	0	0	0	0.315705	0	2.47873	2.69744	0.602949	0.503961
gene01061	25	52	29	18	11	1	36	5	38	29	8	1	46	0	0	13	33	56	3.06455	6.57748	3.73449	1.70837	1.88477	0.120771	3.69256	0.975062	4.52199	1.44674	0.724974	0.0729798	5.43991	0	0	1.22084	2.60457	4.31111	-1.00676	0.753888	1	0.994492
gene01062	623	21	58	1062	421	113	1063	143	116	1	46	214	13	20	115	50	42	283	76.3687	2.65629	7.46899	100.794	72.1353	13.6471	109.033	27.8868	13.804	0.0498877	4.1686	15.6177	1.53737	1.39111	10.4535	4.69553	3.31491	21.7865	0.511968	0.716545	1	0.985517
gene01063	9	0	1	1	2	0	10	15	4	0	0	1	0	0	0	0	0	0	1.10324	0	0.128776	0.0949094	0.342686	0	1.02571	2.92518	0.475999	0	0	0.0729798	0	0	0	0	0	0	-1.98286	0.604838	0.948078	1
gene01068	46	45	13	51	24	89	20	15	18	412	42	0	205	158	51	288	331	49	5.63878	5.69205	1.67408	4.84038	4.11223	10.7486	2.05142	2.92518	2.14199	20.5537	3.80611	0	24.2431	10.9898	4.63591	27.0463	26.1246	3.77223	1.13218	0.687666	0.931899	0.984689
gene01069	1572	238	305	1331	402	86	1000	347	375	2259	1003	1573	1539	1728	924	751	1275	1193	192.699	30.1046	39.2766	126.324	68.8798	10.3863	102.571	67.6693	44.6249	112.696	90.8936	114.797	182	120.192	83.9917	70.5269	100.631	91.8421	-0.0742953	-0.0892059	1	1
gene01070	0	0	0	6	5	0	0	0	0	53	0	0	20	0	0	0	15	1	0	0	0	0.569457	0.856714	0	0	0	0	2.64405	0	0	2.36518	0	0	0	1.18389	0.0769842	2.10972	0.268879	0.980653	1
gene01076	568	441	592	1019	670	879	1315	438	789	1528	954	451	1011	826	702	306	747	1650	69.6267	55.7821	76.2352	96.7127	114.8	106.157	134.881	85.4154	93.8907	76.2284	86.4531	32.9139	119.56	57.4528	63.8119	28.7367	58.958	127.024	0.441597	0.419531	0.962002	0.946133
gene01077	27	0	0	2	5	0	8	1	4	30	22	0	27	25	6	24	53	5	3.30972	0	0	0.189819	0.856714	0	0.820568	0.195012	0.475999	1.49663	1.99368	0	3.19299	1.73889	0.545401	2.25386	4.1831	0.384921	0.125375	0.844582	1	0.991012
gene01078	2415	742	1205	7110	3330	1155	6786	973	1939	0	0	0	64	55	23	4	13	2	296.036	93.8555	155.175	674.806	570.571	139.49	696.047	189.747	230.74	0	0	0	7.56857	3.82555	2.0907	0.375643	1.02604	0.153968	3.62029	1.61833	0.0776092	0.666109
gene01079	220	0	16	205	20	24	337	15	14	0	1	0	3	0	0	21	0	0	26.9681	0	2.06041	19.4564	3.42686	2.89849	34.5664	2.92518	1.666	0	0.0906217	0	0.354777	0	0	1.97212	0	0	0.676842	1.30593	1	0.914132
gene01081	5	43	9	10	0	0	13	2	4	10	0	33	1	0	24	0	8	5	0.612911	5.43907	1.15898	0.949094	0	0	1.33342	0.390025	0.475999	0.498877	0	2.40833	0.118259	0	2.1816	0	0.631411	0.384921	-1.44035	-1.31775	0.984008	0.972062
gene01082	24	0	0	5	0	0	0	0	0	0	0	0	0	0	0	0	0	0	2.94197	0	0	0.474547	0	0	0	0	0	0	0	0	0	0	0	0	0	0	-1.43273	-2.7145	1	0.862985
gene01083	19	0	0	8	0	0	16	0	0	0	0	0	0	0	0	0	0	0	2.32906	0	0	0.759275	0	0	1.64114	0	0	0	0	0	0	0	0	0	0	0	-0.789606	-0.182946	1	1
gene01088	0	8	25	5	6	12	11	30	17	0	0	42	2	0	0	0	0	0	0	1.01192	3.21939	0.474547	1.02806	1.44925	1.12828	5.85037	2.02299	0	0	3.06515	0.236518	0	0	0	0	0	-0.968233	-0.248344	1	1
gene01089	5	0	10	25	6	80	30	51	11	143	12	0	47	45	1	101	62	11	0.612911	0	1.28776	2.37274	1.02806	9.66165	3.07713	9.94563	1.309	7.13394	1.08746	0	5.55817	3.12999	0.0909001	9.48498	4.89343	0.846826	1.58254	1.78036	0.931899	0.854968
gene01098	474	16	65	424	309	240	522	142	137	361	509	303	87	139	260	385	207	581	58.104	2.02384	8.37042	40.2416	52.9449	28.9849	53.5421	27.6917	16.303	18.0095	46.1265	22.1129	10.2885	9.66821	23.634	36.1556	16.3378	44.7278	0.106393	0.36517	1	0.995084
gene01099	155	202	130	186	72	0	197	72	135	280	140	1	264	219	51	309	398	33	19.0002	25.551	16.7408	17.6532	12.3367	0	20.2065	14.0409	16.065	13.9686	12.687	0.0729798	31.2204	15.2326	4.63591	29.0184	31.4127	2.54048	-0.320621	0.436647	1	0.99755
gene01100	45	22	25	41	2	68	22	5	36	121	95	1	62	107	28	10	76	90	5.5162	2.78278	3.21939	3.89129	0.342686	8.2124	2.25656	0.975062	4.28399	6.03641	8.60906	0.0729798	7.33205	7.44243	2.5452	0.939107	5.9984	6.92858	0.0756455	-0.394439	1	0.998711
gene01104	738	229	201	601	355	437	519	289	309	1419	563	618	1575	863	728	1164	892	662	90.4656	28.9662	25.8839	57.0406	60.8267	52.7768	53.2344	56.3586	36.7709	70.7906	51.02	45.1015	186.258	60.0263	66.1753	109.312	70.4023	50.9635	0.601423	0.341795	0.819856	0.946107
gene01105	12	63	27	42	5	89	11	10	30	36	56	0	42	98	34	42	17	35	1.47099	7.96887	3.47694	3.9862	0.856714	10.7486	1.12828	1.95012	3.56999	1.79596	5.07482	0	4.96687	6.81643	3.0906	3.94425	1.34175	2.69445	0.758073	-0.205534	0.996946	1
gene01106	689	228	245	772	235	109	510	167	300	1738	650	839	935	872	484	895	735	618	84.4591	28.8397	31.55	73.2701	40.2655	13.164	52.3112	32.5671	35.6999	86.7048	58.9041	61.23	110.572	60.6523	43.9957	84.05	58.0109	47.5762	-0.136671	-0.101587	1	1
gene01107	541	496	677	619	368	546	829	391	502	2141	360	608	265	481	793	473	568	447	66.317	62.739	87.1811	58.7489	63.0541	65.9408	85.0314	76.2498	59.7378	106.81	32.6238	44.3717	31.3386	33.4562	72.0838	44.4197	44.8302	34.4119	-0.277199	-0.19264	1	0.99755
gene01113	18	0	7	39	30	0	43	15	24	83	63	0	51	66	48	38	15	82	2.20648	0	0.90143	3.70147	5.14028	0	4.41055	2.92518	2.85599	4.14068	5.70917	0	6.0312	4.59066	4.36321	3.5686	1.18389	6.3127	1.05915	1.28193	0.976156	0.924727
gene01116	0	0	11	13	0	0	7	6	1	22	0	0	122	0	0	52	76	7	0	0	1.41653	1.23382	0	0	0.717997	1.17007	0.119	1.09753	0	0	14.4276	0	0	4.88335	5.9984	0.538889	-0.358796	2.21928	1	0.991012
gene01117	0	103	0	0	0	0	0	0	5	0	17	0	0	0	0	0	0	0	0	13.0285	0	0	0	0	0	0	0.594998	0	1.54057	0	0	0	0	0	0	0	-4.90904	-2.25515	0.787219	0.998818
gene01118	165	141	329	266	173	133	339	146	268	152	262	246	62	142	298	68	92	414	20.2261	17.8351	42.3672	25.2459	29.6423	16.0625	34.7716	28.4718	31.8919	7.58293	23.7429	17.953	7.33205	9.87687	27.0882	6.38592	7.26122	31.8715	-0.13864	0.0801144	1	1
gene01119	61	1626	2147	251	540	2106	744	1096	1357	0	0	0	5	0	0	0	0	8	7.47751	205.673	276.481	23.8223	92.5251	254.343	76.3129	213.733	161.483	0	0	0	0.591295	0	0	0	0	0.615874	0.999816	0.9226	0.99653	0.972062
gene01121	21	32	30	41	16	0	41	21	22	81	43	38	3	29	12	79	74	18	2.57423	4.04768	3.86327	3.89129	2.74148	0	4.20541	4.09526	2.61799	4.0409	3.89673	2.77323	0.354777	2.01711	1.0908	7.41894	5.84055	1.38572	-1.28493	0.124345	0.859286	1
gene01122	32	206	132	74	144	347	54	166	85	0	0	0	0	0	0	2	0	0	3.92263	26.0569	16.9984	7.0233	24.6734	41.9074	5.53884	32.372	10.115	0	0	0	0	0	0	0.187821	0	0	0.633745	0.61187	1	0.98833
gene01123	201	137	124	171	124	109	246	78	161	240	81	131	119	83	108	287	192	55	24.639	17.3291	15.9682	16.2295	21.2465	13.164	25.2325	15.211	19.1589	11.973	7.34036	9.56035	14.0728	5.7731	9.81721	26.9524	15.1539	4.23413	-0.0729044	0.332456	1	0.985517
gene01124	95	1	17	120	48	0	82	50	23	635	24	197	391	66	13	103	222	36	11.6453	0.12649	2.18919	11.3891	8.22445	0	8.41083	9.75062	2.73699	31.6787	2.17492	14.377	46.2392	4.59066	1.1817	9.6728	17.5216	2.77143	-0.3692	0.0715617	1	1
gene01125	2670	3096	4933	3261	1477	1945	2279	2113	4784	2899	3777	5163	3353	2885	3055	1364	3161	6426	327.294	391.613	635.25	309.5	253.073	234.899	233.759	412.061	569.294	144.624	342.278	376.795	396.522	200.667	277.7	128.094	249.486	494.7	-0.251368	-0.0780247	1	1
gene01128	217	339	268	288	279	350	237	111	250	510	541	1918	195	232	733	182	139	657	26.6003	42.8801	34.5119	27.3339	47.8046	42.2697	24.3093	21.6464	29.7499	25.4427	49.0263	139.975	23.0605	16.1369	66.6298	17.0917	10.9708	50.5786	-0.430568	-0.93689	0.9721	0.590087
gene01129	15	77	162	81	100	70	53	53	173	0	35	25	25	0	6	48	33	64	1.83873	9.73972	20.8617	7.68766	17.1343	8.45394	5.43627	10.3357	20.5869	0	3.17176	1.82449	2.95647	0	0.545401	4.50771	2.60457	4.92699	0.120698	0.971283	1	0.952851
gene01130	30	26	28	13	8	0	11	11	58	33	61	133	27	0	30	116	56	45	3.67747	3.28874	3.60572	1.23382	1.37074	0	1.12828	2.14514	6.90198	1.64629	5.52792	9.70631	3.19299	0	2.727	10.8936	4.41987	3.46429	-1.79602	0.0325395	0.79598	1
gene01131	142	116	47	100	60	34	126	62	52	280	38	40	63	104	113	110	110	131	17.4067	14.6728	6.05246	9.49094	10.2806	4.1062	12.924	12.0908	6.18798	13.9686	3.44363	2.91919	7.45031	7.23377	10.2717	10.3302	8.6819	10.0849	-0.060889	0.235839	1	0.998598
gene01132	345	143	188	316	97	135	230	141	186	355	237	357	137	348	352	377	220	247	42.2909	18.0881	24.2098	29.9914	16.6202	16.304	23.5913	27.4967	22.1339	17.7101	21.4773	26.0538	16.2015	24.2053	31.9968	35.4043	17.3638	19.0151	-0.109517	-0.00877131	1	1
gene01133	46	0	5	11	2	0	9	6	5	0	0	0	5	0	11	36	0	9	5.63878	0	0.643878	1.044	0.342686	0	0.923139	1.17007	0.594998	0	0	0	0.591295	0	0.999901	3.38078	0	0.692858	1.57043	2.55574	0.979197	0.848436
gene01134	343	0	0	289	9	0	84	6	0	0	0	0	3	0	0	0	0	0	42.0457	0	0	27.4288	1.54208	0	8.61597	1.17007	0	0	0	0	0.354777	0	0	0	0	0	0.956855	-0.30219	0.950339	1
gene01135	61	333	171	109	51	107	106	54	177	57	145	1121	47	58	149	33	15	335	7.47751	42.1211	22.0206	10.3451	8.73848	12.9225	10.8725	10.5307	21.0629	2.8436	13.1401	81.8103	5.55817	4.03422	13.5441	3.09905	1.18389	25.7897	-1.31542	-1.22446	0.754947	0.700902
gene01136	6	18	8	2	0	0	14	4	2	0	0	0	4	0	18	0	0	0	0.735493	2.27682	1.03021	0.189819	0	0	1.43599	0.780049	0.237999	0	0	0	0.473036	0	1.6362	0	0	0	2.64544	-0.518296	0.9643	1
gene01138	0	1	12	4	0	0	1	4	3	0	0	1	0	0	0	0	9	1	0	0.12649	1.54531	0.379638	0	0	0.102571	0.780049	0.356999	0	0	0.0729798	0	0	0	0	0.710337	0.0769842	-0.879437	1.44924	1	0.985517
gene01140	0	0	0	0	0	0	0	0	0	0	0	0	17	0	0	0	2	0	0	0	0	0	0	0	0	0	0	0	0	0	2.0104	0	0	0	0.157853	0	2.82491	1.35876	0.948936	0.970671
gene01141	0	0	0	3	0	0	1	6	0	217	29	20	66	0	31	80	193	0	0	0	0	0.284728	0	0	0.102571	1.17007	0	10.8256	2.62803	1.4596	7.80509	0	2.8179	7.51285	15.2328	0	0.573364	1.65361	1	0.967957
gene01142	694	437	443	486	303	580	345	170	280	417	174	137	150	309	103	304	195	161	85.072	55.2761	57.0476	46.126	51.9169	70.047	35.387	33.1521	33.3199	20.8032	15.7682	9.99823	17.7388	21.4926	9.36271	28.5488	15.3906	12.3945	-0.06162	-0.279355	1	0.986544
gene01143	63	0	10	85	0	0	20	5	1	0	0	0	4	0	0	0	0	0	7.72268	0	1.28776	8.0673	0	0	2.05142	0.975062	0.119	0	0	0	0.473036	0	0	0	0	0	0.0381015	-0.394928	1	1
gene01144	13	0	20	44	14	113	23	6	39	0	42	61	9	0	30	0	3	113	1.59357	0	2.57551	4.17601	2.3988	13.6471	2.35913	1.17007	4.64099	0	3.80611	4.45177	1.06433	0	2.727	0	0.236779	8.69921	0.223994	-0.312245	1	1
gene01146	2884	1013	486	2540	788	813	2438	534	787	6872	3404	3050	2643	4618	2859	4853	4645	2879	353.527	128.134	62.585	241.07	135.018	98.1865	250.068	104.137	93.6527	342.828	308.476	222.588	312.558	321.207	259.883	455.748	366.613	221.637	0.0224304	0.0604012	1	1
gene01149	0	0	3	2	0	0	11	20	0	0	0	0	0	0	0	30	0	0	0	0	0.386327	0.189819	0	0	1.12828	3.90025	0	0	0	0	0	0	0	2.81732	0	0	-1.11765	4.33743	1	0.933553
gene01151	210	108	219	264	314	477	303	157	302	464	305	212	385	243	312	175	205	433	25.7423	13.6609	28.2019	25.0561	53.8016	57.6076	31.079	30.6169	35.9379	23.1479	27.6396	15.4717	45.5297	16.902	28.3608	16.4344	16.1799	33.3342	0.683476	0.256305	0.838656	0.992702
gene01152	133	617	451	440	392	1034	443	240	565	720	625	693	111	986	467	420	521	398	16.3034	78.0443	58.0778	41.7601	67.1664	124.877	45.439	46.803	67.2348	35.9191	56.6386	50.575	13.1267	68.5817	42.4504	39.4425	41.1206	30.6397	0.170947	0.000202568	1	1
gene01153	465	376	89	295	231	365	255	174	256	1025	851	1352	262	532	1342	837	634	812	57.0007	47.5602	11.461	27.9983	39.5802	44.0813	26.1556	33.9321	30.4639	51.1349	77.1191	98.6687	30.9838	37.0035	121.988	78.6032	50.0393	62.5112	-0.216173	-0.286931	1	0.992576
gene01156	115	3	21	77	48	165	59	51	42	80	31	229	30	101	46	96	38	17	14.097	0.37947	2.70429	7.30803	8.22445	19.9272	6.05169	9.94563	4.99799	3.99102	2.80927	16.7124	3.54777	7.0251	4.18141	9.01542	2.9992	1.30873	0.311371	-0.122641	1	1
gene01157	16	0	0	32	2	61	26	1	1	0	0	0	0	0	0	0	0	0	1.96131	0	0	3.0371	0.342686	7.36701	2.66685	0.195012	0.119	0	0	0	0	0	0	0	0	0	2.80772	0.955658	0.839855	0.985517
gene01160	153	110	108	27	14	33	30	8	38	87	41	104	50	82	49	48	34	60	18.7551	13.9139	13.9078	2.56255	2.3988	3.98543	3.07713	1.5601	4.52199	4.34023	3.71549	7.5899	5.91295	5.70355	4.45411	4.50771	2.6835	4.61905	-1.24646	-1.5136	0.771273	0.465764
gene01161	8	10	10	4	0	53	3	0	5	8	17	62	0	27	0	20	2	2	0.980657	1.2649	1.28776	0.379638	0	6.40084	0.307713	0	0.594998	0.399102	1.54057	4.52475	0	1.878	0	1.87821	0.157853	0.153968	-0.337972	-1.57841	1	0.947352
gene01162	187	173	316	331	151	103	338	249	254	494	274	130	193	258	200	163	141	217	22.9229	21.8828	40.6931	31.415	25.8728	12.4394	34.669	48.5581	30.2259	24.6445	24.8303	9.48737	22.824	17.9453	18.18	15.3074	11.1286	16.7056	-0.149993	0.0517239	1	1
gene01165	464	0	0	301	14	0	236	0	2	0	0	0	1	0	0	0	0	0	56.8781	0	0	28.5677	2.3988	0	24.2068	0	0.237999	0	0	0	0.118259	0	0	0	0	0	1.21076	-0.00706827	0.910385	1
gene01167	0	0	0	2	0	0	10	3	0	0	0	0	4	0	0	0	7	0	0	0	0	0.189819	0	0	1.02571	0.585037	0	0	0	0	0.473036	0	0	0	0.552484	0	2.68106	4.55479	0.84687	0.438362
gene01168	212	271	404	310	280	219	370	246	214	742	233	125	134	224	357	424	305	163	25.9874	34.2788	52.0254	29.4219	47.976	26.4488	37.9513	47.973	25.4659	37.0167	21.1149	9.12247	15.8467	15.5804	32.4513	39.8181	24.0725	12.5484	-0.0557043	0.0874746	1	1
gene01169	5	0	6	47	34	68	54	53	29	0	0	0	7	0	0	44	186	9	0.612911	0	0.772654	4.46074	5.82565	8.2124	5.53884	10.3357	3.45099	0	0	0	0.827812	0	0	4.13207	14.6803	0.692858	3.6365	6.36602	0.491029	0.0315917
gene01170	14	0	0	10	0	0	1	0	3	134	19	0	38	37	0	40	20	7	1.71615	0	0	0.949094	0	0	0.102571	0	0.356999	6.68495	1.72181	0	4.49384	2.57355	0	3.75643	1.57853	0.538889	-0.152764	0.774388	1	0.995313
gene01171	0	64	11	6	0	0	4	14	18	6	7	0	8	0	19	0	25	23	0	8.09536	1.41653	0.569457	0	0	0.410284	2.73017	2.14199	0.299326	0.634352	0	0.946071	0	1.7271	0	1.97316	1.77064	-0.00995907	0.248177	1	1
gene01172	0	83	38	1	3	0	0	8	26	0	0	0	0	0	0	0	1	0	0	10.4987	4.89347	0.0949094	0.514028	0	0	1.5601	3.09399	0	0	0	0	0	0	0	0.0789263	0	-2.77852	-0.710047	0.970415	1
gene01173	99	86	39	179	101	149	166	76	140	295	140	125	228	354	202	515	327	290	12.1356	10.8781	5.02225	16.9888	17.3056	17.9948	17.0268	14.8209	16.66	14.7169	12.687	9.12247	26.963	24.6226	18.3618	48.364	25.8089	22.3254	0.956005	1.16012	0.514707	0.166775
gene01174	483	275	205	536	164	450	735	227	173	563	20	0	254	174	6	667	725	6	59.2072	34.7847	26.399	50.8714	28.1002	54.3468	75.3897	44.2678	20.5869	28.0868	1.81243	0	30.0378	12.1026	0.545401	62.6384	57.2216	0.461905	0.702053	1.43751	1	0.862985
gene01175	0	0	0	0	0	0	0	0	3	0	6	52	0	0	0	0	0	44	0	0	0	0	0	0	0	0	0.356999	0	0.54373	3.79495	0	0	0	0	0	3.3873	-4.11757	-0.356429	0.737445	1
gene01177	0	0	0	0	0	0	6	5	1	0	0	0	0	0	0	28	15	0	0	0	0	0	0	0	0.615426	0.975062	0.119	0	0	0	0	0	0	2.6295	1.18389	0	0.00892069	5.90089	1	0.0902681
gene01179	10	40	0	10	0	0	9	1	5	0	26	24	15	70	16	0	0	5	1.22582	5.0596	0	0.949094	0	0	0.923139	0.195012	0.594998	0	2.35616	1.75151	1.77388	4.86888	1.4544	0	0	0.384921	-0.0573391	-1.67596	1	0.962306
gene01180	143	276	196	228	149	205	162	73	220	272	150	27	169	185	227	80	99	296	17.5293	34.9112	25.24	21.6393	25.5301	24.758	16.6165	14.2359	26.1799	13.5695	13.5933	1.97045	19.9858	12.8678	20.6343	7.51285	7.81371	22.7873	0.317536	-0.0980821	1	1
gene01181	6299	913	2199	4463	2024	1788	4857	1542	1863	9484	1728	838	6602	7341	1512	3014	3654	1548	772.145	115.485	283.178	423.581	346.798	215.938	498.188	300.709	221.696	473.135	156.594	61.157	780.745	510.606	137.441	283.047	288.397	119.172	0.55173	0.133735	0.936925	1
gene01183	0	0	8	15	14	0	13	4	3	12	16	0	15	70	8	0	29	11	0	0	1.03021	1.42364	2.3988	0	1.33342	0.780049	0.356999	0.598652	1.44995	0	1.77388	4.86888	0.727201	0	2.28886	0.846826	1.49727	0.799533	0.964704	0.993456
gene01186	369	872	1446	583	364	826	692	515	975	1277	534	1265	349	327	622	477	633	1315	45.2328	110.299	186.21	55.3322	62.3688	99.7565	70.9792	100.431	116.025	63.7066	48.392	92.3194	41.2724	22.7446	56.5399	44.7954	49.9604	101.234	-0.672024	-0.0863574	0.752122	1
gene01187	550	280	392	596	306	450	488	297	450	938	1110	2175	345	825	888	762	593	847	67.4202	35.4172	50.4801	56.566	52.4309	54.3468	50.0547	57.9187	53.5498	46.7947	100.59	158.731	40.7993	57.3832	80.7193	71.5599	46.8033	65.2056	-0.345005	-0.293	0.981124	0.983133
gene01188	134	369	204	137	96	276	155	95	146	203	107	540	67	180	103	153	169	362	16.426	46.6748	26.2702	13.0026	16.4489	33.3327	15.8985	18.5262	17.374	10.1272	9.69652	39.4091	7.92335	12.52	9.36271	14.3683	13.3386	27.8683	-0.678539	-0.279038	0.873522	0.992702
gene01190	0	43	6	1	0	0	0	0	1	0	0	83	0	0	16	0	0	12	0	5.43907	0.772654	0.0949094	0	0	0	0	0.119	0	0	6.05732	0	0	1.4544	0	0	0.92381	-2.8336	-3.9391	0.987821	0.835429
gene01191	1033	143	151	381	150	52	336	86	103	650	146	2	921	358	109	220	346	104	126.627	18.0881	19.4451	36.1605	25.7014	6.28007	34.4639	16.7711	12.257	32.427	13.2308	0.14596	108.916	24.9008	9.90811	20.6603	27.3085	8.00636	0.257316	-0.106263	1	1
gene01195	1	11	8	14	20	0	21	9	30	72	9	0	32	0	10	32	48	46	0.122582	1.39139	1.03021	1.32873	3.42686	0	2.15399	1.75511	3.56999	3.59191	0.815595	0	3.78429	0	0.909001	3.00514	3.78846	3.54127	0.373022	1.6744	1	0.869497
gene01197	37	106	114	88	100	74	124	79	130	405	377	270	45	42	300	137	136	416	4.53554	13.4079	14.6804	8.35203	17.1343	8.93703	12.7188	15.406	15.47	20.2045	34.1644	19.7045	5.32165	2.92133	27.27	12.8658	10.734	32.0254	-0.570718	-0.0154592	0.970201	1
gene01198	15	0	0	3	0	0	3	0	0	0	0	0	0	0	0	0	0	2	1.83873	0	0	0.284728	0	0	0.307713	0	0	0	0	0	0	0	0	0	0	0.153968	-1.40586	0.258249	1	0.99755
gene01201	1100	1883	2682	962	589	892	986	840	1528	1814	1551	1038	757	420	889	517	444	256	134.84	238.181	345.376	91.3029	100.921	107.727	101.135	163.81	181.831	90.4963	140.554	75.753	89.522	29.2133	80.8102	48.5518	35.0433	19.708	-0.911026	-1.02977	0.715066	0.466192
gene01202	619	3376	3825	463	236	771	916	351	1873	2495	350	3128	1464	1273	207	311	449	276	75.8784	427.03	492.567	43.9431	40.4369	93.1142	93.9551	68.4493	222.886	124.47	31.7176	228.281	173.131	88.5441	18.8163	29.2062	35.4379	21.2476	-1.17967	-1.58808	0.839934	0.466542
gene01203	9	37	25	14	4	0	7	4	8	10	0	0	8	0	3	0	11	12	1.10324	4.68013	3.21939	1.32873	0.685371	0	0.717997	0.780049	0.951997	0.498877	0	0	0.946071	0	0.2727	0	0.86819	0.92381	-0.942645	-0.29915	1	1
gene01204	17	0	0	17	9	0	47	28	1	3	0	0	2	0	0	17	10	0	2.0839	0	0	1.61346	1.54208	0	4.82084	5.46034	0.119	0.149663	0	0	0.236518	0	0	1.59648	0.789263	0	0.961275	3.51423	1	0.400721
gene01209	282	263	181	311	172	334	276	173	213	846	398	482	241	499	438	737	436	335	34.5682	33.2669	23.3084	29.5168	29.471	40.3374	28.3096	33.7371	25.3469	42.205	36.0674	35.1763	28.5004	34.7082	39.8143	69.2122	34.4119	25.7897	0.0220981	0.084323	1	1
gene01212	2445	147	23	1306	322	0	967	148	86	1186	356	1	810	650	0	227	486	10	299.713	18.594	2.96184	123.952	55.1724	0	99.1862	28.8618	10.234	59.1668	32.2613	0.0729798	95.7897	45.211	0	21.3177	38.3582	0.769842	-0.24122	0.666063	1	0.991125
gene01213	2106	817	584	2387	894	1174	1452	581	906	1765	2124	2637	1291	2833	2010	1383	1258	1967	258.158	103.342	75.205	226.549	153.18	141.785	148.933	113.302	107.814	88.0518	192.481	192.448	152.672	197.051	182.709	129.878	99.2893	151.428	0.21963	-0.239328	1	0.992702
gene01214	523	247	158	424	174	198	379	104	175	712	172	75	1383	544	192	646	580	196	64.1105	31.243	20.3466	40.2416	29.8136	23.9126	38.8744	20.2813	20.8249	35.52	15.5869	5.47348	163.552	37.8382	17.4528	60.6663	45.7773	15.0889	0.754572	0.38653	0.844349	0.973964
gene01215	19	14	10	38	0	0	27	0	11	0	0	0	0	0	0	0	0	2	2.32906	1.77086	1.28776	3.60656	0	0	2.76942	0	1.309	0	0	0	0	0	0	0	0	0.153968	-1.20906	0.196846	1	1
gene01220	0	58	14	0	0	0	0	2	14	0	0	2	0	0	0	0	0	8	0	7.33642	1.80286	0	0	0	0	0.390025	1.666	0	0	0.14596	0	0	0	0	0	0.615874	-5.482	-0.919254	0.47405	1
gene01222	0	0	6	0	0	0	0	4	0	0	0	0	0	0	8	23	0	11	0	0	0.772654	0	0	0	0	0.780049	0	0	0	0	0	0	0.727201	2.15995	0	0.846826	-0.166256	4.50519	1	0.865546
gene01224	1	0	20	10	0	0	18	7	11	22	67	0	59	0	2	10	30	42	0.122582	0	2.57551	0.949094	0	0	1.84628	1.36509	1.309	1.09753	6.07165	0	6.97728	0	0.1818	0.939107	2.36779	3.23334	-2.13187	0.163429	0.971011	1
gene01227	82	0	7	239	17	85	149	32	12	305	134	0	173	245	59	150	232	106	10.0517	0	0.90143	22.6834	2.91283	10.2655	15.2831	6.24039	1.428	15.2157	12.1433	0	20.4588	17.0411	5.36311	14.0866	18.3109	8.16032	1.75235	1.24635	0.800829	0.869162
gene01232	154	24	68	180	24	57	191	65	61	244	110	50	62	396	73	166	177	107	18.8777	3.03576	8.75674	17.0837	4.11223	6.88393	19.5911	12.6758	7.25898	12.1726	9.96839	3.64899	7.33205	27.544	6.63571	15.5892	13.97	8.23731	0.34983	0.504178	1	0.970167
gene01234	2580	1494	1643	1265	2906	3133	2748	3182	2460	20486	5890	1452	6784	16687	2072	5666	7561	1332	316.262	188.976	211.578	120.06	497.922	378.374	281.865	620.529	292.739	1022	533.762	105.967	802.268	1160.67	188.345	532.098	596.762	102.543	0.423846	0.15021	0.996946	1
gene01235	110	188	171	201	126	272	148	70	231	355	192	0	247	360	213	45	202	293	13.484	23.7801	22.0206	19.0768	21.5892	32.8496	15.1805	13.6509	27.4889	17.7101	17.3994	0	29.2099	25.04	19.3617	4.22598	15.9431	22.5564	0.659747	0.0747123	0.983435	1
gene01236	18	0	0	18	0	0	75	0	0	0	0	0	0	0	0	0	0	0	2.20648	0	0	1.70837	0	0	7.69283	0	0	0	0	0	0	0	0	0	0	0	-0.0808919	1.26173	1	0.99755
gene01237	5	0	5	8	0	18	4	2	2	41	0	0	6	0	0	9	1	12	0.612911	0	0.643878	0.759275	0	2.17387	0.410284	0.390025	0.237999	2.0454	0	0	0.709553	0	0	0.845196	0.0789263	0.92381	0.0842381	1.03202	1	0.985517
gene01244	19	55	12	6	1	0	13	4	10	23	16	1	6	0	0	1	0	10	2.32906	6.95695	1.54531	0.569457	0.171343	0	1.33342	0.780049	1.19	1.14742	1.44995	0.0729798	0.709553	0	0	0.0939107	0	0.769842	-3.35174	-1.33892	0.634286	0.96909
gene01245	698	450	340	363	320	261	332	202	239	876	509	796	483	684	420	602	474	375	85.5624	56.9205	43.7837	34.4521	54.8297	31.5211	34.0536	39.3925	28.4409	43.7016	46.1265	58.0919	57.1191	47.5759	38.1781	56.5342	37.4111	28.8691	-0.360385	-0.561348	0.958837	0.776413
gene01249	1312	745	535	749	630	996	607	422	407	1800	749	1001	795	1870	713	1089	704	477	160.828	94.235	68.895	71.0872	107.946	120.288	62.2606	82.2952	48.4329	89.7978	67.8757	73.0528	94.0158	130.069	64.8118	102.269	55.5641	36.7215	0.138633	-0.485174	1	0.865546
gene01251	93	40	61	118	80	39	146	83	70	644	146	127	139	204	130	237	383	118	11.4001	5.0596	7.85531	11.1993	13.7074	4.71005	14.9754	16.186	8.32998	32.1277	13.2308	9.26843	16.438	14.1893	11.817	22.2568	30.2288	9.08413	-0.0337255	0.438187	1	0.955334
gene01252	138	476	475	231	112	326	407	331	446	1853	614	215	258	930	396	1217	970	210	16.9163	60.2092	61.1684	21.9241	19.1904	39.3712	41.7464	64.5491	53.0739	92.4419	55.6417	15.6907	30.5108	64.6866	35.9965	114.289	76.5585	16.1667	-0.515436	0.284016	0.969706	0.995084
gene01255	14	0	28	12	0	0	10	21	26	0	56	107	5	0	0	34	25	24	1.71615	0	3.60572	1.13891	0	0	1.02571	4.09526	3.09399	0	5.07482	7.80884	0.591295	0	0	3.19296	1.97316	1.84762	-4.22047	-0.30191	0.730029	1
gene01257	17	0	16	385	168	0	242	154	34	387	36	44	128	129	20	323	704	55	2.0839	0	2.06041	36.5401	28.7856	0	24.8222	30.0319	4.04599	19.3065	3.26238	3.21111	15.1371	8.97265	1.818	30.3331	55.5641	4.23413	1.02968	1.95662	0.976045	0.667246
gene01259	233	232	268	520	330	71	445	179	252	1124	628	673	493	950	607	780	1034	768	28.5616	29.3457	34.5119	49.3529	56.5431	8.57471	45.6441	34.9072	29.9879	56.0738	56.9104	49.1154	58.3016	66.0777	55.1764	73.2503	81.6098	59.1239	0.164929	0.342574	1	0.96909
gene01260	32	36	45	63	8	0	65	29	59	118	49	54	29	94	48	67	85	135	3.92263	4.55364	5.7949	5.97929	1.37074	0	6.66712	5.65536	7.02098	5.88675	4.44046	3.94091	3.42951	6.53821	4.36321	6.29201	6.70874	10.3929	-0.463767	0.615701	1	0.973964
gene01261	157	59	163	205	76	0	215	101	214	305	219	97	76	245	186	269	195	264	19.2454	7.46291	20.9904	19.4564	13.022	0	22.0528	19.6962	25.4659	15.2157	19.8462	7.07904	8.98768	17.0411	16.9074	25.262	15.3906	20.3238	-0.251054	0.556912	1	0.977456
gene01264	161	623	339	208	93	354	263	189	363	293	450	949	133	325	363	279	440	527	19.7357	78.8032	43.6549	19.7412	15.9349	42.7528	26.9762	36.8573	43.1969	14.6171	40.7798	69.2578	15.7284	22.6055	32.9967	26.2011	34.7276	40.5707	-0.744156	-0.182216	0.771059	0.99755
gene01265	167	448	447	220	142	325	222	166	474	287	382	436	73	237	317	267	341	431	20.4712	56.6675	57.5627	20.8801	24.3307	39.2505	22.7708	32.372	56.4058	14.3178	34.6175	31.8192	8.6329	16.4846	28.8153	25.0741	26.9139	33.1802	-0.615584	0.00437213	0.825108	1
gene01266	0	0	41	0	0	0	2	1	0	0	0	0	0	0	0	0	0	0	0	0	5.2798	0	0	0	0.205142	0.195012	0	0	0	0	0	0	0	0	0	0	-3.14873	-1.06124	0.942737	0.997921
gene01267	0	0	0	0	0	0	1	0	0	67	0	0	2	0	0	0	0	2	0	0	0	0	0	0	0.102571	0	0	3.34248	0	0	0.236518	0	0	0	0	0.153968	-2.14246	-0.598612	1	0.994346
gene01268	945	1695	1105	2232	742	2149	2032	614	1577	2886	2454	4959	984	2259	2257	1747	2463	3626	115.84	214.4	142.297	211.838	127.136	259.536	208.424	119.738	187.662	143.976	222.386	361.907	116.367	157.126	205.162	164.062	194.396	279.145	-0.130002	0.00188237	1	1
gene01269	11	43	8	27	0	0	8	11	16	24	20	83	10	2	0	5	12	57	1.3484	5.43907	1.03021	2.56255	0	0	0.820568	2.14514	1.90399	1.1973	1.81243	6.05732	1.18259	0.139111	0	0.469553	0.947116	4.3881	-2.72773	-0.66592	0.824533	0.995084
gene01274	4	0	12	4	0	1	0	0	2	0	4	0	23	2	14	0	4	9	0.490329	0	1.54531	0.379638	0	0.120771	0	0	0.237999	0	0.362487	0	2.71995	0.139111	1.2726	0	0.315705	0.692858	-0.00861639	-1.37345	1	0.980367
gene01275	0	0	0	5	4	4	17	9	21	0	0	0	20	2	31	9	5	10	0	0	0	0.474547	0.685371	0.483082	1.74371	1.75511	2.49899	0	0	0	2.36518	0.139111	2.8179	0.845196	0.394632	0.769842	6.53271	6.84066	0.00498176	0.000568084
gene01277	42	29	37	103	28	28	124	28	63	69	77	88	57	45	45	168	229	210	5.14845	3.66821	4.7647	9.77567	4.7976	3.38158	12.7188	5.46034	7.49698	3.44225	6.97787	6.42222	6.74076	3.12999	4.09051	15.777	18.0741	16.1667	0.0189464	1.27867	1	0.469832
gene01278	344	101	107	333	95	52	172	60	63	380	160	57	527	837	181	56	200	197	42.1683	12.7755	13.779	31.6048	16.2776	6.28007	17.6422	11.7007	7.49698	18.9573	14.4995	4.15985	62.3224	58.2179	16.4529	5.259	15.7853	15.1659	0.728265	-0.29827	0.932746	0.995084
gene01280	195	1	38	269	132	2	182	79	83	854	227	1	1608	415	55	250	389	137	23.9035	0.12649	4.89347	25.5306	22.6172	0.241541	18.6679	15.406	9.87697	42.6041	20.5711	0.0729798	190.16	28.8655	4.99951	23.4777	30.7023	10.5468	1.06173	1.11217	0.954515	0.912218
gene01281	28	2057	2741	130	637	1488	226	528	1994	0	77	195	0	0	49	1	0	30	3.4323	260.19	352.974	12.3382	109.145	179.707	23.1811	102.966	237.285	0	6.97787	14.2311	0	0	4.45411	0.0939107	0	2.30953	-1.72147	-1.39132	0.877726	0.920299
gene01282	154	459	618	257	185	841	368	226	501	193	4	0	47	7	26	91	70	10	18.8777	58.0589	79.5833	24.3917	31.6984	101.568	37.7461	44.0728	59.6188	9.62833	0.362487	0	5.55817	0.486888	2.3634	8.54587	5.52484	0.769842	-0.0630257	0.460419	1	0.995397
gene01283	0	0	23	3	0	54	4	11	24	1	0	0	0	0	0	0	4	0	0	0	2.96184	0.284728	0	6.52161	0.410284	2.14514	2.85599	0.0498877	0	0	0	0	0	0	0.315705	0	0.415208	2.01788	1	0.96696
gene01285	68	0	15	0	0	0	0	5	0	18	0	0	6	0	0	0	5	0	8.33559	0	1.93163	0	0	0	0	0.975062	0	0.897978	0	0	0.709553	0	0	0	0.394632	0	-3.69126	-2.04588	0.951252	1
gene01288	0	0	14	0	0	0	2	0	7	0	0	0	0	0	0	0	0	1	0	0	1.80286	0	0	0	0.205142	0	0.832998	0	0	0	0	0	0	0	0	0.0769842	-2.48334	0.427513	0.899498	0.986251
gene01292	21	0	1	12	0	0	1	0	0	0	0	0	1	0	0	0	0	0	2.57423	0	0.128776	1.13891	0	0	0.102571	0	0	0	0	0	0.118259	0	0	0	0	0	-0.609877	-2.58326	1	0.869162
gene01294	0	0	0	1	0	0	1	5	1	0	6	0	14	0	0	0	0	0	0	0	0	0.0949094	0	0	0.102571	0.975062	0.119	0	0.54373	0	1.65562	0	0	0	0	0	1.72639	2.28082	1	0.977456
gene01295	3	0	0	15	0	0	5	12	11	0	0	0	3	0	19	14	5	6	0.367747	0	0	1.42364	0	0	0.512855	2.34015	1.309	0	0	0	0.354777	0	1.7271	1.31475	0.394632	0.461905	3.57392	4.8662	0.760404	0.353669
gene01296	61	22	149	234	142	173	297	123	89	205	121	208	49	16	53	78	168	188	7.47751	2.78278	19.1876	22.2088	24.3307	20.8933	30.4636	23.9865	10.591	10.227	10.9652	15.1798	5.79469	1.11289	4.81771	7.32503	13.2596	14.473	-0.156016	0.478302	1	0.985517
gene01301	0	0	8	0	0	0	0	2	7	0	0	0	0	0	0	0	0	2	0	0	1.03021	0	0	0	0	0.390025	0.832998	0	0	0	0	0	0	0	0	0.153968	-2.13902	1.10584	0.925754	0.932714
gene01302	111	278	143	66	65	204	59	135	107	696	231	278	155	4	173	144	52	103	13.6066	35.1642	18.4149	6.26402	11.1373	24.6372	6.05169	26.3267	12.733	34.7218	20.9336	20.2884	18.3301	0.278222	15.7257	13.5231	4.10417	7.92937	-1.0268	-1.05687	0.891988	0.8209
gene01303	16	0	8	32	0	35	14	23	13	0	38	155	12	21	26	0	0	0	1.96131	0	1.03021	3.0371	0	4.22697	1.43599	4.48528	1.547	0	3.44363	11.3119	1.41911	1.46066	2.3634	0	0	0	-0.472407	-1.81604	1	0.977383
gene01304	578	366	288	373	160	379	461	396	704	1135	508	1070	594	256	433	314	385	423	70.8525	46.2953	37.0874	35.4012	27.4148	45.7721	47.2853	77.2249	83.7758	56.6225	46.0358	78.0884	70.2458	17.8062	39.3598	29.4879	30.3866	32.5643	-0.565648	-0.153983	0.901848	1
gene01306	143	208	144	60	24	328	84	87	173	499	147	145	321	233	223	117	82	65	17.5293	26.3099	18.5437	5.69457	4.11223	39.6128	8.61597	16.9661	20.5869	24.894	13.3214	10.5821	37.9611	16.2064	20.2707	10.9875	6.47196	5.00397	0.0988265	-0.708865	1	0.902262
gene01308	16	0	0	19	0	0	9	1	0	2	0	0	20	0	0	16	1	0	1.96131	0	0	1.80328	0	0	0.923139	0.195012	0	0.0997754	0	0	2.36518	0	0	1.50257	0.0789263	0	0.999878	1.55419	1	0.926772
gene01309	14	0	0	7	0	0	2	2	0	10	0	0	3	0	0	0	8	2	1.71615	0	0	0.664366	0	0	0.205142	0.390025	0	0.498877	0	0	0.354777	0	0	0	0.631411	0.153968	-0.737422	2.34499	1	0.881536
gene01311	371	124	115	533	223	239	374	213	213	1249	678	378	309	876	838	587	908	916	45.478	15.6848	14.8092	50.5867	38.2094	28.8642	38.3616	41.5376	25.3469	62.3097	61.4415	27.5864	36.542	60.9306	76.1743	55.1256	71.6651	70.5175	0.504639	0.522086	0.936925	0.883215
gene01312	6	5	2	6	2	2	23	3	10	1	8	9	16	3	1	26	29	4	0.735493	0.63245	0.257551	0.569457	0.342686	0.241541	2.35913	0.585037	1.19	0.0498877	0.724974	0.656818	1.89214	0.208666	0.0909001	2.44168	2.28886	0.307937	-0.36558	1.34862	1	0.851878
gene01313	57	22	64	102	100	39	103	30	96	291	109	104	122	566	149	192	254	255	6.98718	2.78278	8.24164	9.68076	17.1343	4.71005	10.5648	5.85037	11.424	14.5173	9.87777	7.5899	14.4276	39.3684	13.5441	18.0308	20.0473	19.631	0.883582	0.786894	0.83431	0.815911
gene01314	0	50	12	29	0	0	14	6	5	0	14	0	14	0	25	0	37	2	0	6.3245	1.54531	2.75237	0	0	1.43599	1.17007	0.594998	0	1.2687	0	1.65562	0	2.2725	0	2.92027	0.153968	1.99974	0.435905	1	1
gene01315	29	0	12	27	4	0	26	1	5	0	0	0	36	0	1	0	0	1	3.55488	0	1.54531	2.56255	0.685371	0	2.66685	0.195012	0.594998	0	0	0	4.25732	0	0.0909001	0	0	0.0769842	2.44573	0.296775	0.899237	1
gene01316	21	41	18	9	10	0	16	4	5	132	50	0	37	47	2	0	36	8	2.57423	5.18609	2.31796	0.854185	1.71343	0	1.64114	0.780049	0.594998	6.58518	4.53109	0	4.37558	3.26911	0.1818	0	2.84135	0.615874	-1.48134	-1.46516	0.923968	0.886298
gene01317	0	0	2	3	0	0	7	2	11	0	0	0	3	0	0	0	0	2	0	0	0.257551	0.284728	0	0	0.717997	0.390025	1.309	0	0	0	0.354777	0	0	0	0	0.153968	1.74939	3.07454	0.984008	0.766969
gene01319	70	0	1	155	20	0	112	66	2	0	0	0	38	0	0	10	5	0	8.58075	0	0.128776	14.711	3.42686	0	11.488	12.8708	0.237999	0	0	0	4.49384	0	0	0.939107	0.394632	0	2.52064	3.29469	0.84687	0.614756
gene01320	32	0	3	21	4	0	27	13	10	35	0	0	6	47	0	0	15	0	3.92263	0	0.386327	1.9931	0.685371	0	2.76942	2.53516	1.19	1.74607	0	0	0.709553	3.26911	0	0	1.18389	0	0.347415	0.747197	1	0.998818
gene01321	0	0	9	8	5	92	3	4	1	0	0	0	7	0	0	0	0	0	0	0	1.15898	0.759275	0.856714	11.1109	0.307713	0.780049	0.119	0	0	0	0.827812	0	0	0	0	0	3.98873	0.916102	0.735655	0.998598
gene01322	510	0	46	690	835	322	556	127	47	0	0	0	5	91	5	0	6	9	62.5169	0	5.92368	65.4875	143.071	38.8881	57.0295	24.7666	5.59298	0	0	0	0.591295	6.32955	0.454501	0	0.473558	0.692858	3.61651	1.7534	0.643189	0.897352
gene01323	134	324	152	136	223	253	257	191	130	44	12	0	13	0	0	74	83	17	16.426	40.9827	19.5739	12.9077	38.2094	30.555	26.3608	37.2474	15.47	2.19506	1.08746	0	1.53737	0	0	6.94939	6.55089	1.30873	-0.192188	1.45632	1	0.813414
gene01324	430	249	272	710	292	259	423	235	523	493	443	1019	452	407	443	393	194	643	52.7103	31.496	35.027	67.3857	50.0321	31.2796	43.3876	45.8279	62.2368	24.5946	40.1454	74.3664	53.453	28.3091	40.2688	36.9069	15.3117	49.5008	0.0613932	-0.0509566	1	1
gene01325	761	1479	1109	712	524	1081	867	479	1564	1414	1958	2520	814	1711	1971	1010	768	2772	93.285	187.079	142.812	67.5755	89.7836	130.553	88.9291	93.4109	186.115	70.5412	177.437	183.909	96.2627	119.009	179.164	94.8498	60.6154	213.4	-0.3507	-0.219995	0.970415	0.992712
gene01326	0	0	1	1	0	0	1	2	2	0	0	0	22	0	0	0	1	8	0	0	0.128776	0.0949094	0	0	0.102571	0.390025	0.237999	0	0	0	2.6017	0	0	0	0.0789263	0.615874	2.69047	3.39933	0.983435	0.809176
gene01328	284	504	512	386	220	203	472	290	542	780	319	417	410	720	449	476	567	825	34.8133	63.7509	65.9331	36.635	37.6954	24.5164	48.4135	56.5536	64.4978	38.9124	28.9083	30.4326	48.4862	50.0799	40.8142	44.7015	44.7512	63.512	-0.0994405	0.353156	1	0.949598
gene01329	434	333	442	797	264	163	821	274	503	1809	945	1221	886	875	742	1029	1164	1092	53.2007	42.1211	56.9188	75.6428	45.2345	19.6856	84.2108	53.4334	59.8568	90.2468	85.6375	89.1083	104.777	60.861	67.4479	96.6341	91.8703	84.0667	-0.217853	0.2275	1	0.991012
gene01331	204	29	0	383	2	0	146	9	14	0	435	316	2	1	218	0	0	355	25.0068	3.66821	0	36.3503	0.342686	0	14.9754	1.75511	1.666	0	39.4204	23.0616	0.236518	0.0695554	19.8162	0	0	27.3294	-1.54853	-1.51441	1	0.992702
gene01332	95	0	61	114	21	100	134	61	49	885	151	0	296	754	196	326	388	320	11.6453	0	7.85531	10.8197	3.5982	12.0771	13.7445	11.8958	5.83098	44.1506	13.6839	0	35.0046	52.4448	17.8164	30.6149	30.6234	24.6349	0.941221	0.908023	0.970415	0.958371
gene01333	235	219	130	161	115	109	139	103	140	76	62	88	181	176	32	117	132	30	28.8068	27.7013	16.7408	15.2804	19.7044	13.164	14.2574	20.0863	16.66	3.79146	5.61855	6.42222	21.4049	12.2418	2.9088	10.9875	10.4183	2.30953	0.140466	-0.0765619	1	1
gene01334	0	28	3	3	0	0	1	0	3	0	0	0	0	0	0	10	0	0	0	3.54172	0.386327	0.284728	0	0	0.102571	0	0.356999	0	0	0	0	0	0	0.939107	0	0	-3.5463	-0.0865161	0.891988	1
gene01335	22	134	191	29	27	112	9	445	99	0	0	0	1	0	0	28	20	0	2.69681	16.9496	24.5961	2.75237	4.62625	13.5263	0.923139	86.7805	11.781	0	0	0	0.118259	0	0	2.6295	1.57853	0	-0.518678	3.3887	1	0.481617
gene01336	0	71	11	0	0	0	2	2	14	0	0	0	0	0	0	0	0	0	0	8.98078	1.41653	0	0	0	0.205142	0.390025	1.666	0	0	0	0	0	0	0	0	0	-4.92443	-0.921144	0.613195	1
gene01337	5	0	0	0	0	0	7	0	0	0	0	0	27	0	0	0	10	0	0.612911	0	0	0	0	0	0.717997	0	0	0	0	0	3.19299	0	0	0	0.789263	0	0.384718	1.90332	1	0.995084
gene01338	0	0	0	0	0	0	0	0	11	199	16	0	36	50	0	78	49	21	0	0	0	0	0	0	0	0	1.309	9.92765	1.44995	0	4.25732	3.47777	0	7.32503	3.86739	1.61667	-0.172976	2.63117	1	0.912228
gene01340	0	213	178	17	15	102	0	9	233	0	189	902	2	0	443	1	0	415	0	26.9424	22.9221	1.61346	2.57014	12.3186	0	1.75511	27.7269	0	17.1275	65.8278	0.236518	0	40.2688	0.0939107	0	31.9484	-0.800218	-2.40079	1	0.862711
gene01341	1	483	60	18	1	217	10	8	604	30	1657	2977	32	208	1853	79	102	3600	0.122582	61.0946	7.72654	1.70837	0.171343	26.2072	1.02571	1.5601	71.8758	1.49663	150.16	217.261	3.78429	14.4675	168.438	7.41894	8.05049	277.143	-1.51557	-0.948832	0.958183	0.991012
gene01342	0	14	0	0	0	0	3	0	13	0	28	399	0	0	256	0	0	212	0	1.77086	0	0	0	0	0.307713	0	1.547	0	2.53741	29.1189	0	0	23.2704	0	0	16.3206	-2.96046	-1.50491	0.951199	0.998818
gene01343	1	52	2	3	2	0	2	10	16	0	306	1082	6	24	295	5	3	354	0.122582	6.57748	0.257551	0.284728	0.342686	0	0.205142	1.95012	1.90399	0	27.7302	78.9641	0.709553	1.66933	26.8155	0.469553	0.236779	27.2524	-1.64322	-1.33585	0.938799	0.932779
gene01345	31	100	43	84	64	35	94	41	72	245	98	104	42	138	176	110	168	97	3.80005	12.649	5.53735	7.97239	10.9659	4.22697	9.64168	7.9955	8.56798	12.2225	8.88093	7.5899	4.96687	9.59865	15.9984	10.3302	13.2596	7.46747	0.118322	0.251177	1	0.99755
gene01346	134	53	241	281	170	189	285	133	186	1190	449	994	532	362	296	318	449	559	16.426	6.70397	31.0349	26.6695	29.1283	22.8256	29.2327	25.9366	22.1339	59.3664	40.6891	72.5419	62.9137	25.1791	26.9064	29.8636	35.4379	43.0342	-0.0426153	-0.0320148	1	1
gene01347	84	632	221	148	211	599	153	150	303	379	300	2104	115	128	592	154	212	517	10.2969	79.9416	28.4594	14.0466	36.1533	72.3416	15.6934	29.2518	36.0569	18.9074	27.1865	153.549	13.5998	8.9031	53.8129	14.4622	16.7324	39.8008	-0.696488	-0.81522	0.900814	0.7856
gene01348	0	0	7	4	0	54	5	5	23	51	243	1472	0	0	356	40	40	405	0	0	0.90143	0.379638	0	6.52161	0.512855	0.975062	2.73699	2.54427	22.0211	107.426	0	0	32.3604	3.75643	3.15705	31.1786	-1.27093	-0.201519	1	1
gene01349	27	137	112	86	42	25	127	60	109	258	53	45	27	163	99	77	116	112	3.30972	17.3291	14.4229	8.16221	7.1964	3.01927	13.0265	11.7007	12.971	12.871	4.80295	3.28409	3.19299	11.3375	8.99911	7.23112	9.15545	8.62223	-0.357439	0.229619	1	0.999245
gene01350	5666	1384	1216	4821	995	814	3517	850	2070	4388	3979	3073	5444	3801	3151	4336	4868	3954	694.551	175.062	156.591	457.558	170.486	98.3073	360.742	165.76	246.329	218.907	360.584	224.267	643.801	264.38	286.426	407.197	384.213	304.395	-0.0700571	0.117274	1	1
gene01351	766	211	268	567	258	260	489	158	181	296	399	593	523	604	323	440	436	486	93.8979	26.6894	34.5119	53.8136	44.2064	31.4004	50.1572	30.8119	21.5389	14.7668	36.1581	43.277	61.8494	42.0115	29.3607	41.3207	34.4119	37.4143	0.0645545	-0.160213	1	0.998818
gene01352	99	393	412	175	116	115	169	141	213	23	48	0	93	243	174	116	98	91	12.1356	49.7105	53.0556	16.6091	19.8758	13.8886	17.3345	27.4967	25.3469	1.14742	4.34984	0	10.9981	16.902	15.8166	10.8936	7.73478	7.00556	0.760052	0.493506	0.987702	0.993918
gene01354	16	0	0	8	0	0	1	4	0	0	0	0	0	0	0	0	0	0	1.96131	0	0	0.759275	0	0	0.102571	0.780049	0	0	0	0	0	0	0	0	0	0	-0.762259	0.162236	1	0.995084
gene01355	47	87	9	4	0	72	10	8	33	154	17	0	30	0	0	48	23	24	5.76136	11.0046	1.15898	0.379638	0	8.69548	1.02571	1.5601	3.92699	7.6827	1.54057	0	3.54777	0	0	4.50771	1.81531	1.84762	-1.53273	-0.643423	0.981124	0.998711
gene01357	105	56	4	120	66	18	110	34	0	47	0	0	25	0	0	14	12	0	12.8711	7.08344	0.515103	11.3891	11.3086	2.17387	11.2828	6.63042	0	2.34472	0	0	2.95647	0	0	1.31475	0.947116	0	0.847218	0.0824669	0.996946	1
gene01359	80	7	34	88	43	0	115	32	34	156	91	24	82	199	199	153	142	112	9.80657	0.885429	4.37837	8.35203	7.36774	0	11.7957	6.24039	4.04599	7.78248	8.24658	1.75151	9.69723	13.8415	18.0891	14.3683	11.2075	8.62223	0.786924	0.799878	0.970201	0.937365
gene01360	64	20	12	37	22	0	36	11	1	138	0	0	26	0	0	3	25	0	7.84526	2.5298	1.54531	3.51165	3.76954	0	3.69256	2.14514	0.119	6.8845	0	0	3.07473	0	0	0.281732	1.97316	0	-1.76099	-1.36013	0.932746	0.973964
gene01361	418	487	395	707	281	802	940	319	328	2612	1334	967	796	1766	1266	973	1105	1256	51.2394	61.6006	50.8664	67.101	48.1473	96.858	96.4168	62.2089	39.0319	130.307	120.889	70.5714	94.1341	122.835	115.08	91.3751	87.2136	96.6921	0.218787	0.0492465	1	1
gene01362	24	79	11	55	63	63	55	14	16	80	1	0	6	0	4	0	0	3	2.94197	9.9927	1.41653	5.22002	10.7946	7.60855	5.64141	2.73017	1.90399	3.99102	0.0906217	0	0.709553	0	0.363601	0	0	0.230953	-0.337745	-1.80097	1	0.869162
gene01363	332	251	462	584	204	248	592	339	247	223	45	0	239	106	21	72	36	11	40.6973	31.749	59.4943	55.4271	34.9539	29.9511	60.7221	66.1092	29.3929	11.125	4.07798	0	28.2639	7.37288	1.9089	6.76157	2.84135	0.846826	0.524603	-0.155463	1	1
gene01364	105	0	0	84	23	31	98	11	5	0	0	0	5	0	0	0	0	0	12.8711	0	0	7.97239	3.94088	3.74389	10.052	2.14514	0.594998	0	0	0	0.591295	0	0	0	0	0	3.24658	1.54198	0.58898	0.878192
gene01365	0	0	27	0	0	0	0	4	0	0	0	0	0	0	0	0	0	0	0	0	3.47694	0	0	0	0	0.780049	0	0	0	0	0	0	0	0	0	0	-2.97754	-0.990711	0.958183	1
gene01366	0	9	12	0	0	0	2	0	3	0	23	0	0	0	25	0	5	4	0	1.13841	1.54531	0	0	0	0.205142	0	0.356999	0	2.0843	0	0	0	2.2725	0	0.394632	0.307937	-2.09793	-0.972325	1	1
gene01367	192	605	265	189	112	279	143	140	192	209	47	257	171	230	66	189	298	93	23.5358	76.5264	34.1255	17.9379	19.1904	33.695	14.6677	27.3017	22.8479	10.4265	4.25922	18.7558	20.2223	15.9978	5.99941	17.7491	23.52	7.15953	-0.341212	-0.285124	1	0.995084
gene01368	94	218	194	262	168	151	257	131	168	61	77	54	37	14	164	164	152	143	11.5227	27.5748	24.9825	24.8663	28.7856	18.2364	26.3608	25.5466	19.9919	3.04315	6.97787	3.94091	4.37558	0.973776	14.9076	15.4013	11.9968	11.0087	0.349415	0.917226	1	0.811223
gene01370	419	65	66	476	86	100	367	88	92	281	210	169	175	311	219	394	464	458	51.3619	8.22185	8.49919	45.1769	14.7355	12.0771	37.6436	17.1611	10.948	14.0184	19.0306	12.3336	20.6953	21.6317	19.9071	37.0008	36.6218	35.2588	0.333696	0.754851	1	0.811223
gene01371	7	0	23	21	31	1	38	25	61	267	65	104	59	130	62	211	128	262	0.858075	0	2.96184	1.9931	5.31163	0.120771	3.8977	4.87531	7.25898	13.32	5.89041	7.5899	6.97728	9.04221	5.63581	19.8151	10.1026	20.1699	0.274281	1.46429	1	0.71854
gene01373	1215	413	216	1566	412	100	1416	269	384	1158	1017	357	859	606	503	849	1075	818	148.937	52.2403	27.8155	148.628	70.5932	12.0771	145.241	52.4583	45.6959	57.77	92.1623	26.0538	101.584	42.1506	45.7228	79.7301	84.8458	62.9731	0.00271954	0.396816	1	0.967957
gene01374	257	257	141	364	327	221	111	99	188	140	295	163	86	233	607	24	15	432	31.5036	32.5079	18.1574	34.547	56.0291	26.6903	11.3854	19.3062	22.3719	6.98428	26.7334	11.8957	10.1703	16.2064	55.1764	2.25386	1.18389	33.2572	0.496031	-0.820279	0.996946	0.899839
gene01375	190	114	55	217	141	89	138	107	296	1156	695	596	663	694	403	953	846	792	23.2906	14.4199	7.08266	20.5953	24.1593	10.7486	14.1548	20.8663	35.2239	57.6702	62.9821	43.4959	78.4057	48.2715	36.6328	89.4969	66.7717	60.9715	0.127703	0.63188	1	0.811172
gene01376	917	879	702	1052	404	849	1175	414	627	3669	1363	1965	1728	3220	1436	1447	1578	1809	112.408	111.185	90.4005	99.8447	69.2225	102.534	120.521	80.7351	74.6128	183.038	123.517	143.405	204.351	223.969	130.533	135.889	124.546	139.264	0.0594903	-0.139991	1	0.998598
gene01377	27	245	84	200	46	118	99	46	100	192	44	0	54	174	118	90	119	109	3.30972	30.99	10.8172	18.9819	7.88177	14.2509	10.1545	8.97057	11.9	9.57844	3.98736	0	6.38598	12.1026	10.7262	8.45196	9.39223	8.39128	0.543709	0.303632	1	1
gene01378	273	321	317	477	435	259	497	354	365	770	448	276	277	712	538	840	991	562	33.4649	40.6033	40.8219	45.2718	74.5341	31.2796	50.9778	69.0344	43.4349	38.4135	40.5985	20.1424	32.7577	49.5235	48.9043	78.885	78.216	43.2651	0.389538	0.781221	0.950339	0.503961
gene01379	239	0	13	277	139	227	295	200	16	0	0	0	1	0	0	0	6	0	29.2971	0	1.67408	26.2899	23.8166	27.4149	30.2585	39.0025	1.90399	0	0	0	0.118259	0	0	0	0.473558	0	2.01831	2.2261	0.87108	0.817757
gene01380	1988	327	446	2064	508	337	1480	433	614	8420	3859	2613	3422	5443	3032	4199	6133	3705	243.693	41.3622	57.4339	195.893	87.0421	40.6997	151.805	84.4403	73.0658	420.054	349.709	190.696	404.682	378.59	275.609	394.331	484.055	285.226	0.0969986	0.251533	1	0.992509
gene01383	935	530	382	1271	283	900	848	247	577	4673	2717	2687	1116	3451	2509	4118	4399	2784	114.614	67.0397	49.1923	120.63	48.49	108.694	86.9802	48.168	68.6628	233.125	246.219	196.097	131.977	240.036	228.068	386.724	347.197	214.324	0.105533	0.210788	1	0.995084
gene01384	50	0	0	5	0	0	11	0	0	28	19	0	72	72	0	0	0	3	6.12911	0	0	0.474547	0	0	1.12828	0	0	1.39686	1.72181	0	8.51464	5.00799	0	0	0	0.230953	-0.135334	-1.16256	1	1
gene01385	83	34	15	67	32	59	61	16	28	471	144	148	199	322	98	225	154	106	10.1743	4.30066	1.93163	6.35893	5.48297	7.12547	6.25683	3.1202	3.33199	23.4971	13.0495	10.801	23.5335	22.3969	8.90821	21.1299	12.1547	8.16032	0.344447	-0.182635	1	0.998818
gene01389	47	11	60	111	50	57	66	23	54	457	72	97	156	185	30	323	706	105	5.76136	1.39139	7.72654	10.5349	8.56714	6.88393	6.76969	4.48528	6.42598	22.7987	6.52476	7.07904	18.4484	12.8678	2.727	30.3331	55.722	8.08334	0.328369	0.937493	1	0.853341
gene01393	151	212	181	368	98	80	325	107	155	1186	683	586	354	778	419	695	777	640	18.5099	26.8159	23.3084	34.9267	16.7916	9.66165	33.3356	20.8663	18.4449	59.1668	61.8946	42.7661	41.8637	54.1141	38.0872	65.2679	61.3258	49.2699	-0.26686	0.103465	1	1
gene01394	1038	1327	1319	1474	1323	1247	1823	1188	1259	6498	1587	1460	1140	4398	1624	2239	2814	1835	127.24	167.852	169.855	139.896	226.686	150.601	186.987	231.675	149.821	324.17	143.817	106.55	134.815	305.905	147.622	210.266	222.099	141.266	0.0632956	0.158424	1	0.998598
gene01395	123	382	322	277	198	280	256	192	248	495	197	180	124	235	303	296	176	245	15.0776	48.3192	41.4658	26.2899	33.9259	33.8158	26.2582	37.4424	29.5119	24.6944	17.8525	13.1364	14.6641	16.3455	27.5427	27.7976	13.891	18.8611	-0.0474921	0.0208301	1	1
gene01396	257	315	416	264	134	272	246	201	298	198	229	379	125	251	212	341	230	143	31.5036	39.8443	53.5707	25.0561	22.9599	32.8496	25.2325	39.1975	35.4619	9.87776	20.7524	27.6593	14.7824	17.4584	19.2708	32.0235	18.1531	11.0087	-0.382764	-0.0477906	0.975382	1
gene01397	55	0	81	81	16	39	138	60	33	187	47	0	53	115	39	150	92	10	6.74202	0	10.4308	7.68766	2.74148	4.71005	14.1548	11.7007	3.92699	9.329	4.25922	0	6.26772	7.99888	3.5451	14.0866	7.26122	0.769842	0.202485	0.605091	1	0.992712
gene01398	302	602	703	896	339	651	871	406	968	1922	1559	2669	586	1656	1601	1183	1434	2432	37.0198	76.1469	90.5293	85.0388	58.0852	78.6217	89.3394	79.175	115.192	95.8841	141.279	194.783	69.2997	115.184	145.531	111.096	113.18	187.226	-0.092897	0.260732	1	0.98544
gene01399	13	45	27	18	10	16	12	22	25	127	28	0	44	75	60	53	71	52	1.59357	5.69205	3.47694	1.70837	1.71343	1.93233	1.23085	4.29027	2.97499	6.33574	2.53741	0	5.20339	5.21666	5.45401	4.97726	5.60377	4.00318	-0.0447089	0.146698	1	1
gene01400	37	116	62	31	39	116	36	18	38	0	29	81	13	0	49	21	46	29	4.53554	14.6728	7.98409	2.94219	6.68237	14.0094	3.69256	3.51022	4.52199	0	2.62803	5.91136	1.53737	0	4.45411	1.97212	3.63061	2.23254	-0.309056	-0.254063	1	1
gene01401	0	1	0	4	1	31	2	1	2	0	0	0	0	0	0	0	0	0	0	0.12649	0	0.379638	0.171343	3.74389	0.205142	0.195012	0.237999	0	0	0	0	0	0	0	0	0	2.94159	1.35604	0.836508	0.954894
gene01404	247	216	245	180	206	172	227	215	191	734	79	106	218	90	65	139	382	138	30.2778	27.3218	31.55	17.0837	35.2966	20.7725	23.2836	41.9276	22.7289	36.6176	7.15912	7.73586	25.7804	6.25999	5.90851	13.0536	30.1499	10.6238	-0.386159	0.104403	0.996946	1
gene01405	27	0	0	18	0	0	27	11	2	24	0	0	16	0	18	43	21	25	3.30972	0	0	1.70837	0	0	2.76942	2.14514	0.237999	1.1973	0	0	1.89214	0	1.6362	4.03816	1.65745	1.9246	1.41489	3.83311	0.994355	0.623397
gene01406	100	247	52	135	82	65	130	47	82	549	312	135	378	522	350	373	428	438	12.2582	31.243	6.69633	12.8128	14.0501	7.85009	13.3342	9.16558	9.75797	27.3883	28.274	9.85227	44.7019	36.3079	31.815	35.0287	33.7805	33.7191	0.194895	0.161747	1	1
gene01408	112	99	171	366	66	3	267	83	160	831	395	323	311	524	313	278	554	596	13.7292	12.5225	22.0206	34.7368	11.3086	0.362312	27.3865	16.186	19.0399	41.4567	35.7956	23.5725	36.7785	36.4471	28.4517	26.1072	43.7252	45.8826	-0.121886	0.338702	1	0.993918
gene01409	776	89	157	369	145	63	298	207	172	678	245	304	256	490	131	89	354	113	95.1238	11.2576	20.2178	35.0216	24.8447	7.60855	30.5662	40.3675	20.4679	33.8239	22.2023	22.1859	30.2743	34.0822	11.9079	8.35805	27.9399	8.69921	-0.501555	-0.50087	0.9721	0.958371
gene01410	19	0	8	24	3	0	11	9	5	18	0	39	3	0	2	94	10	5	2.32906	0	1.03021	2.27783	0.514028	0	1.12828	1.75511	0.594998	0.897978	0	2.84621	0.354777	0	0.1818	8.8276	0.789263	0.384921	-1.37987	0.946659	0.983435	0.992708
gene01411	12	1	45	93	85	16	134	75	61	273	44	0	74	214	42	119	580	155	1.47099	0.12649	5.7949	8.82658	14.5641	1.93233	13.7445	14.6259	7.25898	13.6193	3.98736	0	8.75116	14.8849	3.81781	11.1754	45.7773	11.9325	0.88001	1.94159	0.976478	0.592705
gene01413	92	53	180	176	34	109	153	86	164	0	57	3	71	270	68	33	215	228	11.2776	6.70397	23.1796	16.7041	5.82565	13.164	15.6934	16.7711	19.5159	0	5.16544	0.218939	8.39638	18.78	6.18121	3.09905	16.9692	17.5524	1.20677	1.42101	0.922394	0.813414
gene01415	77	70	80	77	43	40	75	56	91	170	69	100	138	44	45	134	150	120	9.43883	8.85429	10.3021	7.30803	7.36774	4.83082	7.69283	10.9207	10.829	8.48091	6.2529	7.29798	16.3197	3.06044	4.09051	12.584	11.8389	9.2381	-0.339932	0.373515	1	0.985517
gene01419	35	89	18	100	63	59	114	67	67	189	93	0	59	45	69	72	137	128	4.29038	11.2576	2.31796	9.49094	10.7946	7.12547	11.6931	13.0658	7.97298	9.42877	8.42782	0	6.97728	3.12999	6.27211	6.76157	10.8129	9.85398	0.512064	1.01094	1	0.880378
gene01421	0	0	0	2	0	18	3	1	1	0	7	0	3	0	0	39	0	0	0	0	0	0.189819	0	2.17387	0.307713	0.195012	0.119	0	0.634352	0	0.354777	0	0	3.66252	0	0	2.72189	2.44803	1	0.986938
gene01428	39	212	127	91	65	66	125	80	116	246	132	0	26	37	23	9	78	92	4.7807	26.8159	16.3545	8.63676	11.1373	7.97086	12.8214	15.601	13.804	12.2724	11.9621	0	3.07473	2.57355	2.0907	0.845196	6.15625	7.08255	-1.14356	-0.373582	0.900814	0.99755
gene01430	255	336	365	338	367	324	384	177	263	1268	382	575	105	539	565	689	435	311	31.2585	42.5006	47.0031	32.0794	62.8828	39.1297	39.3873	34.5172	31.2969	63.2576	34.6175	41.9634	12.4172	37.4904	51.3586	64.7044	34.333	23.9421	-0.131408	-0.163546	1	0.999168
gene01434	6	0	0	8	0	0	11	0	1	0	34	0	2	0	0	0	0	0	0.735493	0	0	0.759275	0	0	1.12828	0	0.119	0	3.08114	0	0.236518	0	0	0	0	0	-2.98458	-2.04975	1	0.998598
gene01435	10	0	4	13	15	0	24	0	0	116	0	0	13	0	0	0	14	0	1.22582	0	0.515103	1.23382	2.57014	0	2.46171	0	0	5.78697	0	0	1.53737	0	0	0	1.10497	0	-1.45514	-1.70209	0.998724	0.978859
gene01436	34	20	79	58	23	183	45	26	65	377	47	51	58	153	82	18	98	71	4.16779	2.5298	10.1733	5.50475	3.94088	22.101	4.6157	5.07032	7.73498	18.8077	4.25922	3.72197	6.85902	10.642	7.45381	1.69039	7.73478	5.46588	0.333066	-0.343434	1	0.99755
gene01437	17	0	0	24	16	0	10	2	0	0	0	0	0	0	0	0	3	0	2.0839	0	0	2.27783	2.74148	0	1.02571	0.390025	0	0	0	0	0	0	0	0	0.236779	0	0.981933	0.997113	1	0.985517
gene01438	100	71	156	336	96	4	188	52	104	138	59	82	96	117	142	27	101	87	12.2582	8.98078	20.089	31.8896	16.4489	0.483082	19.2834	10.1406	12.376	6.8845	5.34668	5.98434	11.3529	8.13799	12.9078	2.53559	7.97156	6.69762	0.536382	0.0346953	0.996946	1
gene01439	152	16	8	146	54	144	199	84	1	660	76	0	297	311	0	449	735	3	18.6325	2.02384	1.03021	13.8568	9.25251	17.391	20.4116	16.381	0.119	32.9259	6.88725	0	35.1229	21.6317	0	42.1659	58.0109	0.230953	2.21048	1.2775	0.844349	0.943155
gene01440	573	1136	982	1305	835	1360	1263	666	1285	2257	1211	3531	746	1586	2536	1682	2163	4434	70.2396	143.693	126.458	123.857	143.071	164.248	129.547	129.878	152.915	112.597	109.743	257.692	88.2211	110.315	230.523	157.958	170.718	341.348	0.116123	0.450336	1	0.874274
gene01441	9	206	44	28	37	46	44	46	54	173	5	93	60	0	52	0	51	98	1.10324	26.0569	5.66613	2.65746	6.33968	5.55545	4.51313	8.97057	6.42598	8.63057	0.453109	6.78712	7.09553	0	4.72681	0	4.02524	7.54445	-0.758508	-0.646494	1	0.992712
gene01442	0	0	0	0	1	0	2	0	0	0	16	83	8	0	0	0	5	0	0	0	0	0	0.171343	0	0.205142	0	0	0	1.44995	6.05732	0.946071	0	0	0	0.394632	0	-2.13573	-2.23526	1	0.995084
gene01443	107	374	203	304	243	348	221	144	243	1371	1573	689	650	916	667	510	498	691	13.1163	47.3072	26.1415	28.8525	41.6363	42.0282	22.6682	28.0818	28.9169	68.396	142.548	50.2831	76.8683	63.7128	60.6304	47.8944	39.3053	53.1961	0.0571225	-0.3925	1	0.945403
gene01444	334	247	125	281	150	69	303	94	140	77	72	247	104	181	193	151	244	171	40.9424	31.243	16.097	26.6695	25.7014	8.33317	31.079	18.3312	16.66	3.84135	6.52476	18.026	12.2989	12.5895	17.5437	14.1805	19.258	13.1643	-0.0197948	0.131189	1	1
gene01445	0	70	16	0	0	0	0	0	0	0	0	0	0	0	0	0	0	0	0	8.85429	2.06041	0	0	0	0	0	0	0	0	0	0	0	0	0	0	0	-4.90653	-4.77309	0.711235	0.598998
gene01446	3270	6154	3933	5122	3262	9044	5114	2526	3555	7174	7857	17649	2116	10338	9143	7208	5307	9398	400.844	778.419	506.475	486.126	558.92	1092.25	524.548	492.601	423.044	357.894	712.015	1288.02	250.236	719.064	831.1	676.908	418.862	723.497	-0.0359963	-0.158433	1	0.998818
gene01447	1846	127	357	1325	587	448	1135	657	337	162	293	136	286	178	101	181	434	247	226.287	16.0642	45.9729	125.755	100.578	54.1052	116.418	128.123	40.1029	8.08181	26.5522	9.92525	33.822	12.3809	9.18091	16.9978	34.254	19.0151	0.0972121	0.427879	1	0.976258
gene01448	82	130	142	123	23	59	87	55	113	413	85	411	319	214	140	106	323	198	10.0517	16.4437	18.2861	11.6739	3.94088	7.12547	8.92368	10.7257	13.447	20.6036	7.70285	29.9947	37.7246	14.8849	12.726	9.95453	25.4932	15.2429	-0.399237	-0.246651	1	0.99755
gene01449	162	317	232	317	132	234	264	143	194	394	356	224	199	401	218	532	436	253	19.8583	40.0973	29.8759	30.0863	22.6172	28.2603	27.0788	27.8868	23.0859	19.6558	32.2613	16.3475	23.5335	27.8917	19.8162	49.9605	34.4119	19.477	-0.0261993	0.246145	1	0.991125
gene01452	4	0	1	3	0	0	1	3	1	0	6	35	0	13	1	5	15	17	0.490329	0	0.128776	0.284728	0	0	0.102571	0.585037	0.119	0	0.54373	2.55429	0	0.904221	0.0909001	0.469553	1.18389	1.30873	-1.31005	0.0341088	0.985545	1
gene01455	12	0	7	24	7	0	11	15	2	5	0	0	27	16	15	18	34	4	1.47099	0	0.90143	2.27783	1.1994	0	1.12828	2.92518	0.237999	0.249438	0	0	3.19299	1.11289	1.3635	1.69039	2.6835	0.307937	2.01468	2.02252	0.900814	0.878192
gene01456	320	218	324	329	272	215	444	160	262	641	579	807	134	502	554	365	407	556	39.2263	27.5748	41.7233	31.2252	46.6052	25.9657	45.5415	31.202	31.1779	31.978	52.47	58.8947	15.8467	34.9168	50.3587	34.2774	32.123	42.8032	-0.288796	-0.147362	1	0.999003
gene01458	810	273	261	919	810	424	776	316	406	1564	994	698	613	1097	966	1293	1185	733	99.2916	34.5317	33.6104	87.2218	138.788	51.2067	79.5951	61.6239	48.3139	78.0244	90.078	50.9399	72.4927	76.3023	87.8095	121.426	93.5277	56.4294	0.495561	0.291691	0.910385	0.98071
gene01459	23	72	75	37	24	150	50	22	73	164	8	0	72	116	35	68	91	24	2.81939	9.10727	9.65817	3.51165	4.11223	18.1156	5.12855	4.29027	8.68698	8.18158	0.724974	0	8.51464	8.06843	3.1815	6.38592	7.1823	1.84762	0.702694	0.316935	0.996946	1
gene01463	40	10	17	38	18	0	32	40	29	32	48	0	70	0	0	13	64	54	4.90329	1.2649	2.18919	3.60656	3.08417	0	3.28227	7.80049	3.45099	1.59641	4.34984	0	8.27812	0	0	1.22084	5.05129	4.15715	-0.616496	1.34781	1	0.938423
gene01465	10	9	10	32	2	0	26	7	1	0	0	0	0	0	0	0	11	0	1.22582	1.13841	1.28776	3.0371	0.342686	0	2.66685	1.36509	0.119	0	0	0	0	0	0	0	0.86819	0	-0.759273	1.40658	1	0.989682
gene01466	513	4651	3830	587	953	1476	976	2214	3611	254	175	315	73	56	210	197	138	224	62.8847	588.305	493.211	55.7118	163.29	178.257	100.109	431.757	429.708	12.6715	15.8588	22.9886	8.6329	3.8951	19.089	18.5004	10.8918	17.2445	-1.08165	-0.0531745	0.641447	1
gene01467	246	155	146	183	123	145	237	84	157	108	151	461	191	387	148	254	218	185	30.1552	19.6059	18.8012	17.3684	21.0752	17.5117	24.3093	16.381	18.6829	5.38787	13.6839	33.6437	22.5875	26.918	13.4532	23.8533	17.2059	14.2421	-0.0198543	-0.0421568	1	1
gene01468	596	5322	2260	1352	590	3774	1025	748	4157	415	5099	20600	184	2607	18686	2788	3038	20683	73.059	673.179	291.033	128.318	101.092	455.788	105.135	145.869	494.682	20.7034	462.08	1503.38	21.7596	181.331	1698.56	261.823	239.778	1592.26	-0.522079	-0.0190896	1	1
gene01469	7	114	3	15	6	0	15	4	10	0	8	19	7	1	16	1	8	43	0.858075	14.4199	0.386327	1.42364	1.02806	0	1.53857	0.780049	1.19	0	0.724974	1.38662	0.827812	0.0695554	1.4544	0.0939107	0.631411	3.31032	-0.829813	-0.462045	1	1
gene01470	947	75	134	900	530	135	993	301	191	866	506	1221	303	621	1002	688	840	792	116.085	9.48674	17.2559	85.4185	90.8117	16.304	101.853	58.6987	22.7289	43.2027	45.8546	89.1083	35.8324	43.1939	91.0819	64.6105	66.2981	60.9715	0.32329	0.304703	1	0.995084
gene01471	0	0	9	9	0	0	1	1	11	0	0	0	0	0	0	0	0	0	0	0	1.15898	0.854185	0	0	0.102571	0.195012	1.309	0	0	0	0	0	0	0	0	0	0.420176	0.765927	1	0.994492
gene01473	518	696	631	481	238	544	512	312	515	1558	643	707	289	609	680	800	666	651	63.4976	88.037	81.2574	45.6514	40.7796	65.6992	52.5164	60.8438	61.2848	77.725	58.2698	51.5967	34.1768	42.3593	61.8121	75.1285	52.5649	50.1167	-0.544263	-0.2156	0.843997	0.991012
gene01475	238	66	114	135	79	52	100	59	104	256	171	123	175	112	58	138	197	258	29.1746	8.34834	14.6804	12.8128	13.5361	6.28007	10.2571	11.5057	12.376	12.7712	15.4963	8.97651	20.6953	7.79021	5.27221	12.9597	15.5485	19.8619	-0.481138	0.0178427	0.97027	1
gene01477	215	42	79	356	138	172	231	137	183	257	18	1	92	146	43	50	145	176	26.3552	5.31258	10.1733	33.7878	23.6453	20.7725	23.6939	26.7167	21.7769	12.8211	1.63119	0.0729798	10.8798	10.1551	3.90871	4.69553	11.4443	13.5492	1.1516	1.46485	0.846057	0.651506
gene01479	0	0	0	0	0	0	0	0	0	0	0	0	20	0	0	0	0	0	0	0	0	0	0	0	0	0	0	0	0	0	2.36518	0	0	0	0	0	2.78415	-0.0842327	0.961982	1
gene01485	14	12	27	23	17	0	41	21	27	45	11	0	14	0	0	8	8	3	1.71615	1.51788	3.47694	2.18292	2.91283	0	4.20541	4.09526	3.21299	2.24495	0.996839	0	1.65562	0	0	0.751285	0.631411	0.230953	-1.44392	0.0483914	0.940405	1
gene01486	158	223	264	309	159	937	269	169	279	352	302	1606	140	554	567	174	368	689	19.368	28.2073	33.9968	29.327	27.2435	113.162	27.5916	32.9571	33.2009	17.5605	27.3678	117.206	16.5562	38.5337	51.5404	16.3405	29.0449	53.0421	0.211866	-0.0867332	1	1
gene01487	352	355	135	649	323	366	508	161	217	638	528	642	449	661	1040	765	678	600	43.1489	44.9039	17.3847	61.5962	55.3437	44.202	52.1061	31.397	25.8229	31.8283	47.8483	46.853	53.0982	45.9761	94.5361	71.8417	53.5121	46.1905	0.638406	0.263226	0.83431	0.990031
gene01488	0	60	12	0	0	0	3	1	0	0	0	0	0	0	0	0	0	0	0	7.5894	1.54531	0	0	0	0.307713	0.195012	0	0	0	0	0	0	0	0	0	0	-4.69637	-2.40926	0.700477	0.972561
gene01489	31	24	0	13	5	30	26	0	5	0	0	0	5	0	0	0	0	0	3.80005	3.03576	0	1.23382	0.856714	3.62312	2.66685	0	0.594998	0	0	0	0.591295	0	0	0	0	0	1.34108	-1.10731	0.996946	0.99755
gene01490	48	0	43	73	24	0	40	13	45	0	13	0	30	0	20	32	30	28	5.88394	0	5.53735	6.92839	4.11223	0	4.10284	2.53516	5.35498	0	1.17808	0	3.54777	0	1.818	3.00514	2.36779	2.15556	0.617248	1.22371	1	0.972062
gene01491	36	107	10	15	14	1	42	37	105	1477	1011	909	251	311	537	480	412	1210	4.41296	13.5344	1.28776	1.42364	2.3988	0.120771	4.30798	7.21546	12.495	73.6841	91.6186	66.3386	29.683	21.6317	48.8134	45.0771	32.5176	93.1509	-1.60463	0.0372341	0.491101	1
gene01492	142	132	118	168	112	28	121	43	80	563	218	129	119	321	205	244	253	97	17.4067	16.6967	15.1955	15.9448	19.1904	3.38158	12.4111	8.38553	9.51997	28.0868	19.7555	9.41439	14.0728	22.3273	18.6345	22.9142	19.9684	7.46747	-0.210267	-0.418308	1	0.967957
gene01493	0	11	1	0	0	1	0	0	5	0	130	519	0	0	214	0	0	108	0	1.39139	0.128776	0	0	0.120771	0	0	0.594998	0	11.7808	37.8765	0	0	19.4526	0	0	8.31429	-3.6047	-4.00421	0.730029	0.59853
gene01494	238	616	405	255	251	648	305	263	375	189	130	478	94	218	359	64	87	356	29.1746	77.9178	52.1541	24.2019	43.007	78.2594	31.2842	51.2882	44.6249	9.42877	11.7808	34.8843	11.1163	15.1631	32.6331	6.01028	6.86659	27.4064	-0.0637175	-0.358541	1	0.967957
gene01495	3652	5839	1810	7217	2753	4277	5457	3702	3584	19079	16414	28433	4072	13511	20039	22029	18307	19182	447.67	738.575	233.084	684.961	471.707	516.536	559.73	721.936	426.495	951.807	1487.46	2075.03	481.55	939.764	1821.55	2068.76	1444.9	1476.71	-0.0844741	0.249791	1	0.994492
gene01496	459	478	356	296	171	380	236	122	254	988	693	1339	613	948	633	315	363	619	56.2652	60.4622	45.8441	28.0932	29.2996	45.8928	24.2068	23.7915	30.2259	49.289	62.8008	97.7199	72.4927	65.9386	57.5398	29.5819	28.6503	47.6532	-0.372681	-0.99623	0.952388	0.166877
gene01497	29	36	78	34	56	144	27	46	72	0	12	1	14	0	31	42	20	58	3.55488	4.55364	10.0445	3.22692	9.59519	17.391	2.76942	8.97057	8.56798	0	1.08746	0.0729798	1.65562	0	2.8179	3.94425	1.57853	4.46508	1.01418	1.65215	0.969706	0.812291
gene01500	49	99	212	109	68	73	82	41	195	31	115	63	147	159	37	55	111	197	6.00653	12.5225	27.3004	10.3451	11.6513	8.81626	8.41083	7.9955	23.2049	1.54652	10.4215	4.59773	17.3841	11.0593	3.3633	5.16509	8.76082	15.1659	0.375221	0.304814	1	0.99755
gene01501	47	8	53	0	0	48	2	4	3	0	0	0	19	0	0	0	0	0	5.76136	1.01192	6.82511	0	0	5.79699	0.205142	0.780049	0.356999	0	0	0	2.24692	0	0	0	0	0	1.44669	-1.82645	1	0.983133
gene01502	255	589	455	413	107	548	268	104	167	78	98	123	125	0	0	116	191	39	31.2585	74.5026	58.5929	39.1976	18.3337	66.1823	27.489	20.2813	19.8729	3.89124	8.88093	8.97651	14.7824	0	0	10.8936	15.0749	3.00238	-0.628281	-0.36988	1	1
gene01503	106	57	9	97	69	0	65	11	13	0	34	2	6	0	0	0	4	29	12.9937	7.20993	1.15898	9.20621	11.8227	0	6.66712	2.14514	1.547	0	3.08114	0.14596	0.709553	0	0	0	0.315705	2.23254	-0.819614	0.447885	1	1
gene01505	1	0	0	2	15	0	10	2	6	0	0	0	20	12	0	6	16	1	0.122582	0	0	0.189819	2.57014	0	1.02571	0.390025	0.713998	0	0	0	2.36518	0.834665	0	0.563464	1.26282	0.0769842	4.79595	5.03139	0.321145	0.121554
gene01506	3	0	2	20	0	0	15	12	21	47	11	0	40	124	11	24	69	29	0.367747	0	0.257551	1.89819	0	0	1.53857	2.34015	2.49899	2.34472	0.996839	0	4.73036	8.62487	0.999901	2.25386	5.44592	2.23254	1.82984	2.95734	0.87108	0.495543
gene01510	44	106	46	119	30	6	58	42	123	331	149	1	207	335	181	252	282	271	5.39362	13.4079	5.92368	11.2942	5.14028	0.724624	5.94912	8.19052	14.637	16.5128	13.5026	0.0729798	24.4796	23.3011	16.4529	23.6655	22.2572	20.8627	0.331376	0.855775	1	0.928122
gene01511	0	0	0	5	3	0	4	2	3	4	0	2	14	0	0	0	14	2	0	0	0	0.474547	0.514028	0	0.410284	0.390025	0.356999	0.199551	0	0.14596	1.65562	0	0	0	1.10497	0.153968	2.21875	2.83582	0.939017	0.795131
gene01512	24	0	18	56	12	73	32	11	4	0	0	0	26	85	10	19	18	13	2.94197	0	2.31796	5.31493	2.05611	8.81626	3.28227	2.14514	0.475999	0	0	0	3.07473	5.91221	0.909001	1.7843	1.42067	1.00079	3.37026	2.01111	0.553891	0.848436
gene01515	2	0	10	13	15	0	24	7	20	62	6	147	18	33	81	14	26	47	0.245164	0	1.28776	1.23382	2.57014	0	2.46171	1.36509	2.37999	3.09304	0.54373	10.728	2.12866	2.29533	7.36291	1.31475	2.05208	3.61826	0.797802	0.778919	1	0.987075
gene01516	39	26	92	87	9	57	99	24	71	145	139	46	34	60	115	61	81	93	4.7807	3.28874	11.8474	8.25712	1.54208	6.88393	10.1545	4.6803	8.44898	7.23372	12.5964	3.35707	4.0208	4.17333	10.4535	5.72855	6.39303	7.15953	-0.393408	-0.0224312	1	1
gene01517	95	139	147	98	75	10	173	90	120	279	61	93	48	217	79	72	143	198	11.6453	17.5821	18.93	9.30112	12.8507	1.20771	17.7448	17.5511	14.28	13.9187	5.52792	6.78712	5.67643	15.0935	7.18111	6.76157	11.2865	15.2429	-0.541004	0.213637	0.981124	1
gene01518	17	64	0	21	6	0	14	1	0	114	57	0	43	176	0	0	63	14	2.0839	8.09536	0	1.9931	1.02806	0	1.43599	0.195012	0	5.6872	5.16544	0	5.08513	12.2418	0	0	4.97236	1.07778	-0.577043	-0.074368	1	1
gene01519	16	3	28	30	26	0	18	4	22	0	9	0	35	0	57	0	0	16	1.96131	0.37947	3.60572	2.84728	4.45491	0	1.84628	0.780049	2.61799	0	0.815595	0	4.13906	0	5.18131	0	0	1.23175	1.82592	-0.320061	0.957376	1
gene01520	58	33	65	80	20	123	100	47	51	847	220	173	209	619	194	248	233	175	7.10977	4.17417	8.37042	7.59275	3.42686	14.8548	10.2571	9.16558	6.06898	42.2549	19.9368	12.6255	24.7161	43.0548	17.6346	23.2898	18.3898	13.4722	0.344246	0.0159335	1	1
gene01522	83	95	166	141	97	0	140	60	126	293	137	229	87	134	158	90	201	177	10.1743	12.0165	21.3768	13.3822	16.6202	0	14.3599	11.7007	14.994	14.6171	12.4152	16.7124	10.2885	9.32043	14.3622	8.45196	15.8642	13.6262	-0.422915	-0.0983626	1	1
gene01523	0	0	12	4	0	0	9	5	8	29	14	0	16	0	10	0	19	18	0	0	1.54531	0.379638	0	0	0.923139	0.975062	0.951997	1.44674	1.2687	0	1.89214	0	0.909001	0	1.4996	1.38572	-1.06492	0.830843	1	0.99755
gene01524	58	0	1	66	43	126	52	10	24	245	1	0	19	112	21	66	74	2	7.10977	0	0.128776	6.26402	7.36774	15.2171	5.33369	1.95012	2.85599	12.2225	0.0906217	0	2.24692	7.79021	1.9089	6.1981	5.84055	0.153968	3.48614	2.002	0.730029	0.882453
gene01525	0	0	0	0	0	0	0	0	6	0	5	0	5	0	1	0	5	10	0	0	0	0	0	0	0	0	0.713998	0	0.453109	0	0.591295	0	0.0909001	0	0.394632	0.769842	0.516805	2.29351	1	0.978859
gene01527	214	0	0	313	118	0	194	9	3	0	0	0	3	0	0	0	0	0	26.2326	0	0	29.7066	20.2184	0	19.8988	1.75511	0.356999	0	0	0	0.354777	0	0	0	0	0	2.80707	1.12426	0.723491	0.923537
gene01528	53	44	68	122	26	107	139	67	150	77	2	0	59	119	14	91	106	172	6.49686	5.56556	8.75674	11.5789	4.45491	12.9225	14.2574	13.0658	17.8499	3.84135	0.181243	0	6.97728	8.2771	1.2726	8.54587	8.36619	13.2413	1.23061	2.0841	0.879262	0.426367
gene01530	650	232	224	666	227	491	597	244	271	530	223	224	335	293	167	344	364	279	79.6784	29.3457	28.8457	63.2097	38.8948	59.2984	61.2349	47.583	32.2489	26.4405	20.2086	16.3475	39.6167	20.3797	15.1803	32.3053	28.7292	21.4786	0.267105	0.302006	0.996946	0.96909
gene01531	67	52	208	71	64	176	86	60	50	85	2	0	21	149	23	71	37	24	8.21301	6.57748	26.7853	6.73857	10.9659	21.2556	8.82111	11.7007	5.94998	4.24045	0.181243	0	2.48344	10.3638	2.0907	6.66766	2.92027	1.84762	0.757427	0.278863	0.996946	1
gene01539	228	0	23	211	210	1157	397	117	47	263	90	287	75	48	359	633	400	20	27.9487	0	2.96184	20.0259	35.982	139.732	40.7207	22.8164	5.59298	13.1205	8.15595	20.9452	8.86942	3.33866	32.6331	59.4454	31.5705	1.53968	1.7009	1.36904	0.894619	0.888505
gene01540	72	0	18	30	0	11	42	18	17	0	20	0	13	0	0	0	0	0	8.82592	0	2.31796	2.84728	0	1.32848	4.30798	3.51022	2.02299	0	1.81243	0	1.53737	0	0	0	0	0	-1.21996	-1.52849	1	0.985517
gene01542	3	0	15	2	5	0	5	11	7	0	0	0	6	0	0	9	6	3	0.367747	0	1.93163	0.189819	0.856714	0	0.512855	2.14514	0.832998	0	0	0	0.709553	0	0	0.845196	0.473558	0.230953	0.651095	2.33997	1	0.904102
gene01543	2	14	12	17	12	0	15	7	18	0	0	0	3	0	0	0	0	4	0.245164	1.77086	1.54531	1.61346	2.05611	0	1.53857	1.36509	2.14199	0	0	0	0.354777	0	0	0	0	0.307937	1.15878	1.25808	1	0.9747
gene01545	6	0	1	10	0	0	10	2	0	0	0	0	4	0	0	0	0	1	0.735493	0	0.128776	0.949094	0	0	1.02571	0.390025	0	0	0	0	0.473036	0	0	0	0	0.0769842	0.712986	1.55595	1	0.958371
gene01546	6	33	0	14	2	0	7	7	3	0	7	0	33	9	0	0	17	11	0.735493	4.17417	0	1.32873	0.342686	0	0.717997	1.36509	0.356999	0	0.634352	0	3.90254	0.625999	0	0	1.34175	0.846826	0.428328	1.49349	1	0.979065
gene01547	78	6	33	59	23	71	64	40	91	249	0	0	225	0	0	29	155	59	9.56141	0.75894	4.2496	5.59966	3.94088	8.57471	6.56455	7.80049	10.829	12.422	0	0	26.6083	0	0	2.72341	12.2336	4.54207	1.04439	2.61681	0.994069	0.80686
gene01548	22809	7867	6556	17175	8625	13143	13058	5648	10421	38438	16483	25548	33031	35596	15142	16824	19663	16309	2795.98	995.096	844.253	1630.07	1477.83	1587.29	1339.37	1101.43	1240.1	1917.58	1493.72	1864.49	3906.21	2475.9	1376.41	1579.95	1551.93	1255.54	0.306545	-0.194301	0.987856	0.995084
gene01549	921	1124	829	1110	570	927	1037	336	749	2283	928	1539	996	1667	1335	1260	1066	1225	112.898	142.175	106.755	105.349	97.6654	111.954	106.366	65.5241	89.1307	113.894	84.0969	112.316	117.786	115.949	121.352	118.327	84.1355	94.3056	-0.00787738	-0.246112	1	0.978859
gene01550	112	69	69	43	22	22	38	29	73	136	33	77	42	117	35	82	58	46	13.7292	8.7278	8.88552	4.08111	3.76954	2.65695	3.8977	5.65536	8.68698	6.78473	2.99052	5.61944	4.96687	8.13799	3.1815	7.70067	4.57773	3.54127	-0.725878	-0.360999	0.940405	0.992702
gene01554	6	0	0	12	19	0	35	4	0	271	0	0	149	14	0	50	51	1	0.735493	0	0	1.13891	3.25551	0	3.58999	0.780049	0	13.5196	0	0	17.6206	0.973776	0	4.69553	4.02524	0.0769842	1.99175	1.71535	0.903949	0.89522
gene01555	61	68	14	65	11	0	62	5	27	195	0	0	94	0	0	84	50	0	7.47751	8.60131	1.80286	6.16911	1.88477	0	6.3594	0.975062	3.21299	9.7281	0	0	11.1163	0	0	7.8885	3.94632	0	-1.44591	0.85541	0.970201	0.992702
gene01557	59	20	110	121	30	46	81	45	99	194	104	117	143	181	54	87	51	152	7.23235	2.5298	14.1653	11.484	5.14028	5.55545	8.30825	8.77555	11.781	9.67821	9.42466	8.53863	16.911	12.5895	4.90861	8.17023	4.02524	11.7016	0.141066	0.0994837	1	1
gene01558	252	538	431	220	187	429	396	255	367	422	241	601	126	228	196	315	290	253	30.8907	68.0516	55.5023	20.8801	32.0411	51.8106	40.6181	49.7281	43.6729	21.0526	21.8398	43.8608	14.9006	15.8586	17.8164	29.5819	22.8886	19.477	-0.690874	-0.133172	0.760404	1
gene01561	355	608	538	667	308	499	753	253	514	1514	630	1266	401	833	985	257	725	896	43.5167	76.9059	69.2813	63.3046	52.7736	60.2645	77.236	49.3381	61.1658	75.53	57.0917	92.3924	47.4218	57.9397	89.5366	24.135	57.2216	68.9778	-0.157108	-0.251585	1	0.989346
gene01563	10	0	2	17	8	0	10	0	0	23	0	0	48	66	0	6	13	0	1.22582	0	0.257551	1.61346	1.37074	0	1.02571	0	0	1.14742	0	0	5.67643	4.59066	0	0.563464	1.02604	0	1.40411	-0.643344	1	0.998598
gene01565	165	571	772	470	393	776	570	396	578	929	467	351	155	582	510	833	639	463	20.2261	72.2257	99.4148	44.6074	67.3377	93.718	58.4655	77.2249	68.7818	46.3457	42.3203	25.6159	18.3301	40.4813	46.3591	78.2276	50.4339	35.6437	-0.0177757	0.401632	1	0.95973
gene01569	1436	374	481	1163	417	579	858	278	464	1678	795	1122	1241	958	629	874	1181	813	176.028	47.3072	61.9411	110.38	71.4499	69.9262	88.006	54.2134	55.2158	83.7116	72.0443	81.8833	146.759	66.6341	57.1762	82.0779	93.212	62.5881	-0.011632	-0.163403	1	0.99755
gene01572	30	0	0	93	11	0	96	11	4	33	0	0	3	29	0	0	3	0	3.67747	0	0	8.82658	1.88477	0	9.84682	2.14514	0.475999	1.64629	0	0	0.354777	2.01711	0	0	0.236779	0	2.05216	1.91515	0.956955	0.94208
gene01573	10	49	39	44	2	0	11	1	28	0	0	0	3	0	22	0	0	0	1.22582	6.19801	5.02225	4.17601	0.342686	0	1.12828	0.195012	3.33199	0	0	0	0.354777	0	1.9998	0	0	0	1.84114	-1.69976	0.983435	0.970698
gene01576	45	0	8	30	0	21	18	13	8	39	25	0	51	2	5	0	42	22	5.5162	0	1.03021	2.84728	0	2.53618	1.84628	2.53516	0.951997	1.94562	2.26554	0	6.0312	0.139111	0.454501	0	3.31491	1.69365	0.0987175	0.596519	1	0.998598
gene01577	21	33	21	3	3	133	8	3	15	0	0	0	0	0	0	0	0	0	2.57423	4.17417	2.70429	0.284728	0.514028	16.0625	0.820568	0.585037	1.78499	0	0	0	0	0	0	0	0	0	-0.41221	-1.59124	1	0.910367
gene01579	20	16	77	37	13	0	52	25	69	0	11	0	9	13	1	28	14	22	2.45164	2.02384	9.91572	3.51165	2.22746	0	5.33369	4.87531	8.21098	0	0.996839	0	1.06433	0.904221	0.0909001	2.6295	1.10497	1.69365	-0.407982	1.2218	1	0.943894
gene01580	510	313	355	689	368	587	520	308	423	1188	444	872	1179	1314	508	867	769	701	62.5169	39.5913	45.7154	65.3926	63.0541	70.8924	53.3369	60.0638	50.3369	59.2666	40.236	63.6384	139.427	91.3959	46.1773	81.4205	60.6943	53.9659	0.575215	0.247697	0.819101	0.984689
gene01583	380	725	493	601	337	554	420	237	495	1124	322	766	401	512	299	460	516	406	46.5812	91.7052	63.4864	57.0406	57.7425	66.9069	43.0798	46.2179	58.9048	56.0738	29.1802	55.9025	47.4218	35.6124	27.1791	43.1989	40.726	31.2556	-0.257826	-0.327733	0.998724	0.952851
gene01584	501	360	318	721	247	137	483	209	292	2948	995	1439	831	1425	1231	1027	1419	1693	61.4137	45.5364	40.9507	68.4297	42.3217	16.5456	49.5418	40.7576	34.7479	147.069	90.1686	105.018	98.2732	99.1165	111.898	96.4462	111.996	130.334	-0.177282	-0.0566875	1	1
gene01585	396	731	439	857	336	779	898	462	354	4386	2210	2477	900	2204	2036	4734	2588	1608	48.5425	92.4641	56.5325	81.3374	57.5712	94.0803	92.1088	90.0957	42.1259	218.807	200.274	180.771	106.433	153.3	185.073	444.573	204.261	123.791	-0.0452069	0.253279	1	0.992702
gene01586	100	118	157	129	60	332	125	46	83	629	16	73	136	148	38	262	269	56	12.2582	14.9258	20.2178	12.2433	10.2806	40.0958	12.8214	8.97057	9.87697	31.3794	1.44995	5.32752	16.0832	10.2942	3.4542	24.6046	21.2312	4.31111	0.19138	0.135733	1	1
gene01588	0	13	40	10	0	0	7	5	7	0	0	0	5	0	0	0	0	8	0	1.64437	5.15103	0.949094	0	0	0.717997	0.975062	0.832998	0	0	0	0.591295	0	0	0	0	0.615874	-0.511953	0.0506837	1	1
gene01589	12	0	3	0	0	0	2	1	0	41	13	0	1	0	0	0	0	0	1.47099	0	0.386327	0	0	0	0.205142	0.195012	0	2.0454	1.17808	0	0.118259	0	0	0	0	0	-4.77011	-3.62531	0.533751	0.684348
gene01591	541	640	389	444	376	625	386	175	282	239	136	244	149	229	141	89	73	111	66.317	80.9536	50.0937	42.1398	64.4249	75.4816	39.5924	34.1272	33.5579	11.9232	12.3246	17.8071	17.6206	15.9282	12.8169	8.35805	5.76162	8.54525	0.00245383	-0.843954	1	0.411243
gene01592	58	69	116	91	154	90	111	119	200	187	78	25	134	34	59	189	194	463	7.10977	8.7278	14.938	8.63676	26.3868	10.8694	11.3854	23.2065	23.7999	9.329	7.06849	1.82449	15.8467	2.36489	5.36311	17.7491	15.3117	35.6437	0.462853	1.48104	0.997689	0.438362
gene01593	215	454	704	745	123	361	515	239	696	1487	496	869	374	479	773	667	817	940	26.3552	57.4264	90.6581	70.7075	21.0752	43.5982	52.8241	46.6079	82.8238	74.183	44.9484	63.4194	44.2288	33.3171	70.2658	62.6384	64.4828	72.3651	-0.353682	0.140333	0.979197	1
gene01594	62	185	233	164	40	9	182	63	289	90	0	34	164	8	24	37	128	84	7.6001	23.4006	30.0047	15.5651	6.85371	1.08694	18.6679	12.2858	34.3909	4.48989	0	2.48131	19.3945	0.556444	2.1816	3.47469	10.1026	6.46667	-0.251573	0.79337	1	0.972062
gene01596	47	0	26	96	42	0	48	30	31	0	16	0	19	0	0	6	12	0	5.76136	0	3.34817	9.1113	7.1964	0	4.92341	5.85037	3.68899	0	1.44995	0	2.24692	0	0	0.563464	0.947116	0	-0.300264	0.219435	1	1
gene01597	1256	1980	1435	2320	1055	3533	1700	1021	1365	4547	1809	1885	927	2708	3102	4398	2882	2653	153.963	250.45	184.793	220.19	180.767	426.683	174.371	199.108	162.435	226.839	163.935	137.567	109.626	188.356	281.972	413.019	227.466	204.239	0.308192	0.328129	1	0.977456
gene01598	64	0	4	90	2	0	149	37	1	0	0	0	33	0	0	23	4	7	7.84526	0	0.515103	8.54185	0.342686	0	15.2831	7.21546	0.119	0	0	0	3.90254	0	0	2.15995	0.315705	0.538889	1.06371	3.80975	1	0.491789
gene01599	73	161	108	68	77	116	68	57	97	233	113	303	404	192	376	134	138	175	8.9485	20.3649	13.9078	6.45384	13.1934	14.0094	6.97483	11.1157	11.543	11.6238	10.2403	22.1129	47.7766	13.3546	34.1784	12.584	10.8918	13.4722	0.422284	-0.370253	0.987856	0.985372
gene01600	14	78	80	79	55	79	64	44	97	95	62	2	62	177	97	125	115	153	1.71615	9.86621	10.3021	7.49784	9.42385	9.54088	6.56455	8.58054	11.543	4.73933	5.61855	0.14596	7.33205	12.3113	8.81731	11.7388	9.07653	11.7786	0.832148	1.02089	0.938783	0.842537
gene01601	530	191	188	1030	603	716	1091	519	212	1692	194	149	695	536	52	604	864	68	64.9686	24.1596	24.2098	97.7567	103.32	86.4718	111.905	101.211	25.2279	84.41	17.5806	10.874	82.1899	37.2817	4.72681	56.722	68.1924	5.23493	0.82016	0.553671	0.87108	0.938965
gene01603	101	30	142	174	97	145	147	107	142	371	153	425	118	361	157	232	157	283	12.3808	3.7947	18.2861	16.5142	16.6202	17.5117	15.0779	20.8663	16.898	18.5083	13.8651	31.0164	13.9546	25.1095	14.2713	21.7873	12.3914	21.7865	0.217947	0.293523	1	0.992702
gene01604	29	0	5	48	29	35	17	18	8	122	1	1	40	0	10	46	13	12	3.55488	0	0.643878	4.55565	4.96894	4.22697	1.74371	3.51022	0.951997	6.0863	0.0906217	0.0729798	4.73036	0	0.909001	4.31989	1.02604	0.92381	1.79279	1.45121	0.882926	0.907026
gene01605	61	122	152	211	79	264	83	21	71	439	106	594	226	233	19	278	259	59	7.47751	15.4318	19.5739	20.0259	13.5361	31.8834	8.5134	4.09526	8.44898	21.9007	9.6059	43.35	26.7265	16.2064	1.7271	26.1072	20.4419	4.54207	0.0179406	-0.673426	1	0.940952
gene01607	114	127	91	50	28	0	48	36	53	58	1	10	99	63	10	63	35	35	13.9744	16.0642	11.7186	4.74547	4.7976	0	4.92341	7.02044	6.30698	2.89349	0.0906217	0.729798	11.7076	4.38199	0.909001	5.91637	2.76242	2.69445	-0.412997	-0.0932055	1	1
gene01608	3832	1831	1535	4029	2741	736	4420	1833	3494	11897	5004	3981	5183	6793	3745	3481	7567	10066	469.735	231.603	197.671	382.39	469.65	88.8872	453.364	357.458	415.785	593.514	453.471	290.532	612.936	472.49	340.421	326.903	597.236	774.923	0.0621722	0.557111	1	0.880378
gene01610	942	759	852	1491	800	1126	1202	578	880	5369	1641	2724	1621	2850	1976	2308	2760	2842	115.472	96.0059	109.717	141.51	137.074	135.988	123.29	112.717	104.72	267.847	148.71	198.797	191.698	198.233	179.619	216.746	217.837	218.789	0.147702	0.134473	1	0.998598
gene01612	388	179	187	307	183	235	241	87	227	479	378	549	445	333	465	473	336	461	47.5619	22.6417	24.081	29.1372	31.3557	28.3811	24.7196	16.9661	27.0129	23.8962	34.255	40.0659	52.6252	23.162	42.2686	44.4197	26.5192	35.4897	0.0666327	-0.152755	1	0.998598
gene01614	146	21	13	320	32	0	166	13	45	646	288	381	136	128	794	788	831	222	17.897	2.65629	1.67408	30.371	5.48297	0	17.0268	2.53516	5.35498	32.2275	26.0991	27.8053	16.0832	8.9031	72.1747	74.0016	65.5878	17.0905	0.553153	0.601837	1	0.985517
gene01615	13	0	27	29	16	0	17	13	20	0	0	0	66	0	0	2	2	0	1.59357	0	3.47694	2.75237	2.74148	0	1.74371	2.53516	2.37999	0	0	0	7.80509	0	0	0.187821	0.157853	0	2.88598	1.52856	0.962002	0.985517
gene01617	366	644	723	958	457	425	647	423	705	528	389	812	374	718	391	266	527	381	44.8651	81.4595	93.1048	90.9232	78.3036	51.3275	66.3635	82.4902	83.8948	26.3407	35.2518	59.2596	44.2288	49.9408	35.5419	24.9802	41.5942	29.331	0.110343	-0.0582624	1	1
gene01618	14	0	4	11	0	0	13	3	10	0	0	0	8	66	0	3	36	7	1.71615	0	0.515103	1.044	0	0	1.33342	0.585037	1.19	0	0	0	0.946071	4.59066	0	0.281732	2.84135	0.538889	1.45207	1.94994	1	0.943894
gene01620	0	0	0	3	6	0	11	5	0	0	0	0	23	0	3	0	16	11	0	0	0	0.284728	1.02806	0	1.12828	0.975062	0	0	0	0	2.71995	0	0.2727	0	1.26282	0.846826	5.575	6.07635	0.371732	0.138756
gene01622	0	0	0	0	0	0	5	0	0	4	9	0	4	10	1	11	4	0	0	0	0	0	0	0	0.512855	0	0	0.199551	0.815595	0	0.473036	0.695554	0.0909001	1.03302	0.315705	0	0.548863	1.47699	1	0.96909
gene01623	0	0	1	26	3	0	15	0	0	17	0	0	13	29	0	36	15	2	0	0	0.128776	2.46764	0.514028	0	1.53857	0	0	0.848091	0	0	1.53737	2.01711	0	3.38078	1.18389	0.153968	2.71102	2.34216	0.83073	0.813414
gene01626	75	284	276	40	40	94	37	46	187	249	18	0	88	44	13	78	103	10	9.19366	35.9231	35.5421	3.79638	6.85371	11.3524	3.79513	8.97057	22.2529	12.422	1.63119	0	10.4068	3.06044	1.1817	7.32503	8.12941	0.769842	-0.941105	-0.443269	0.970201	0.99755
gene01627	38	73	138	61	54	151	108	24	117	66	108	249	27	54	152	1	116	349	4.65812	9.23376	17.771	5.78947	9.25251	18.2364	11.0777	4.6803	13.923	3.29259	9.78714	18.172	3.19299	3.75599	13.8168	0.0939107	9.15545	26.8675	-0.254341	0.082223	1	1
gene01628	14	0	0	5	9	0	12	1	7	0	17	84	3	0	0	10	24	38	1.71615	0	0	0.474547	1.54208	0	1.23085	0.195012	0.832998	0	1.54057	6.1303	0.354777	0	0	0.939107	1.89423	2.9254	-1.65653	-0.0962898	0.992668	1
gene01629	3	0	10	24	3	0	8	10	3	70	13	0	0	0	17	0	17	21	0.367747	0	1.28776	2.27783	0.514028	0	0.820568	1.95012	0.356999	3.49214	1.17808	0	0	0	1.5453	0	1.34175	1.61667	-0.368678	0.33307	1	1
gene01630	33	44	82	78	69	0	98	40	76	298	211	8	146	174	24	115	209	132	4.04521	5.56556	10.5596	7.40293	11.8227	0	10.052	7.80049	9.04397	14.8665	19.1212	0.583838	17.2658	12.1026	2.1816	10.7997	16.4956	10.1619	-0.412879	0.393886	1	0.99755
gene01632	54	35	74	108	27	76	85	30	54	147	58	0	90	34	83	144	68	87	6.61944	4.42715	9.5294	10.2502	4.62625	9.17857	8.71854	5.85037	6.42598	7.33349	5.25606	0	10.6433	2.36489	7.54471	13.5231	5.36699	6.69762	0.343195	0.506033	1	0.991012
gene01635	65	38	21	61	38	1	99	28	15	126	95	44	19	59	22	13	60	35	7.96784	4.80662	2.70429	5.78947	6.51102	0.120771	10.1545	5.46034	1.78499	6.28585	8.60906	3.21111	2.24692	4.10377	1.9998	1.22084	4.73558	2.69445	-0.83282	-0.357332	0.94873	0.99755
gene01636	32	9	16	19	8	3	11	11	6	1	0	4	31	20	21	0	31	21	3.92263	1.13841	2.06041	1.80328	1.37074	0.362312	1.12828	2.14514	0.713998	0.0498877	0	0.291919	3.66603	1.39111	1.9089	0	2.44672	1.61667	0.947656	0.621101	1	0.99755
gene01637	10	1	34	27	35	0	49	8	6	59	0	2	35	22	0	84	63	18	1.22582	0.12649	4.37837	2.56255	5.997	0	5.02598	1.5601	0.713998	2.94337	0	0.14596	4.13906	1.53022	0	7.8885	4.97236	1.38572	0.0678881	1.05288	1	0.98833
gene01638	111	173	118	82	46	82	60	75	45	116	21	114	95	0	28	9	12	10	13.6066	21.8828	15.1955	7.78257	7.88177	9.90319	6.15426	14.6259	5.35498	5.78697	1.90306	8.31969	11.2346	0	2.5452	0.845196	0.947116	0.769842	-0.717105	-1.56636	0.987856	0.714012
gene01645	23	27	54	49	40	0	46	9	64	95	115	73	89	80	33	91	47	73	2.81939	3.41523	6.95388	4.65056	6.85371	0	4.71827	1.75511	7.61598	4.73933	10.4215	5.32752	10.525	5.56444	2.9997	8.54587	3.70954	5.61985	-0.246565	-0.0201991	1	1
gene01646	0	0	15	17	6	0	14	0	25	0	0	0	0	0	0	0	0	1	0	0	1.93163	1.61346	1.02806	0	1.43599	0	2.97499	0	0	0	0	0	0	0	0	0.0769842	1.64906	1.65562	0.956885	0.914132
gene01649	0	0	0	0	0	0	0	0	0	0	24	0	7	0	0	0	0	0	0	0	0	0	0	0	0	0	0	0	2.17492	0	0.827812	0	0	0	0	0	-0.64346	-2.84708	1	0.938965
gene01652	34	46	84	60	37	86	72	26	50	53	15	91	35	33	51	38	23	36	4.16779	5.81854	10.8172	5.69457	6.33968	10.3863	7.38512	5.07032	5.94998	2.64405	1.35933	6.64116	4.13906	2.29533	4.63591	3.5686	1.81531	2.77143	0.162739	-0.107423	1	1
gene01653	941	7	17	467	213	188	2079	613	14	3516	96	1	1133	278	20	891	1802	9	115.35	0.885429	2.18919	44.3227	36.496	22.7049	213.245	119.543	1.666	175.405	8.69968	0.0729798	133.987	19.3364	1.818	83.6744	142.225	0.692858	1.62984	1.73242	0.898193	0.842537
gene01654	0	0	8	12	9	63	11	1	2	0	0	0	4	0	16	0	13	14	0	0	1.03021	1.13891	1.54208	7.60855	1.12828	0.195012	0.237999	0	0	0	0.473036	0	1.4544	0	1.02604	1.07778	4.26634	3.94729	0.464844	0.443312
gene01655	247	136	68	113	20	103	129	46	97	155	155	329	93	154	128	22	182	105	30.2778	17.2026	8.75674	10.7248	3.42686	12.4394	13.2317	8.97057	11.543	7.73259	14.0464	24.0103	10.9981	10.7115	11.6352	2.06603	14.3646	8.08334	-0.761161	-0.772265	0.910385	0.869162
gene01656	0	43	5	0	0	0	0	1	5	0	2	0	2	0	0	0	0	4	0	5.43907	0.643878	0	0	0	0	0.195012	0.594998	0	0.181243	0	0.236518	0	0	0	0	0.307937	-2.28698	-1.59244	1	0.99755
gene01657	92	19	16	189	52	0	144	14	8	118	36	0	8	0	14	2	42	10	11.2776	2.40331	2.06041	17.9379	8.90982	0	14.7702	2.73017	0.951997	5.88675	3.26238	0	0.946071	0	1.2726	0.187821	3.31491	0.769842	-0.0278994	-0.0730397	1	1
gene01659	927	201	174	635	184	0	370	107	328	1405	763	0	932	679	458	571	698	885	113.634	25.4245	22.407	60.2675	31.5271	0	37.9513	20.8663	39.0319	70.0922	69.1444	0	110.217	47.2281	41.6323	53.623	55.0906	68.131	-0.156254	0.253792	1	1
gene01661	464	117	164	391	134	297	415	79	157	235	242	153	204	230	140	156	227	137	56.8781	14.7993	21.1192	37.1096	22.9599	35.8689	42.567	15.406	18.6829	11.7236	21.9305	11.1659	24.1248	15.9978	12.726	14.6501	17.9163	10.5468	0.154581	-0.135559	1	1
gene01662	185	66	42	91	43	74	89	24	88	240	188	113	142	222	150	136	133	152	22.6777	8.34834	5.40858	8.63676	7.36774	8.93703	9.12882	4.6803	10.472	11.973	17.0369	8.24671	16.7928	15.4413	13.635	12.7718	10.4972	11.7016	-0.0800225	-0.266472	1	0.995084
gene01663	133	150	167	67	25	83	48	39	111	1	30	0	45	17	7	69	47	55	16.3034	18.9735	21.5055	6.35893	4.28357	10.024	4.92341	7.60548	13.209	0.0498877	2.71865	0	5.32165	1.18244	0.636301	6.47984	3.70954	4.23413	-0.538191	0.390421	1	1
gene01665	86	14	40	59	47	38	58	19	54	144	88	125	62	69	77	89	81	108	10.5421	1.77086	5.15103	5.59966	8.05311	4.58928	5.94912	3.70523	6.42598	7.18383	7.97471	9.12247	7.33205	4.79933	6.99931	8.35805	6.39303	8.31429	-0.0911198	-0.0387865	1	1
gene01667	501	749	829	541	509	607	525	456	874	1362	1493	4125	761	1037	1605	1516	1305	1989	61.4137	94.741	106.755	51.346	87.2135	73.3078	53.8498	88.9256	104.006	67.947	135.298	301.042	89.995	72.129	145.895	142.369	102.999	153.122	-0.430822	-0.088795	0.936925	1
gene01668	1888	1401	1186	1717	1045	1225	1762	1161	1412	2322	1382	1742	641	3239	1823	217	548	724	231.435	177.212	152.728	162.959	179.053	147.944	180.73	226.409	168.028	115.839	125.239	127.131	75.804	225.29	165.711	20.3786	43.2516	55.7366	0.0829163	-0.664756	1	0.850487
gene01669	3	0	12	8	0	0	0	0	0	0	0	0	1	0	0	0	0	0	0.367747	0	1.54531	0.759275	0	0	0	0	0	0	0	0	0.118259	0	0	0	0	0	-0.521782	-3.28633	1	0.781535
gene01673	31	0	23	77	31	0	75	6	38	165	0	0	119	35	38	71	112	38	3.80005	0	2.96184	7.30803	5.31163	0	7.69283	1.17007	4.52199	8.23147	0	0	14.0728	2.43444	3.4542	6.66766	8.83975	2.9254	1.50479	1.85656	0.948078	0.856076
gene01674	0	0	0	0	17	0	6	0	0	0	0	0	2	0	0	0	0	0	0	0	0	0	2.91283	0	0.615426	0	0	0	0	0	0.236518	0	0	0	0	0	3.83287	1.67845	0.815931	0.967264
gene01676	252	4	81	502	152	52	313	64	148	1026	642	253	504	722	357	573	763	575	30.8907	0.50596	10.4308	47.6445	26.0441	6.28007	32.1047	12.4808	17.612	51.1848	58.1791	18.4639	59.6025	50.219	32.4513	53.8108	60.2208	44.2659	0.551544	0.618442	0.976478	0.931034
gene01677	26	30	60	24	18	0	36	37	58	26	23	0	51	0	16	26	39	45	3.18714	3.7947	7.72654	2.27783	3.08417	0	3.69256	7.21546	6.90198	1.29708	2.0843	0	6.0312	0	1.4544	2.44168	3.07813	3.46429	-0.331517	0.780477	1	0.991012
gene01678	67	1	35	113	51	105	141	34	69	244	28	65	84	37	40	41	88	57	8.21301	0.12649	4.50715	10.7248	8.73848	12.6809	14.4625	6.63042	8.21098	12.1726	2.53741	4.74369	9.93375	2.57355	3.63601	3.85034	6.94552	4.3881	0.667121	0.694038	0.981124	0.956477
gene01679	165	308	431	151	41	537	112	131	393	283	209	427	162	202	630	121	219	511	20.2261	38.9589	55.5023	14.3313	7.02505	64.8538	11.488	25.5466	46.7669	14.1182	18.9399	31.1624	19.1579	14.0502	57.2671	11.3632	17.2849	39.3389	-0.2243	-0.303054	1	0.985517
gene01680	3	34	9	38	0	0	17	5	23	103	50	39	30	40	40	40	40	114	0.367747	4.30066	1.15898	3.60656	0	0	1.74371	0.975062	2.73699	5.13843	4.53109	2.84621	3.54777	2.78222	3.63601	3.75643	3.15705	8.7762	-0.631831	0.120662	1	1
gene01681	40	280	185	215	107	171	151	73	224	287	163	0	89	264	341	309	295	418	4.90329	35.4172	23.8235	20.4055	18.3337	20.6518	15.4882	14.2359	26.6559	14.3178	14.7713	0	10.525	18.3626	30.9969	29.0184	23.2833	32.1794	0.415222	0.724264	1	0.962306
gene01682	169	15	34	198	23	39	133	50	36	242	51	28	216	400	76	193	245	94	20.7164	1.89735	4.37837	18.7921	3.94088	4.71005	13.6419	9.75062	4.28399	12.0728	4.62171	2.04343	25.5439	27.8222	6.90841	18.1248	19.337	7.23651	0.979468	0.865573	0.836508	0.841339
gene01683	73	17	139	123	55	0	86	45	103	199	51	1	153	62	87	126	111	103	8.9485	2.15033	17.8998	11.6739	9.42385	0	8.82111	8.77555	12.257	9.92765	4.62171	0.0729798	18.0936	4.31244	7.90831	11.8327	8.76082	7.92937	0.261712	0.602968	1	0.991012
gene01684	2083	605	422	1757	544	398	1071	345	907	3880	2773	2547	2707	3127	2249	1672	2360	2718	255.339	76.5264	54.3433	166.756	93.2105	48.0667	109.854	67.2792	107.933	193.564	251.294	185.879	320.127	217.5	204.434	157.019	186.266	209.243	-0.0442345	-0.171129	1	0.998598
gene01685	10	0	22	16	1	0	15	18	8	0	0	0	16	23	0	27	16	6	1.22582	0	2.83306	1.51855	0.171343	0	1.53857	3.51022	0.951997	0	0	0	1.89214	1.59978	0	2.53559	1.26282	0.461905	0.899135	1.7444	1	0.976127
gene01688	87	0	4	40	0	0	23	8	6	0	7	0	35	0	0	15	25	0	10.6646	0	0.515103	3.79638	0	0	2.35913	1.5601	0.713998	0	0.634352	0	4.13906	0	0	1.40866	1.97316	0	-1.59905	1.07173	0.994134	0.992227
gene01689	154	59	29	140	113	99	435	22	191	392	226	330	244	284	696	74	96	804	18.8777	7.46291	3.73449	13.2873	19.3617	11.9563	44.6184	4.29027	22.7289	19.556	20.4805	24.0833	28.8552	19.7537	63.2665	6.94939	7.57693	61.8953	0.668142	0.572327	0.961982	0.971767
gene01691	0	0	5	0	0	0	4	3	0	0	23	157	3	0	16	0	0	0	0	0	0.643878	0	0	0	0.410284	0.585037	0	0	2.0843	11.4578	0.354777	0	1.4544	0	0	0	-2.54675	0.126065	0.97027	1
gene01694	0	0	0	0	0	0	0	0	0	0	0	0	0	0	20	0	0	26	0	0	0	0	0	0	0	0	0	0	0	0	0	0	1.818	0	0	2.00159	2.03278	2.10645	0.947467	0.907026
gene01695	0	0	0	0	0	0	0	0	1	0	0	84	5	0	67	0	0	190	0	0	0	0	0	0	0	0	0.119	0	0	6.1303	0.591295	0	6.09031	0	0	14.627	1.39634	1.28111	0.969706	0.967957
gene01696	0	0	0	0	0	0	0	0	3	0	1	0	0	0	78	0	0	116	0	0	0	0	0	0	0	0	0.356999	0	0.0906217	0	0	0	7.09021	0	0	8.93017	1.16269	1.76558	1	0.998079
gene01698	237	454	239	313	234	262	290	170	447	1156	1120	1974	585	1839	1708	736	1196	1620	29.052	57.4264	30.7774	29.7066	40.0942	31.6419	29.7456	33.1521	53.1928	57.6702	101.496	144.062	69.1815	127.912	155.257	69.1182	94.3959	124.714	0.0329189	0.0092517	1	1
gene01700	309	290	271	300	165	313	132	87	221	333	152	299	265	265	130	250	251	150	37.8779	36.6821	34.8982	28.4728	28.2716	37.8012	13.5394	16.9661	26.2989	16.6126	13.7745	21.821	31.3386	18.4322	11.817	23.4777	19.8105	11.5476	-0.0266234	-0.394031	1	0.950578
gene01701	27	27	26	55	40	0	38	5	64	149	175	251	82	251	63	155	125	145	3.30972	3.41523	3.34817	5.22002	6.85371	0	3.8977	0.975062	7.61598	7.43327	15.8588	18.3179	9.69723	17.4584	5.72671	14.5562	9.86579	11.1627	-0.103028	0.110889	1	1
gene01704	253	104	108	256	120	21	144	110	154	602	192	193	257	114	153	235	245	253	31.0133	13.155	13.9078	24.2968	20.5611	2.53618	14.7702	21.4514	18.3259	30.0324	17.3994	14.0851	30.3925	7.92932	13.9077	22.069	19.337	19.477	-0.317957	0.123632	1	1
gene01705	56	39	23	36	12	0	22	33	40	34	133	20	37	21	53	50	76	44	6.8646	4.93311	2.96184	3.41674	2.05611	0	2.25656	6.43541	4.75999	1.69618	12.0527	1.4596	4.37558	1.46066	4.81771	4.69553	5.9984	3.3873	-0.797976	0.000653654	0.981124	1
gene01706	64	0	0	7	23	0	7	11	3	67	0	0	24	0	0	0	7	9	7.84526	0	0	0.664366	3.94088	0	0.717997	2.14514	0.356999	3.34248	0	0	2.83821	0	0	0	0.552484	0.692858	0.973665	2.45062	1	0.953912
gene01708	17	0	3	3	14	0	1	3	0	0	0	0	1	0	0	0	0	7	2.0839	0	0.386327	0.284728	2.3988	0	0.102571	0.585037	0	0	0	0	0.118259	0	0	0	0	0.538889	1.12994	1.54244	1	0.991012
gene01709	0	0	0	0	0	0	0	0	2	0	0	0	0	0	10	0	0	38	0	0	0	0	0	0	0	0	0.237999	0	0	0	0	0	0.909001	0	0	2.9254	1.8223	3.16876	0.910385	0.733307
gene01712	26	0	49	59	22	67	115	17	25	237	11	0	17	0	21	6	56	23	3.18714	0	6.31001	5.59966	3.76954	8.09163	11.7957	3.31521	2.97499	11.8234	0.996839	0	2.0104	0	1.9089	0.563464	4.41987	1.77064	-0.0391438	0.502526	1	0.998818
gene01713	95	70	87	198	73	124	151	83	134	340	110	368	103	262	144	196	192	324	11.6453	8.85429	11.2035	18.7921	12.508	14.9756	15.4882	16.186	15.946	16.9618	9.96839	26.8566	12.1807	18.2235	13.0896	18.4065	15.1539	24.9429	0.165243	0.399295	1	0.955334
gene01715	19	7	34	17	28	102	16	3	21	1	2	127	53	0	1	72	14	30	2.32906	0.885429	4.37837	1.61346	4.7976	12.3186	1.64114	0.585037	2.49899	0.0498877	0.181243	9.26843	6.26772	0	0.0909001	6.76157	1.10497	2.30953	0.997832	0.39766	0.996809	1
gene01716	37	135	31	64	29	71	87	42	54	0	28	2	29	9	63	95	44	40	4.53554	17.0761	3.99204	6.0742	4.96894	8.57471	8.92368	8.19052	6.42598	0	2.53741	0.14596	3.42951	0.625999	5.72671	8.92151	3.47276	3.07937	0.755299	1.21549	1	0.913072
gene01717	0	0	20	3	4	0	10	10	21	1	0	0	9	0	0	7	20	2	0	0	2.57551	0.284728	0.685371	0	1.02571	1.95012	2.49899	0.0498877	0	0	1.06433	0	0	0.657375	1.57853	0.153968	0.854697	2.76081	1	0.888858
gene01718	126	180	108	196	214	213	169	78	143	570	285	440	176	673	450	240	214	375	15.4454	22.7682	13.9078	18.6022	36.6673	25.7241	17.3345	15.211	17.017	28.436	25.8272	32.1111	20.8136	46.8108	40.9051	22.5386	16.8902	28.8691	0.447034	-0.15838	0.939971	0.998598
gene01719	0	202	80	52	14	0	51	13	100	307	135	100	40	153	131	110	139	324	0	25.551	10.3021	4.93529	2.3988	0	5.23112	2.53516	11.9	15.3155	12.2339	7.29798	4.73036	10.642	11.9079	10.3302	10.9708	24.9429	-1.16048	-0.172087	0.939215	1
gene01720	40	51	24	44	0	0	33	28	16	0	8	0	41	48	41	38	47	36	4.90329	6.45099	3.09062	4.17601	0	0	3.38484	5.46034	1.90399	0	0.724974	0	4.84862	3.33866	3.72691	3.5686	3.70954	2.77143	0.565882	0.805272	1	0.995084
gene01721	0	0	6	0	0	0	6	2	2	0	0	0	0	0	0	8	5	6	0	0	0.772654	0	0	0	0.615426	0.390025	0.237999	0	0	0	0	0	0	0.751285	0.394632	0.461905	-2.48338	3.26876	0.872772	0.718528
gene01723	483	154	149	445	319	123	434	162	105	910	100	515	263	359	109	466	441	392	59.2072	19.4794	19.1876	42.2347	54.6583	14.8548	44.5158	31.592	12.495	45.3978	9.06217	37.5846	31.1021	24.9704	9.90811	43.7624	34.8065	30.1778	-0.132078	0.109116	1	1
gene01724	8	0	4	1	0	0	8	0	0	0	0	0	0	0	0	0	0	0	0.980657	0	0.515103	0.0949094	0	0	0.820568	0	0	0	0	0	0	0	0	0	0	0	-2.34551	-0.909014	0.903949	0.986251
gene01725	201	122	46	302	214	334	207	95	57	7	0	318	15	0	0	0	24	23	24.639	15.4318	5.92368	28.6626	36.6673	40.3374	21.2322	18.5262	6.78298	0.349214	0	23.2076	1.77388	0	0	0	1.89423	1.77064	-0.683332	-1.03552	1	0.991012
gene01727	424	208	169	317	66	123	115	45	226	0	298	44	8	141	195	0	2	326	51.9748	26.3099	21.7631	30.0863	11.3086	14.8548	11.7957	8.77555	26.8939	0	27.0053	3.21111	0.946071	9.80732	17.7255	0	0.157853	25.0968	-0.692827	-1.37131	1	0.955605
gene01729	166	87	122	10	0	0	0	2	4	22	0	0	16	0	8	0	0	0	20.3486	11.0046	15.7106	0.949094	0	0	0	0.390025	0.475999	1.09753	0	0	1.89214	0	0.727201	0	0	0	-1.37188	-4.92148	1	0.426367
gene01730	0	0	0	27	0	0	8	0	0	0	0	0	1	0	0	0	0	0	0	0	0	2.56255	0	0	0.820568	0	0	0	0	0	0.118259	0	0	0	0	0	2.48069	1.42391	0.900814	0.943894
gene01731	80	3	73	183	52	41	71	17	86	19	22	0	135	110	5	35	14	22	9.80657	0.37947	9.40062	17.3684	8.90982	4.9516	7.28254	3.31521	10.234	0.947866	1.99368	0	15.965	7.6511	0.454501	3.28687	1.10497	1.69365	1.67392	0.512755	0.827957	0.995084
gene01732	5	37	8	4	0	98	7	3	27	0	0	0	2	0	0	0	0	0	0.612911	4.68013	1.03021	0.379638	0	11.8355	0.717997	0.585037	3.21299	0	0	0	0.236518	0	0	0	0	0	1.22737	-0.620853	1	1
gene01734	96	367	445	82	342	174	148	204	566	67	170	1141	30	0	137	0	10	431	11.7679	46.4218	57.3052	7.78257	58.5992	21.0141	15.1805	39.7825	67.3538	3.34248	15.4057	83.2699	3.54777	0	12.4533	0	0.789263	33.1802	-1.16281	-1.07844	0.953855	0.943894
gene01735	0	21	0	0	0	0	0	1	0	0	0	0	0	0	0	0	0	0	0	2.65629	0	0	0	0	0	0.195012	0	0	0	0	0	0	0	0	0	0	-2.88472	-2.02312	0.910385	0.983133
gene01737	11	0	7	0	0	0	0	0	0	0	0	0	0	0	0	0	0	0	1.3484	0	0.90143	0	0	0	0	0	0	0	0	0	0	0	0	0	0	0	-3.54812	-3.53667	0.819856	0.759883
gene01740	0	0	3	2	0	1	3	1	7	0	4	0	0	0	23	0	0	9	0	0	0.386327	0.189819	0	0.120771	0.307713	0.195012	0.832998	0	0.362487	0	0	0	2.0907	0	0	0.692858	0.72042	1.01149	1	0.99755
gene01741	470	580	481	460	422	452	497	261	459	1465	844	1790	508	1285	840	967	760	1069	57.6136	73.3642	61.9411	43.6583	72.3066	54.5883	50.9778	50.8982	54.6208	73.0855	76.4847	130.634	60.0755	89.3787	76.3561	90.8116	59.984	82.2961	-0.242192	-0.22488	1	0.98833
gene01742	22	11	7	2	0	0	3	2	1	0	0	0	0	0	0	0	0	0	2.69681	1.39139	0.90143	0.189819	0	0	0.307713	0.390025	0.119	0	0	0	0	0	0	0	0	0	-3.4009	-1.84544	0.819054	0.947176
gene01745	30	140	73	45	65	76	30	44	77	168	45	109	46	108	17	0	41	65	3.67747	17.7086	9.40062	4.27092	11.1373	9.17857	3.07713	8.58054	9.16297	8.38113	4.07798	7.9548	5.43991	7.51199	1.5453	0	3.23598	5.00397	-0.450163	-1.04981	1	0.868952
gene01752	732	2674	2054	1904	990	3295	1018	1155	2258	4497	12055	14050	2463	6865	10673	1893	2569	11342	89.7302	338.234	264.505	180.708	169.629	397.939	104.417	225.239	268.701	224.345	1092.44	1025.37	291.272	477.498	970.177	177.773	202.762	873.155	-0.0990102	-0.540135	1	0.885736
gene01753	26	36	27	33	34	0	25	22	33	138	29	137	36	44	144	72	66	144	3.18714	4.55364	3.47694	3.13201	5.82565	0	2.56428	4.29027	3.92699	6.8845	2.62803	9.99823	4.25732	3.06044	13.0896	6.76157	5.20914	11.0857	-0.0958584	0.12171	1	1
gene01757	6	0	2	11	3	0	5	3	0	0	0	0	0	0	0	0	0	0	0.735493	0	0.257551	1.044	0.514028	0	0.512855	0.585037	0	0	0	0	0	0	0	0	0	0	0.135333	-0.120762	1	1
gene01758	66	26	66	153	19	57	119	37	74	582	194	133	203	126	229	301	365	154	8.09042	3.28874	8.49919	14.5211	3.25551	6.88393	12.206	7.21546	8.80598	29.0346	17.5806	9.70631	24.0066	8.76399	20.8161	28.2671	28.8081	11.8556	0.0558198	0.476355	1	0.945345
gene01759	0	0	0	0	0	0	0	0	3	0	0	0	0	0	11	0	0	11	0	0	0	0	0	0	0	0	0.356999	0	0	0	0	0	0.999901	0	0	0.846826	2.16454	2.65118	0.900814	0.759883
gene01760	191	605	244	130	155	88	154	172	225	872	1279	3141	124	802	1541	597	652	1050	23.4132	76.5264	31.4213	12.3382	26.5581	10.6278	15.7959	33.5421	26.7749	43.5021	115.905	229.229	14.6641	55.7835	140.077	56.0647	51.46	80.8334	-1.10667	-0.719604	0.539319	0.811223
gene01761	50	118	219	154	139	91	117	102	318	193	141	202	45	108	299	48	50	192	6.12911	14.9258	28.2019	14.6161	23.8166	10.9901	12.0008	19.8913	37.8419	9.62833	12.7777	14.7419	5.32165	7.51199	27.1791	4.50771	3.94632	14.781	0.0549233	-0.114187	1	1
gene01766	0	0	0	4	0	0	5	0	0	0	0	0	0	0	14	0	13	0	0	0	0	0.379638	0	0	0.512855	0	0	0	0	0	0	0	1.2726	0	1.02604	0	4.32118	4.44565	0.844349	0.779891
gene01767	63	0	33	18	14	52	12	21	26	0	0	0	14	0	0	0	0	2	7.72268	0	4.2496	1.70837	2.3988	6.28007	1.23085	4.09526	3.09399	0	0	0	1.65562	0	0	0	0	0.153968	2.34943	1.50807	0.877726	0.938423
gene01769	0	0	0	0	0	0	0	0	2	46	0	0	0	0	0	0	0	0	0	0	0	0	0	0	0	0	0.237999	2.29483	0	0	0	0	0	0	0	0	-3.31597	-1.16708	0.967739	1
gene01770	14	0	1	43	0	59	23	0	1	0	0	0	9	0	17	14	23	7	1.71615	0	0.128776	4.08111	0	7.12547	2.35913	0	0.119	0	0	0	1.06433	0	1.5453	1.31475	1.81531	0.538889	3.50832	3.90226	0.816568	0.71376
gene01771	1095	1284	519	825	625	1715	898	515	1473	6489	4708	9750	1772	6655	6956	5474	4786	5568	134.227	162.413	66.8346	78.3003	107.089	207.122	92.1088	100.431	175.287	323.721	426.647	711.553	209.555	462.891	632.301	514.067	377.741	428.648	-0.124417	-0.0467994	1	1
gene01772	473	45	131	431	83	68	215	45	135	340	171	379	415	298	66	296	194	200	57.9814	5.69205	16.8696	40.906	14.2214	8.2124	22.0528	8.77555	16.065	16.9618	15.4963	27.6593	49.0774	20.7275	5.99941	27.7976	15.3117	15.3968	-0.141424	-0.297156	1	0.992712
gene01773	0	0	0	2	0	0	4	3	0	0	0	0	0	0	30	0	9	18	0	0	0	0.189819	0	0	0.410284	0.585037	0	0	0	0	0	0	2.727	0	0.710337	1.38572	4.40973	5.56227	0.723491	0.409735
gene01775	1037	9	0	770	15	0	480	4	0	0	0	0	13	0	0	0	2	0	127.118	1.13841	0	73.0803	2.57014	0	49.2341	0.780049	0	0	0	0	1.53737	0	0	0	0.157853	0	0.438844	0.0239899	1	1
gene01780	389	456	490	500	270	381	312	280	386	1585	426	473	925	656	394	725	641	552	47.6845	57.6794	63.1001	47.4547	46.2625	46.0136	32.0022	54.6034	45.9339	79.072	38.6048	34.5194	109.389	45.6284	35.8147	68.0852	50.5918	42.4953	-0.0131916	-0.0813256	1	1
gene01781	7	0	0	21	9	0	10	0	2	14	0	0	9	0	0	8	4	3	0.858075	0	0	1.9931	1.54208	0	1.02571	0	0.237999	0.698428	0	0	1.06433	0	0	0.751285	0.315705	0.230953	1.97415	2.26084	0.936925	0.848436
gene01782	161	198	199	94	109	131	190	91	152	365	184	128	114	264	74	452	204	116	19.7357	25.045	25.6264	8.92149	18.6764	15.821	19.4885	17.7461	18.0879	18.209	16.6744	9.34141	13.4815	18.3626	6.72661	42.4476	16.101	8.93017	-0.479007	0.126609	0.964394	1
gene01787	94	135	72	313	222	1564	177	202	125	1849	578	510	534	483	884	225	204	555	11.5227	17.0761	9.27185	29.7066	38.0381	188.885	18.1551	39.3925	14.875	92.2423	52.3793	37.2197	63.1503	33.5953	80.3557	21.1299	16.101	42.7262	0.995867	-0.381861	0.874516	0.992712
gene01790	50	198	128	59	15	118	83	41	90	215	113	203	53	94	246	105	153	147	6.12911	25.045	16.4833	5.59966	2.57014	14.2509	8.5134	7.9955	10.71	10.7259	10.2403	14.8149	6.26772	6.53821	22.3614	9.86062	12.0757	11.3167	-0.698724	-0.399096	0.921817	0.985517
gene01791	0	0	22	13	4	0	4	2	14	1	16	0	8	0	0	0	12	5	0	0	2.83306	1.23382	0.685371	0	0.410284	0.390025	1.666	0.0498877	1.44995	0	0.946071	0	0	0	0.947116	0.384921	-0.313647	-0.104626	1	1
gene01794	171	13	47	140	51	57	112	27	28	100	5	53	26	246	14	13	82	48	20.9616	1.64437	6.05246	13.2873	8.73848	6.88393	11.488	5.26533	3.33199	4.98877	0.453109	3.86793	3.07473	17.1106	1.2726	1.22084	6.47196	3.69524	0.563602	-0.0624159	1	1
gene01795	86	157	122	125	65	55	138	85	175	111	102	21	75	4	42	43	59	238	10.5421	19.8589	15.7106	11.8637	11.1373	6.64238	14.1548	16.576	20.8249	5.53753	9.24341	1.53258	8.86942	0.278222	3.81781	4.03816	4.65665	18.3222	-0.563076	0.429139	0.996946	0.992712
gene01796	48	56	2	37	10	0	17	0	14	54	127	174	35	28	46	0	9	68	5.88394	7.08344	0.257551	3.51165	1.71343	0	1.74371	0	1.666	2.69394	11.509	12.6985	4.13906	1.94755	4.18141	0	0.710337	5.23493	-1.45543	-2.27201	0.936925	0.745155
gene01797	239	206	127	318	327	579	414	262	243	227	258	313	195	545	214	46	174	388	29.2971	26.0569	16.3545	30.1812	56.0291	69.9262	42.4644	51.0932	28.9169	11.3245	23.3804	22.8427	23.0605	37.9077	19.4526	4.31989	13.7332	29.8699	0.726542	0.2538	0.857328	0.995084
gene01798	3421	707	601	7232	1295	1077	7102	1605	680	31654	9863	3236	6515	20210	7927	21548	21513	3761	419.354	89.4284	77.3942	686.385	221.889	130.07	728.46	312.995	80.9198	1579.15	893.802	236.163	770.457	1405.72	720.565	2023.59	1697.94	289.538	0.770078	0.733047	0.819856	0.779891
gene01799	48	35	16	52	15	48	49	37	41	187	38	2	49	15	55	47	33	24	5.88394	4.42715	2.06041	4.93529	2.57014	5.79699	5.02598	7.21546	4.87899	9.329	3.44363	0.14596	5.79469	1.04333	4.99951	4.4138	2.60457	1.84762	0.159226	0.186079	1	1
gene01800	10	76	2	10	45	0	11	14	12	728	162	184	220	270	95	171	215	41	1.22582	9.61323	0.257551	0.949094	7.71042	0	1.12828	2.73017	1.428	36.3182	14.6807	13.4283	26.017	18.78	8.63551	16.0587	16.9692	3.15635	-0.448236	-0.699826	1	0.962306
gene01804	0	57	22	14	9	1	14	5	5	0	0	0	0	0	0	0	0	1	0	7.20993	2.83306	1.32873	1.54208	0.120771	1.43599	0.975062	0.594998	0	0	0	0	0	0	0	0	0.0769842	-1.02453	-0.260273	1	1
gene01805	0	22	0	0	0	59	1	2	3	40	20	0	1	7	22	0	0	2	0	2.78278	0	0	0	7.12547	0.102571	0.390025	0.356999	1.99551	1.81243	0	0.118259	0.486888	1.9998	0	0	0.153968	-1.29613	-3.74319	1	0.728494
gene01806	779	875	1600	1255	1946	795	1326	1666	1086	54	23	0	12	13	64	51	13	195	95.4915	110.679	206.041	119.111	333.433	96.0126	136.009	324.89	129.234	2.69394	2.0843	0	1.41911	0.904221	5.81761	4.78944	1.02604	15.0119	0.47497	1.25019	1	0.811172
gene01807	200	0	76	194	56	154	123	26	80	184	21	81	170	37	164	50	49	103	24.5164	0	9.78695	18.4124	9.59519	18.5987	12.6162	5.07032	9.51997	9.17934	1.90306	5.91136	20.104	2.57355	14.9076	4.69553	3.86739	7.92937	1.06345	0.329696	0.857328	0.99755
gene01808	267	208	308	152	96	216	166	121	168	260	82	194	134	236	297	427	205	147	32.7294	26.3099	39.6629	14.4262	16.4489	26.0865	17.0268	23.5965	19.9919	12.9708	7.43098	14.1581	15.8467	16.4151	26.9973	40.0999	16.1799	11.3167	-0.0616196	0.122858	1	1
gene01809	16616	2733	3371	9331	3520	3405	9017	2351	3510	13167	6114	8960	5495	7829	5799	7646	10490	5347	2036.83	345.697	434.103	885.6	603.126	411.224	924.883	458.474	417.689	656.871	554.061	653.899	649.833	544.55	527.13	718.041	827.937	411.634	-0.248793	-0.185208	1	0.99755
gene01810	3073	927	625	3615	1599	2280	4237	1075	749	3807	2424	2969	1131	2833	2711	4080	3324	2540	376.695	117.256	80.4848	343.098	273.977	275.357	434.594	209.638	89.1307	189.922	219.667	216.677	133.751	197.051	246.43	383.155	262.351	195.54	0.407422	0.376208	0.979467	0.971409
gene01811	155	260	276	333	364	774	297	312	249	128	29	0	30	56	10	84	26	13	19.0002	32.8874	35.5421	31.6048	62.3688	93.4765	30.4636	60.8438	29.6309	6.38562	2.62803	0	3.54777	3.8951	0.909001	7.8885	2.05208	1.00079	0.67235	0.365469	0.976478	0.995084
gene01812	105	94	27	151	24	0	138	14	52	181	132	183	164	15	121	48	51	221	12.8711	11.8901	3.47694	14.3313	4.11223	0	14.1548	2.73017	6.18798	9.02967	11.9621	13.3553	19.3945	1.04333	10.9989	4.50771	4.02524	17.0135	-0.781289	-0.510003	0.983275	0.992922
gene01813	17	31	10	16	0	17	6	1	2	90	17	0	16	0	61	9	8	37	2.0839	3.92119	1.28776	1.51855	0	2.0531	0.615426	0.195012	0.237999	4.48989	1.54057	0	1.89214	0	5.54491	0.845196	0.631411	2.84842	-1.23556	-1.99761	0.987821	0.84085
gene01814	11	96	46	18	7	58	13	21	64	91	37	284	15	1	43	29	31	31	1.3484	12.143	5.92368	1.70837	1.1994	7.0047	1.33342	4.09526	7.61598	4.53978	3.353	20.7263	1.77388	0.0695554	3.90871	2.72341	2.44672	2.38651	-1.81782	-1.10814	0.660192	0.853341
gene01817	26	0	10	34	20	28	25	43	20	0	0	0	0	0	0	0	0	0	3.18714	0	1.28776	3.22692	3.42686	3.38158	2.56428	8.38553	2.37999	0	0	0	0	0	0	0	0	0	1.02799	1.36068	1	0.970671
gene01818	12	6	20	2	9	0	17	23	16	0	0	0	3	0	0	0	0	0	1.47099	0.75894	2.57551	0.189819	1.54208	0	1.74371	4.48528	1.90399	0	0	0	0.354777	0	0	0	0	0	0.734046	0.66419	1	0.998711
gene01819	131	79	61	186	59	32	155	48	27	532	76	42	180	395	20	387	335	26	16.0583	9.9927	7.85531	17.6532	10.1092	3.86466	15.8985	9.36059	3.21299	26.5403	6.88725	3.06515	21.2866	27.4744	1.818	36.3434	26.4403	2.00159	-0.0484813	0.0551338	1	1
gene01820	45	35	18	40	44	1	71	18	41	132	0	0	41	86	6	104	122	31	5.5162	4.42715	2.31796	3.79638	7.53908	0.120771	7.28254	3.51022	4.87899	6.58518	0	0	4.84862	5.98177	0.545401	9.76671	9.62901	2.38651	0.191672	1.46156	1	0.860884
gene01821	0	3	0	4	1	0	1	0	0	72	0	1	11	1	1	0	0	0	0	0.37947	0	0.379638	0.171343	0	0.102571	0	0	3.59191	0	0.0729798	1.30085	0.0695554	0.0909001	0	0	0	-0.631137	-3.88053	1	0.561801
gene01822	558	1133	647	657	638	1187	736	607	512	1408	324	160	326	310	211	143	173	159	68.4009	143.313	83.3178	62.3555	109.317	143.355	75.4923	118.372	60.9278	70.2419	29.3614	11.6768	38.5524	21.5622	19.1799	13.4292	13.6543	12.2405	-0.162084	-0.772003	1	0.761973
gene01827	22	0	25	15	18	0	15	11	45	2	110	0	7	20	38	0	6	28	2.69681	0	3.21939	1.42364	3.08417	0	1.53857	2.14514	5.35498	0.0997754	9.96839	0	0.827812	1.39111	3.4542	0	0.473558	2.15556	-0.528237	-0.674414	1	0.998598
gene01828	13	106	87	28	27	259	21	21	139	70	56	90	15	71	89	0	72	152	1.59357	13.4079	11.2035	2.65746	4.62625	31.2796	2.15399	4.09526	16.541	3.49214	5.07482	6.56818	1.77388	4.93844	8.09011	0	5.6827	11.7016	-0.130759	-0.537142	1	0.985233
gene01829	494	318	538	518	521	554	645	660	444	247	265	119	199	181	187	85	187	359	60.5556	40.2238	69.2813	49.1631	89.2696	66.9069	66.1583	128.708	52.8359	12.3223	24.0148	8.68459	23.5335	12.5895	16.9983	7.98241	14.7592	27.6373	0.249915	0.365448	1	0.971409
gene01830	121	51	29	101	70	0	47	41	72	2083	235	242	291	368	88	1045	1163	298	14.8324	6.45099	3.73449	9.58585	11.994	0	4.82084	7.9955	8.56798	103.916	21.2961	17.6611	34.4133	25.5964	7.99921	98.1366	91.7913	22.9413	-0.751411	0.55698	0.939971	0.967957
gene01831	0	5	3	12	3	0	19	6	5	0	12	0	17	0	0	0	15	0	0	0.63245	0.386327	1.13891	0.514028	0	1.94885	1.17007	0.594998	0	1.08746	0	2.0104	0	0	0	1.18389	0	0.0297825	0.779992	1	0.998818
gene01833	0	34	8	24	4	88	21	2	18	46	0	0	6	0	3	0	23	55	0	4.30066	1.03021	2.27783	0.685371	10.6278	2.15399	0.390025	2.14199	2.29483	0	0	0.709553	0	0.2727	0	1.81531	4.23413	-0.227949	0.448194	1	1
gene01835	33	22	30	75	28	79	73	71	77	53	92	284	42	140	68	130	95	162	4.04521	2.78278	3.86327	7.11821	4.7976	9.54088	7.48769	13.8459	9.16297	2.64405	8.3372	20.7263	4.96687	9.73776	6.18121	12.2084	7.498	12.4714	0.2271	0.830798	1	0.861111
gene01836	159	386	314	417	174	270	360	239	574	2223	1751	2184	582	959	2582	958	911	1558	19.4906	48.8251	40.4356	39.5772	29.8136	32.6081	36.9256	46.6079	68.3058	110.9	158.679	159.388	68.8267	66.7037	234.704	89.9664	71.9019	119.941	-0.198692	-0.0354223	1	1
gene01838	325	92	184	338	16	192	195	46	196	507	367	855	483	901	338	143	294	438	39.8392	11.6371	23.6947	32.0794	2.74148	23.188	20.0014	8.97057	23.3239	25.2931	33.2582	62.3977	57.1191	62.6695	30.7242	13.4292	23.2043	33.7191	0.0156926	-0.572071	1	0.922345
gene01839	2770	17898	9315	932	854	9391	957	1554	5894	4287	11521	72205	2455	3148	21260	1609	1425	14399	339.553	2263.92	1199.55	88.4556	146.327	1134.16	98.1605	303.049	701.384	213.869	1044.05	5269.5	290.326	218.961	1932.54	151.102	112.47	1108.5	-1.68492	-2.06564	0.275389	0.0197361
gene01840	762	54	10	731	172	66	419	54	7	0	0	0	16	0	0	0	1	5	93.4076	6.83046	1.28776	69.3788	29.471	7.97086	42.9773	10.5307	0.832998	0	0	0	1.89214	0	0	0	0.0789263	0.384921	1.61778	1.33899	0.874516	0.920299
gene01841	32	0	6	5	0	0	4	3	2	0	0	0	7	0	0	0	0	0	3.92263	0	0.772654	0.474547	0	0	0.410284	0.585037	0.237999	0	0	0	0.827812	0	0	0	0	0	-0.0820363	-0.141448	1	1
gene01842	847	1143	784	1526	324	1534	1056	339	1090	2602	1567	1606	1998	2489	1947	1535	2002	1970	103.827	144.578	100.96	144.832	55.5151	185.262	108.315	66.1092	129.71	129.808	142.004	117.206	236.281	173.123	176.983	144.153	158.011	151.659	0.312953	0.0147165	0.987488	1
gene01843	108	284	157	260	211	178	301	158	218	398	197	94	170	35	261	457	434	283	13.2389	35.9231	20.2178	24.6764	36.1533	21.4972	30.8739	30.8119	25.9419	19.8553	17.8525	6.8601	20.104	2.43444	23.7249	42.9172	34.254	21.7865	0.212201	0.811474	1	0.811223
gene01845	5	0	28	21	9	63	19	7	25	0	22	0	15	0	0	0	2	19	0.612911	0	3.60572	1.9931	1.54208	7.60855	1.94885	1.36509	2.97499	0	1.99368	0	1.77388	0	0	0	0.157853	1.4627	0.693838	-0.0110157	1	1
gene01846	0	0	3	10	0	56	10	1	13	0	8	0	7	0	6	0	1	8	0	0	0.386327	0.949094	0	6.76315	1.02571	0.195012	1.547	0	0.724974	0	0.827812	0	0.545401	0	0.0789263	0.615874	1.88236	0.808278	1	1
gene01847	0	0	0	0	0	0	0	0	0	0	0	0	26	0	0	0	3	0	0	0	0	0	0	0	0	0	0	0	0	0	3.07473	0	0	0	0.236779	0	3.09213	1.58058	0.948078	0.967957
gene01848	0	0	0	0	0	0	0	0	0	69	0	0	121	110	0	0	29	0	0	0	0	0	0	0	0	0	0	3.44225	0	0	14.3093	7.6511	0	0	2.28886	0	2.02014	-0.0766532	0.987856	1
gene01849	140	140	47	197	95	103	156	99	121	325	256	407	142	202	171	135	204	200	17.1615	17.7086	6.05246	18.6972	16.2776	12.4394	16.0011	19.3062	14.399	16.2135	23.1992	29.7028	16.7928	14.0502	15.5439	12.6779	16.101	15.3968	-0.20499	-0.167523	1	0.999047
gene01850	9	127	222	46	62	373	144	62	176	207	16	48	86	659	57	164	119	27	1.10324	16.0642	28.5882	4.36583	10.6233	45.0474	14.7702	12.0908	20.9439	10.3268	1.44995	3.50303	10.1703	45.837	5.18131	15.4013	9.39223	2.07857	1.0935	0.504615	0.910385	0.992702
gene01851	1887	4349	5203	2129	3020	5755	2642	3683	3385	1605	872	1144	420	1611	1154	933	947	849	231.313	550.105	670.02	202.062	517.455	695.035	270.993	718.23	402.814	80.0697	79.0221	83.4889	49.6687	112.054	104.899	87.6186	74.7432	65.3596	-0.0192135	-0.00836947	1	1
gene01852	11	0	1	3	0	0	6	4	0	82	0	0	19	0	0	23	39	0	1.3484	0	0.128776	0.284728	0	0	0.615426	0.780049	0	4.09079	0	0	2.24692	0	0	2.15995	3.07813	0	-1.70482	1.38005	0.964704	0.991071
gene01853	6	0	1	43	12	8	61	15	1	149	8	55	200	114	37	74	118	7	0.735493	0	0.128776	4.08111	2.05611	0.966165	6.25683	2.92518	0.119	7.43327	0.724974	4.01389	23.6518	7.92932	3.3633	6.94939	9.31331	0.538889	1.78754	1.51037	0.776861	0.851878
gene01854	28	15	18	38	18	67	39	9	22	32	36	0	49	0	0	28	65	36	3.4323	1.89735	2.31796	3.60656	3.08417	8.09163	4.00027	1.75511	2.61799	1.59641	3.26238	0	5.79469	0	0	2.6295	5.13021	2.77143	0.608353	0.814216	1	0.990469
gene01855	0	0	8	9	0	0	14	4	15	0	0	0	0	0	0	0	3	0	0	0	1.03021	0.854185	0	0	1.43599	0.780049	1.78499	0	0	0	0	0	0	0	0.236779	0	0.00828982	2.612	1	0.915489
gene01856	60	213	110	118	22	66	99	66	237	604	434	595	196	344	352	156	291	670	7.35493	26.9424	14.1653	11.1993	3.76954	7.97086	10.1545	12.8708	28.2029	30.1322	39.3298	43.423	23.1787	23.9271	31.9968	14.6501	22.9676	51.5794	-0.718257	-0.178388	0.871933	1
gene01857	258	2188	1419	406	752	1139	421	810	599	0	178	2984	8	30	100	0	0	58	31.6262	276.76	182.733	38.5332	128.85	137.558	43.1824	157.96	71.2808	0	16.1307	217.772	0.946071	2.08666	9.09001	0	0	4.46508	-2.29621	-2.93204	0.844349	0.680789
gene01858	1458	964	383	1068	316	529	1369	250	473	4470	1808	1914	1176	2490	1403	2157	1846	1526	178.725	121.936	49.3211	101.363	54.1443	63.8877	140.42	48.7531	56.2868	222.998	163.844	139.683	139.072	173.193	127.533	202.565	145.698	117.478	-0.390393	-0.314483	0.953855	0.967957
gene01859	183	275	300	282	158	259	394	251	312	26	65	46	58	0	17	5	79	47	22.4325	34.7847	38.6327	26.7645	27.0722	31.2796	40.413	48.9481	37.1279	1.29708	5.89041	3.35707	6.85902	0	1.5453	0.469553	6.23518	3.61826	-0.199607	0.221757	1	1
gene01860	139	147	89	134	90	352	140	86	105	595	169	70	140	216	70	351	383	40	17.0389	18.594	11.461	12.7179	15.4208	42.5113	14.3599	16.7711	12.495	29.6832	15.3151	5.10858	16.5562	15.024	6.36301	32.9626	30.2288	3.07937	0.309164	0.20412	1	1
gene01861	337	243	127	198	177	12	171	94	148	407	122	221	566	302	381	304	452	257	41.3102	30.7371	16.3545	18.7921	30.3277	1.44925	17.5396	18.3312	17.612	20.3043	11.0558	16.1285	66.9345	21.0057	34.6329	28.5488	35.6747	19.7849	0.181262	0.0219058	1	1
gene01863	11	0	8	7	0	0	2	1	10	0	0	0	0	0	0	0	0	0	1.3484	0	1.03021	0.664366	0	0	0.205142	0.195012	1.19	0	0	0	0	0	0	0	0	0	-1.20234	0.102344	0.997286	1
gene01864	214	126	35	394	140	33	353	65	43	424	500	1275	209	434	411	795	684	330	26.2326	15.9377	4.50715	37.3943	23.988	3.98543	36.2076	12.6758	5.11699	21.1524	45.3109	93.0492	24.7161	30.1871	37.36	74.659	53.9856	25.4048	-0.227955	-0.170558	1	1
gene01865	1327	7184	4629	1871	1111	3676	1731	1711	3806	5146	3810	3703	1690	7510	4742	1814	1927	3153	162.667	908.704	596.102	177.576	190.362	443.953	177.55	333.666	452.913	256.722	345.269	270.244	199.858	522.361	431.048	170.354	152.091	242.731	-0.285147	-0.618961	1	0.837508
gene01866	0	0	0	0	0	0	3	0	0	0	0	36	0	0	0	0	0	0	0	0	0	0	0	0	0.307713	0	0	0	0	2.62727	0	0	0	0	0	0	-3.43319	-1.11153	0.969706	1
gene01867	266	369	390	206	189	21	225	184	247	280	57	1	300	179	72	130	129	89	32.6069	46.6748	50.2225	19.5513	32.3838	2.53618	23.0785	35.8823	29.3929	13.9686	5.16544	0.0729798	35.4777	12.4504	6.54481	12.2084	10.1815	6.85159	0.0395466	0.00775776	1	1
gene01868	114	626	318	113	107	422	92	83	458	377	440	350	1503	634	181	0	12	268	13.9744	79.1827	40.9507	10.7248	18.3337	50.9652	9.43654	16.186	54.5018	18.8077	39.8736	25.5429	177.743	44.0982	16.4529	0	0.947116	20.6318	0.733107	-1.38082	1	0.897352
gene01869	260	237	357	316	171	305	207	97	254	178	98	122	652	500	191	0	31	54	31.8714	29.9781	45.9729	29.9914	29.2996	36.835	21.2322	18.9162	30.2259	8.88001	8.88093	8.90353	77.1048	34.7777	17.3619	0	2.44672	4.15715	1.34934	-1.0242	0.819856	0.865546
gene01870	4265	379	176	4115	2430	1162	4935	1673	402	42054	5990	1380	6565	21688	2634	29086	30356	1804	522.813	47.9397	22.6645	390.552	416.363	140.335	506.188	326.256	47.8379	2097.98	542.824	100.712	776.37	1508.52	239.431	2731.49	2395.89	138.879	1.13973	1.029	0.738203	0.684348
gene01871	15	0	0	18	20	0	2	2	17	17	263	8	141	82	118	38	324	113	1.83873	0	0	1.70837	3.42686	0	0.205142	0.390025	2.02299	0.848091	23.8335	0.583838	16.6745	5.70355	10.7262	3.5686	25.5721	8.69921	1.10786	1.04963	0.971365	0.977455
gene01872	154	0	1	320	32	86	239	57	54	2329	1773	911	616	2460	1010	1376	2271	903	18.8777	0	0.128776	30.371	5.48297	10.3863	24.5145	11.1157	6.42598	116.188	160.672	66.4846	72.8475	171.106	91.8091	129.221	179.242	69.5167	0.932352	0.861756	0.958183	0.943894
gene01873	73	60	29	94	5	0	54	44	45	177	78	89	82	10	60	163	245	102	8.9485	7.5894	3.73449	8.92149	0.856714	0	5.53884	8.58054	5.35498	8.83012	7.06849	6.4952	9.69723	0.695554	5.45401	15.3074	19.337	7.85239	-1.10858	0.513557	0.901848	0.991012
gene01874	549	991	967	559	482	1104	670	471	864	694	427	722	210	461	625	477	416	443	67.2976	125.352	124.526	53.0544	82.5872	133.331	68.7226	91.8508	102.816	34.6221	38.6955	52.6914	24.8344	32.0651	56.8126	44.7954	32.8334	34.104	-0.238403	-0.138518	1	0.998598
gene01875	65	0	185	190	93	0	191	90	259	473	277	197	134	411	467	283	427	533	7.96784	0	23.8235	18.0328	15.9349	0	19.5911	17.5511	30.8209	23.5969	25.1022	14.377	15.8467	28.5873	42.4504	26.5767	33.7015	41.0326	0.399975	0.970521	1	0.932779
gene01876	0	111	206	0	19	0	0	0	75	0	0	19	0	0	0	0	0	0	0	14.0404	26.5278	0	3.25551	0	0	0	8.92497	0	0	1.38662	0	0	0	0	0	0	-3.10272	-3.30453	0.900814	0.696521
gene01880	12	0	0	41	3	0	10	10	0	49	3	0	27	52	0	0	0	0	1.47099	0	0	3.89129	0.514028	0	1.02571	1.95012	0	2.4445	0.271865	0	3.19299	3.61688	0	0	0	0	1.52114	-0.135687	0.984008	1
gene01881	628	1	0	696	353	21	537	89	8	16	0	0	8	111	0	0	11	0	76.9816	0.12649	0	66.057	60.484	2.53618	55.0807	17.3561	0.951997	0.798203	0	0	0.946071	7.72065	0	0	0.86819	0	3.11967	1.11438	0.759238	0.984689
gene01882	11	0	0	47	0	0	33	2	2	0	0	0	12	0	31	16	0	5	1.3484	0	0	4.46074	0	0	3.38484	0.390025	0.237999	0	0	0	1.41911	0	2.8179	1.50257	0	0.384921	3.80709	3.23698	0.776861	0.732539
gene01883	40	0	0	92	9	0	78	0	0	0	0	0	1	0	0	0	0	0	4.90329	0	0	8.73167	1.54208	0	8.00054	0	0	0	0	0	0.118259	0	0	0	0	0	2.14691	0.58782	0.844152	1
gene01885	0	0	0	10	0	38	5	5	10	43	62	140	31	0	34	0	2	117	0	0	0	0.949094	0	4.58928	0.512855	0.975062	1.19	2.14517	5.61855	10.2172	3.66603	0	3.0906	0	0.157853	9.00715	0.312077	-0.069621	1	1
gene01886	87	0	128	99	57	538	103	19	105	0	0	0	11	0	0	0	0	0	10.6646	0	16.4833	9.39603	9.76654	64.9746	10.5648	3.70523	12.495	0	0	0	1.30085	0	0	0	0	0	3.31593	0.834781	0.491101	0.985834
gene01888	10	0	0	2	0	0	4	1	0	0	0	0	3	0	0	0	8	0	1.22582	0	0	0.189819	0	0	0.410284	0.195012	0	0	0	0	0.354777	0	0	0	0.631411	0	-0.679529	1.54712	1	0.977456
gene01890	1801	673	889	1601	847	1301	1765	938	1150	4505	2923	3059	1370	2455	2557	1748	2957	3308	220.771	85.1277	114.482	151.95	145.127	157.123	181.038	182.922	136.85	224.744	264.887	223.245	162.015	170.759	232.432	164.156	233.385	254.664	-0.114012	0.094607	1	1
gene01892	38	0	0	14	28	0	46	8	32	0	0	0	7	0	0	0	4	17	4.65812	0	0	1.32873	4.7976	0	4.71827	1.5601	3.80799	0	0	0	0.827812	0	0	0	0.315705	1.30873	2.44523	4.49039	0.932206	0.71376
gene01893	202	10	38	258	244	1	211	92	259	85	87	59	29	58	108	59	165	123	24.7616	1.2649	4.89347	24.4866	41.8076	0.120771	21.6425	17.9411	30.8209	4.24045	7.88409	4.30581	3.42951	4.03422	9.81721	5.54073	13.0228	9.46906	0.599914	1.04654	1	0.896474
gene01895	26	0	0	50	0	0	50	5	0	62	0	0	14	0	0	0	18	0	3.18714	0	0	4.74547	0	0	5.12855	0.975062	0	3.09304	0	0	1.65562	0	0	0	1.42067	0	-0.048258	2.72652	1	0.852605
gene01896	3	270	29	2	3	43	15	41	245	1	1773	6571	1	36	3308	75	48	5325	0.367747	34.1523	3.73449	0.189819	0.514028	5.19314	1.53857	7.9955	29.1549	0.0498877	160.672	479.55	0.118259	2.504	300.698	7.0433	3.78846	409.941	-2.71104	-0.302356	0.766568	1
gene01897	331	1641	1196	434	325	961	601	532	1651	353	5501	14796	168	403	7741	224	259	10905	40.5747	207.57	154.016	41.1907	55.6864	116.061	61.6452	103.747	196.468	17.6104	498.51	1079.81	19.8675	28.0308	703.658	21.036	20.4419	839.513	-1.27318	-0.786936	0.844152	0.943894
gene01898	5326	2099	1885	4406	4029	1698	4450	2516	8014	1649	7808	6848	935	4759	12576	1211	1277	18614	652.873	265.502	242.742	418.171	690.34	205.069	456.441	490.651	953.663	82.2648	707.574	499.765	110.572	331.014	1143.16	113.726	100.789	1432.98	0.0303697	0.140036	1	1
gene01899	1129	303	415	660	396	520	482	195	381	922	421	605	615	502	360	217	319	628	138.395	38.3264	53.4419	62.6402	67.8517	62.8007	49.4392	38.0274	45.3389	45.9965	38.1517	44.1528	72.7292	34.9168	32.724	20.3786	25.1775	48.3461	-0.0407745	-0.521182	1	0.868135
gene01900	187	200	148	215	180	117	288	109	185	764	271	348	108	378	246	157	392	354	22.9229	25.298	19.0588	20.4055	30.8417	14.1302	29.5405	21.2563	22.0149	38.1142	24.5585	25.397	12.772	26.292	22.3614	14.744	30.9391	27.2524	-0.30514	-0.0460978	0.997689	1
gene01901	701	280	214	574	263	198	461	139	270	1423	862	740	742	740	946	637	860	1217	85.9301	35.4172	27.558	54.478	45.0631	23.9126	47.2853	27.1067	32.1299	70.9902	78.1159	54.005	87.7481	51.471	85.9915	59.8211	67.8766	93.6898	-0.0459547	-0.0930719	1	1
gene01902	240	548	598	163	670	956	605	684	632	1703	2052	1517	209	1565	1397	1228	1365	1387	29.4197	69.3165	77.0078	15.4702	114.8	115.457	62.0555	133.388	75.2078	84.9587	185.956	110.71	24.7161	108.854	126.987	115.322	107.734	106.777	-0.222696	0.335376	1	0.983133
gene01903	126	268	399	103	113	199	175	222	264	34	36	68	58	120	1	99	131	118	15.4454	33.8993	51.3815	9.77567	19.3617	24.0334	17.9499	43.2927	31.4159	1.69618	3.26238	4.96262	6.85902	8.34665	0.0909001	9.29716	10.3393	9.08413	-0.204131	0.703734	1	0.931952
gene01904	4	0	31	48	25	55	44	26	24	79	6	23	25	19	13	21	58	31	0.490329	0	3.99204	4.55565	4.28357	6.64238	4.51313	5.07032	2.85599	3.94113	0.54373	1.67853	2.95647	1.32155	1.1817	1.97212	4.57773	2.38651	0.922168	1.18167	0.970201	0.89522
gene01905	159	204	273	289	148	411	255	129	295	267	127	360	253	431	322	633	362	376	19.4906	25.8039	35.1558	27.4288	25.3587	49.6367	26.1556	25.1566	35.1049	13.32	11.509	26.2727	29.9195	29.9784	29.2698	59.4454	28.5713	28.9461	0.573048	0.728545	0.877726	0.700902
gene01906	0	0	0	2	11	0	1	0	0	27	26	0	7	0	0	0	10	0	0	0	0	0.189819	1.88477	0	0.102571	0	0	1.34697	2.35616	0	0.827812	0	0	0	0.789263	0	0.487775	-1.56744	1	0.992702
gene01907	73	161	55	72	81	13	79	34	97	232	129	129	49	224	159	57	124	151	8.9485	20.3649	7.08266	6.83348	13.8788	1.57002	8.10311	6.63042	11.543	11.5739	11.6902	9.41439	5.79469	15.5804	14.4531	5.35291	9.78687	11.6246	-0.304889	-0.285571	1	0.99755
gene01908	208	73	95	399	177	73	441	190	154	684	521	229	153	431	319	816	618	336	25.4971	9.23376	12.2337	37.8689	30.3277	8.81626	45.2338	37.0523	18.3259	34.1232	47.2139	16.7124	18.0936	29.9784	28.9971	76.6311	48.7765	25.8667	0.228103	0.829211	1	0.667266
gene01909	1083	43	86	620	252	197	376	100	112	826	249	194	308	316	222	289	545	238	132.756	5.43907	11.0747	58.8438	43.1784	23.7918	38.5667	19.5012	13.328	41.2072	22.5648	14.1581	36.4237	21.9795	20.1798	27.1402	43.0149	18.3222	0.244163	-0.0127551	1	1
gene01910	0	0	0	1	0	0	0	2	16	252	157	210	136	160	64	96	68	133	0	0	0	0.0949094	0	0	0	0.390025	1.90399	12.5717	14.2276	15.3258	16.0832	11.1289	5.81761	9.01542	5.36699	10.2389	-0.0349238	1.58873	1	0.883166
gene01911	30	53	51	65	3	41	40	18	43	39	25	106	18	10	12	0	47	63	3.67747	6.70397	6.56756	6.16911	0.514028	4.9516	4.10284	3.51022	5.11699	1.94562	2.26554	7.73586	2.12866	0.695554	1.0908	0	3.70954	4.85	-0.984728	-0.358778	0.957376	0.998598
gene01912	0	36	45	3	4	88	9	8	63	1	464	388	13	62	187	0	0	535	0	4.55364	5.7949	0.284728	0.685371	10.6278	0.923139	1.5601	7.49698	0.0498877	42.0485	28.3162	1.53737	4.31244	16.9983	0	0	41.1865	-0.741119	-0.493427	1	1
gene01914	0	0	6	2	0	0	0	2	8	0	0	0	1	0	14	0	0	0	0	0	0.772654	0.189819	0	0	0	0.390025	0.951997	0	0	0	0.118259	0	1.2726	0	0	0	2.71567	1.49357	0.900814	0.986251
gene01916	0	24	39	47	14	46	42	34	55	9	41	39	73	66	24	48	123	55	0	3.03576	5.02225	4.46074	2.3988	5.55545	4.30798	6.63042	6.54498	0.448989	3.71549	2.84621	8.6329	4.59066	2.1816	4.50771	9.70794	4.23413	1.19838	1.45886	0.900814	0.744753
gene01918	19	15	31	13	16	0	18	53	4	32	0	0	11	35	20	46	28	0	2.32906	1.89735	3.99204	1.23382	2.74148	0	1.84628	10.3357	0.475999	1.59641	0	0	1.30085	2.43444	1.818	4.31989	2.20994	0	0.199155	0.665767	1	0.998598
gene01920	21	0	24	31	0	7	14	10	31	11	0	0	5	40	0	0	0	0	2.57423	0	3.09062	2.94219	0	0.845394	1.43599	1.95012	3.68899	0.548765	0	0	0.591295	2.78222	0	0	0	0	1.65433	-0.428419	1	1
gene01928	19	10	61	59	31	3	89	30	82	98	19	48	60	27	38	65	91	144	2.32906	1.2649	7.85531	5.59966	5.31163	0.362312	9.12882	5.85037	9.75797	4.88899	1.72181	3.50303	7.09553	1.878	3.4542	6.10419	7.1823	11.0857	0.242854	1.33083	1	0.688614
gene01931	37	32	1	63	12	0	94	21	3	757	47	1	550	576	0	935	768	0	4.53554	4.04768	0.128776	5.97929	2.05611	0	9.64168	4.09526	0.356999	37.765	4.25922	0.0729798	65.0424	40.0639	0	87.8065	60.6154	0	0.520213	1.48501	1	0.667435
gene01933	15	0	63	1	11	0	2	4	4	0	0	0	0	0	0	0	0	0	1.83873	0	8.11287	0.0949094	1.88477	0	0.205142	0.780049	0.475999	0	0	0	0	0	0	0	0	0	-1.97454	-2.0999	0.969686	0.908963
gene01934	324	2989	2911	681	1574	4325	1175	1796	3002	1	297	907	17	360	1121	2	0	1457	39.7166	378.078	374.866	64.6333	269.693	522.333	120.521	350.242	357.237	0.0498877	26.9146	66.1927	2.0104	25.04	101.899	0.187821	0	112.166	0.443845	0.328722	1	1
gene01937	84	121	93	137	104	53	101	66	126	472	391	338	160	943	444	532	398	326	10.2969	15.3053	11.9761	13.0026	17.8196	6.40084	10.3597	12.8708	14.994	23.547	35.4331	24.6672	18.9214	65.5908	40.3597	49.9605	31.4127	25.0968	0.258153	0.26434	1	0.992436
gene01938	650	463	348	688	176	453	533	186	448	2077	1040	1481	877	1122	976	1212	1010	1090	79.6784	58.5648	44.8139	65.2977	30.1563	54.7091	54.6704	36.2723	53.3118	103.617	94.2466	108.083	103.713	78.0412	88.7185	113.82	79.7156	83.9128	-0.258488	-0.22192	0.992668	0.986938
gene01941	48	0	0	37	0	0	19	0	0	0	0	0	3	0	0	0	0	0	5.88394	0	0	3.51165	0	0	1.94885	0	0	0	0	0	0.354777	0	0	0	0	0	0.100884	-0.878329	1	1
gene01943	12	0	0	4	0	0	0	0	0	0	0	0	0	0	0	3	7	0	1.47099	0	0	0.379638	0	0	0	0	0	0	0	0	0	0	0	0.281732	0.552484	0	-1.10727	1.17756	1	0.985517
gene01944	30	0	6	1	0	35	0	0	0	0	0	0	7	0	0	0	0	0	3.67747	0	0.772654	0.0949094	0	4.22697	0	0	0	0	0	0	0.827812	0	0	0	0	0	1.40145	-3.8051	0.951199	0.705664
gene01945	0	0	16	0	0	0	0	4	2	0	0	0	0	0	0	0	0	0	0	0	2.06041	0	0	0	0	0.780049	0.237999	0	0	0	0	0	0	0	0	0	-2.81438	-0.303026	0.910385	1
gene01946	134	404	239	217	72	357	154	177	244	559	141	120	201	303	135	434	336	292	16.426	51.1019	30.7774	20.5953	12.3367	43.1151	15.7959	34.5172	29.0359	27.8872	12.7777	8.75757	23.77	21.0753	12.2715	40.7572	26.5192	22.4794	-0.101066	0.318547	1	0.991012
gene01950	86	27	52	84	61	21	93	47	61	18	58	71	60	8	41	57	64	160	10.5421	3.41523	6.69633	7.97239	10.4519	2.53618	9.53911	9.16558	7.25898	0.897978	5.25606	5.18156	7.09553	0.556444	3.72691	5.35291	5.05129	12.3175	-0.0180411	0.712815	1	0.943894
gene01951	585	313	252	784	240	445	574	153	365	2154	875	1154	1164	1089	887	694	710	1047	71.7106	39.5913	32.4515	74.409	41.1223	53.7429	58.8758	29.8369	43.4349	107.458	79.294	84.2187	137.653	75.7459	80.6284	65.174	56.0377	80.6025	0.153117	-0.220572	1	0.990415
gene01953	0	0	4	3	2	0	9	2	10	2	10	0	14	59	6	3	12	0	0	0	0.515103	0.284728	0.342686	0	0.923139	0.390025	1.19	0.0997754	0.906217	0	1.65562	4.10377	0.545401	0.281732	0.947116	0	1.95061	1.69986	0.932206	0.916336
gene01955	13	0	0	7	0	0	2	0	0	0	0	0	0	0	0	0	0	0	1.59357	0	0	0.664366	0	0	0.205142	0	0	0	0	0	0	0	0	0	0	0	-0.617419	-1.3681	1	0.991012
gene01956	20	41	8	40	7	0	24	1	18	22	0	0	24	59	2	18	29	25	2.45164	5.18609	1.03021	3.79638	1.1994	0	2.46171	0.195012	2.14199	1.09753	0	0	2.83821	4.10377	0.1818	1.69039	2.28886	1.9246	0.465559	1.0937	1	0.98071
gene01957	610	98	55	535	166	59	552	93	221	2665	345	0	6229	1069	124	322	1066	476	74.7751	12.396	7.08266	50.7765	28.4429	7.12547	56.6192	18.1361	26.2989	132.951	31.2645	0	736.635	74.3548	11.2716	30.2392	84.1355	36.6445	1.21929	1.2695	0.904323	0.869162
gene01958	0	0	36	2	19	0	14	25	15	0	0	0	4	0	0	0	0	0	0	0	4.63592	0.189819	3.25551	0	1.43599	4.87531	1.78499	0	0	0	0.473036	0	0	0	0	0	1.95908	0.877243	0.996946	0.998818
gene01959	27	0	34	88	31	0	61	37	55	0	0	0	3	0	22	1	10	24	3.30972	0	4.37837	8.35203	5.31163	0	6.25683	7.21546	6.54498	0	0	0	0.354777	0	1.9998	0.0939107	0.789263	1.84762	2.74093	3.43727	0.79088	0.593536
gene01960	149	164	230	124	226	444	126	214	464	172	109	0	141	157	111	113	41	60	18.2647	20.7443	29.6184	11.7688	38.7235	53.6222	12.924	41.7326	55.2158	8.58068	9.87777	0	16.6745	10.9202	10.0899	10.6119	3.23598	4.61905	0.803674	0.402089	0.957376	0.995084
gene01961	128	186	174	61	55	282	53	60	141	0	3	0	4	0	0	0	1	0	15.6905	23.5271	22.407	5.78947	9.42385	34.0573	5.43627	11.7007	16.779	0	0.271865	0	0.473036	0	0	0	0.0789263	0	0.0890391	-0.887486	1	0.955605
gene01962	0	0	7	3	1	0	2	0	2	7	0	0	2	0	3	0	1	5	0	0	0.90143	0.284728	0.171343	0	0.205142	0	0.237999	0.349214	0	0	0.236518	0	0.2727	0	0.0789263	0.384921	0.1678	-0.0291956	1	1
gene01964	6	32	9	23	2	53	21	23	26	75	0	0	16	16	33	33	38	8	0.735493	4.04768	1.15898	2.18292	0.342686	6.40084	2.15399	4.48528	3.09399	3.74158	0	0	1.89214	1.11289	2.9997	3.09905	2.9992	0.615874	0.76407	0.888791	1	0.978859
gene01966	0	0	0	4	0	23	1	0	4	23	0	45	0	0	0	0	15	22	0	0	0	0.379638	0	2.77772	0.102571	0	0.475999	1.14742	0	3.28409	0	0	0	0	1.18389	1.69365	1.37776	1.42999	1	0.991012
gene01967	41	36	43	50	23	64	32	32	65	154	149	0	178	259	289	0	0	73	5.02587	4.55364	5.53735	4.74547	3.94088	7.72932	3.28227	6.24039	7.73498	7.6827	13.5026	0	21.0501	18.0149	26.2701	0	0	5.61985	1.00828	-0.686214	0.98746	0.995084
gene01968	7	0	0	0	0	0	1	0	0	0	0	0	3	0	0	0	8	15	0.858075	0	0	0	0	0	0.102571	0	0	0	0	0	0.354777	0	0	0	0.631411	1.15476	-1.76278	2.29786	0.997286	0.993918
gene01969	10	0	0	20	0	0	0	0	0	0	0	0	1	0	0	0	0	0	1.22582	0	0	1.89819	0	0	0	0	0	0	0	0	0.118259	0	0	0	0	0	0.669699	-2.01704	1	0.882773
gene01972	0	0	8	1	13	0	2	9	5	0	32	0	8	0	9	0	5	9	0	0	1.03021	0.0949094	2.22746	0	0.205142	1.75511	0.594998	0	2.89989	0	0.946071	0	0.818101	0	0.394632	0.692858	1.03317	0.39388	1	1
gene01979	131	62	68	101	74	30	123	62	78	237	97	417	73	183	189	291	226	169	16.0583	7.84238	8.75674	9.58585	12.6794	3.62312	12.6162	12.0908	9.28197	11.8234	8.79031	30.4326	8.6329	12.7286	17.1801	27.328	17.8374	13.0103	-0.332606	0.159592	1	1
gene01980	438	382	568	338	285	736	344	323	389	1306	535	824	339	1265	647	512	391	571	53.691	48.3192	73.1446	32.0794	48.8327	88.8872	35.2844	62.989	46.2909	65.1533	48.4826	60.1353	40.0898	87.9876	58.8124	48.0823	30.8602	43.958	-0.0133406	-0.351629	1	0.947352
gene01983	62	39	16	86	6	1792	7	20	40	671	864	472	1132	841	411	43	23	339	7.6001	4.93311	2.06041	8.16221	1.02806	216.421	0.717997	3.90025	4.75999	33.4746	78.2972	34.4465	133.869	58.4961	37.36	4.03816	1.81531	26.0976	1.53637	-2.22669	0.862489	0.496995
gene01985	455	141	203	322	184	388	358	217	205	547	327	256	269	345	443	337	276	126	55.7749	17.8351	26.1415	30.5608	31.5271	46.859	36.7204	42.3177	24.3949	27.2886	29.6333	18.6828	31.8116	23.9966	40.2688	31.6479	21.7837	9.70001	0.30191	-0.0687739	1	1
gene01986	525	27	7	575	97	37	181	52	33	35440	2686	288	19796	4508	448	28434	28839	716	64.3556	3.41523	0.90143	54.5729	16.6202	4.46851	18.5654	10.1406	3.92699	1768.02	243.41	21.0182	2341.05	313.556	40.7233	2670.26	2276.16	55.1207	0.935688	1.51152	0.874516	0.494612
gene01987	68	87	49	88	93	40	75	40	96	159	187	301	130	231	248	210	163	167	8.33559	11.0046	6.31001	8.35203	15.9349	4.83082	7.69283	7.80049	11.424	7.93214	16.9463	21.9669	15.3737	16.0673	22.5432	19.7212	12.865	12.8564	0.201899	0.0861076	1	1
gene01989	70	41	0	43	6	0	36	30	0	0	0	0	4	0	0	0	16	1	8.58075	5.18609	0	4.08111	1.02806	0	3.69256	5.85037	0	0	0	0	0.473036	0	0	0	1.26282	0.0769842	-0.650746	1.40413	1	0.968572
gene01990	45	111	44	106	84	14	79	58	93	28	68	0	77	1	20	73	153	32	5.5162	14.0404	5.66613	10.0604	14.3928	1.69079	8.10311	11.3107	11.067	1.39686	6.16228	0	9.10594	0.0695554	1.818	6.85548	12.0757	2.46349	0.367535	1.1637	1	0.890297
gene01991	36	0	10	45	15	41	22	23	22	32	54	0	77	108	26	64	98	33	4.41296	0	1.28776	4.27092	2.57014	4.9516	2.25656	4.48528	2.61799	1.59641	4.89357	0	9.10594	7.51199	2.3634	6.01028	7.73478	2.54048	1.45203	1.18487	0.87108	0.89522
gene01992	0	11	5	9	0	0	2	4	0	0	0	0	0	0	14	0	0	0	0	1.39139	0.643878	0.854185	0	0	0.205142	0.780049	0	0	0	0	0	0	1.2726	0	0	0	2.53997	-0.212516	0.969706	1
gene01993	118	1	15	151	103	121	206	36	22	161	6	0	18	0	0	7	70	0	14.4647	0.12649	1.93163	14.3313	17.6483	14.6132	21.1296	7.02044	2.61799	8.03192	0.54373	0	2.12866	0	0	0.657375	5.52484	0	0.840962	0.673756	1	0.998598
gene01994	28	0	34	36	32	0	16	7	37	0	35	39	0	0	36	0	3	120	3.4323	0	4.37837	3.41674	5.48297	0	1.64114	1.36509	4.40299	0	3.17176	2.84621	0	0	3.2724	0	0.236779	9.2381	-0.491353	-0.460651	1	1
gene01995	36	38	1	70	75	0	156	45	10	294	37	0	129	60	0	89	202	29	4.41296	4.80662	0.128776	6.64366	12.8507	0	16.0011	8.77555	1.19	14.667	3.353	0	15.2554	4.17333	0	8.35805	15.9431	2.23254	0.438217	2.25222	1	0.447501
gene01996	22	16	0	20	24	4	11	5	1	9	0	0	41	0	0	17	56	0	2.69681	2.02384	0	1.89819	4.11223	0.483082	1.12828	0.975062	0.119	0.448989	0	0	4.84862	0	0	1.59648	4.41987	0	2.06739	1.7698	0.877726	0.907111
gene01997	0	0	0	11	0	0	0	0	0	0	0	0	35	52	0	0	6	0	0	0	0	1.044	0	0	0	0	0	0	0	0	4.13906	3.61688	0	0	0.473558	0	5.89858	2.1884	0.47405	0.854994
gene01998	14	0	1	31	16	0	3	0	6	2	138	0	414	167	4	0	0	1	1.71615	0	0.128776	2.94219	2.74148	0	0.307713	0	0.713998	0.0997754	12.5058	0	48.9592	11.6158	0.363601	0	0	0.0769842	1.79056	-1.17659	0.970201	0.998598
gene02002	25	0	38	80	16	0	65	26	36	16	0	0	2	0	0	0	0	0	3.06455	0	4.89347	7.59275	2.74148	0	6.66712	5.07032	4.28399	0.798203	0	0	0.236518	0	0	0	0	0	-1.06474	-0.312241	1	1
gene02003	131	102	113	196	133	5	185	138	140	227	62	212	72	43	50	77	67	126	16.0583	12.902	14.5516	18.6022	22.7886	0.603853	18.9756	26.9117	16.66	11.3245	5.61855	15.4717	8.51464	2.99088	4.54501	7.23112	5.28806	9.70001	-0.618222	0.0125055	0.979017	1
gene02004	7	17	42	21	13	87	30	12	29	332	104	402	89	204	39	73	63	42	0.858075	2.15033	5.40858	1.9931	2.22746	10.507	3.07713	2.34015	3.45099	16.5627	9.42466	29.3379	10.525	14.1893	3.5451	6.85548	4.97236	3.23334	-0.0940015	-0.747578	1	0.932779
gene02005	110	100	69	209	118	0	148	102	120	518	100	0	228	136	89	72	193	84	13.484	12.649	8.88552	19.8361	20.2184	0	15.1805	19.8913	14.28	25.8418	9.06217	0	26.963	9.45954	8.09011	6.76157	15.2328	6.46667	0.278752	0.500355	1	0.995084
gene02006	237	165	517	339	286	803	452	215	257	929	428	215	349	407	431	333	446	533	29.052	20.8708	66.577	32.1743	49.004	96.9788	46.3621	41.9276	30.5829	46.3457	38.7861	15.6907	41.2724	28.3091	39.178	31.2722	35.2011	41.0326	0.328632	0.105039	0.996946	1
gene02007	964	427	709	925	550	1457	948	392	661	1799	845	1316	946	1695	1361	710	794	1166	118.169	54.0112	91.3019	87.7912	94.2385	175.963	97.2373	76.4448	78.6588	89.748	76.5753	96.0414	111.873	117.896	123.715	66.6766	62.6675	89.7636	0.433124	-0.112602	0.908784	1
gene02008	0	15	57	60	66	8	43	15	75	43	38	0	24	113	13	0	4	56	0	1.89735	7.34021	5.69457	11.3086	0.966165	4.41055	2.92518	8.92497	2.14517	3.44363	0	2.83821	7.85976	1.1817	0	0.315705	4.31111	1.04598	0.369436	0.989357	1
gene02011	0	1	0	22	13	2	21	6	4	257	27	0	70	0	0	52	65	6	0	0.12649	0	2.08801	2.22746	0.241541	2.15399	1.17007	0.475999	12.8211	2.44679	0	8.27812	0	0	4.88335	5.13021	0.461905	0.763012	1.55533	1	0.923537
gene02013	0	16	0	2	0	0	0	0	2	0	0	0	0	0	0	0	0	0	0	2.02384	0	0.189819	0	0	0	0	0.237999	0	0	0	0	0	0	0	0	0	-1.24751	-1.10239	1	1
gene02014	18	68	170	37	20	108	42	62	76	148	29	150	23	1	20	49	60	40	2.20648	8.60131	21.8919	3.51165	3.42686	13.0432	4.30798	12.0908	9.04397	7.38338	2.62803	10.947	2.71995	0.0695554	1.818	4.60162	4.73558	3.07937	-1.41149	-0.274705	0.783712	1
gene02015	755	217	512	723	580	511	936	779	258	0	0	0	9	0	0	0	0	0	92.5495	27.4483	65.9331	68.6195	99.3788	61.7138	96.0065	151.915	30.7019	0	0	0	1.06433	0	0	0	0	0	1.73317	0.559408	0.829445	0.995084
gene02018	151	126	160	190	125	210	203	155	174	555	176	494	178	125	201	117	228	224	18.5099	15.9377	20.6041	18.0328	21.4178	25.3618	20.8219	30.2269	20.7059	27.6877	15.9494	36.052	21.0501	8.69443	18.2709	10.9875	17.9952	17.2445	-0.289104	-0.160924	1	1
gene02020	60	23	122	74	69	43	83	38	76	184	39	101	64	23	140	24	55	70	7.35493	2.90927	15.7106	7.0233	11.8227	5.19314	8.5134	7.41047	9.04397	9.17934	3.53425	7.37096	7.56857	1.59978	12.726	2.25386	4.34095	5.38889	0.0927344	-0.225031	1	1
gene02021	6775	1880	1167	4077	1116	2131	2908	807	2280	6758	6874	9013	6632	4188	6014	3137	3906	7655	830.494	237.801	150.281	386.946	191.219	257.362	298.277	157.375	271.319	337.141	622.934	657.767	784.293	291.298	546.673	294.598	308.286	589.314	-0.337232	-0.553489	0.996946	0.888858
gene02023	119	31	62	6	9	0	0	9	11	0	0	0	3	0	0	0	0	0	14.5873	3.92119	7.98409	0.569457	1.54208	0	0	1.75511	1.309	0	0	0	0.354777	0	0	0	0	0	-0.795713	-1.90112	1	0.960886
gene02024	70	159	153	128	82	382	135	69	206	222	84	181	42	206	115	62	94	174	8.58075	20.1119	19.7027	12.1484	14.0501	46.1344	13.8471	13.4558	24.5139	11.0751	7.61222	13.2093	4.96687	14.3284	10.4535	5.82246	7.41908	13.3952	0.133296	-0.103486	1	1
gene02025	21	0	3	27	1	0	20	1	6	0	0	0	0	0	0	0	0	12	2.57423	0	0.386327	2.56255	0.171343	0	2.05142	0.195012	0.713998	0	0	0	0	0	0	0	0	0.92381	0.418969	2.58542	1	0.869162
gene02026	1691	230	268	914	307	110	617	171	453	1517	1401	891	1567	2089	730	670	1232	593	207.286	29.0927	34.5119	86.7472	52.6022	13.2848	63.2863	33.3471	53.9068	75.6796	126.961	65.025	185.312	145.301	66.3571	62.9201	97.2372	45.6516	-0.13537	-0.392064	1	0.978859
gene02030	130	145	179	172	99	566	143	119	152	340	276	528	91	351	277	304	165	275	15.9357	18.341	23.0508	16.3244	16.9629	68.3562	14.6677	23.2065	18.0879	16.9618	25.0116	38.5333	10.7616	24.414	25.1793	28.5488	13.0228	21.1707	0.130822	-0.0955231	1	1
gene02033	5439	2341	2048	6376	1313	3800	5347	1414	2484	10202	8683	7862	3856	9006	8029	7139	8201	6010	666.724	296.113	263.733	605.142	224.973	458.928	548.447	275.747	295.595	508.954	786.868	573.767	456.006	626.416	729.837	670.428	647.275	462.675	0.034447	-0.0826374	1	1
gene02036	384	45	23	698	1095	724	890	182	53	0	0	0	16	35	0	0	0	1	47.0716	5.69205	2.96184	66.2468	187.62	87.4379	91.2882	35.4922	6.30698	0	0	0	1.89214	2.43444	0	0	0	0.0769842	4.56416	1.42769	0.00394774	0.811172
gene02037	62	12	31	80	0	89	113	7	15	0	0	0	0	0	1	0	0	0	7.6001	1.51788	3.99204	7.59275	0	10.7486	11.5905	1.36509	1.78499	0	0	0	0	0	0.0909001	0	0	0	0.495635	0.107326	1	1
gene02038	273	566	685	491	436	411	706	324	441	1017	507	207	220	1227	394	494	833	342	33.4649	71.5933	88.2113	46.6005	74.7054	49.6367	72.4152	63.184	52.4789	50.7358	45.9452	15.1068	26.017	85.3445	35.8147	46.3919	65.7456	26.3286	0.0469758	0.150474	1	1
gene02041	63	0	8	56	49	30	161	75	18	154	9	0	88	244	5	112	131	13	7.72268	0	1.03021	5.31493	8.39579	3.62312	16.5139	14.6259	2.14199	7.6827	0.815595	0	10.4068	16.9715	0.454501	10.518	10.3393	1.00079	1.96621	1.98142	0.752606	0.607419
gene02042	16	128	132	63	23	19	46	32	54	69	27	35	47	55	43	14	35	52	1.96131	16.1907	16.9984	5.97929	3.94088	2.29464	4.71827	6.24039	6.42598	3.44225	2.44679	2.55429	5.55817	3.82555	3.90871	1.31475	2.76242	4.00318	-0.30648	-0.559387	1	0.977383
gene02044	1905	1653	1828	3483	1292	1988	2049	911	1990	5205	2565	3527	3026	3725	2685	2847	3663	3203	233.519	209.088	235.402	330.57	221.375	240.092	210.168	177.656	236.809	259.665	232.445	257.4	357.851	259.094	244.067	267.364	289.107	246.58	0.197125	0.0317301	1	1
gene02045	425	625	693	759	381	353	551	327	638	1369	573	804	1576	1730	602	578	725	629	52.0974	79.0562	89.2415	72.0362	65.2816	42.632	56.5166	63.769	75.9218	68.2963	51.9262	58.6757	186.376	120.331	54.7219	54.2804	57.2216	48.4231	0.357814	-0.124489	0.983435	1
gene02047	162	134	148	148	98	97	160	93	121	403	41	54	164	65	110	205	182	57	19.8583	16.9496	19.0588	14.0466	16.7916	11.7148	16.4114	18.1361	14.399	20.1047	3.71549	3.94091	19.3945	4.5211	9.99901	19.2517	14.3646	4.3881	0.00345506	0.222764	1	0.998598
gene02049	9	0	0	11	0	0	10	0	0	0	0	0	0	0	0	0	0	0	1.10324	0	0	1.044	0	0	1.02571	0	0	0	0	0	0	0	0	0	0	0	0.0663584	0.0674118	1	1
gene02054	48	0	0	19	0	0	32	0	0	0	0	0	1	0	0	0	0	0	5.88394	0	0	1.80328	0	0	3.28227	0	0	0	0	0	0.118259	0	0	0	0	0	-0.577643	-0.428474	1	1
gene02056	15	40	32	10	7	0	7	62	32	2	0	0	23	0	0	0	14	0	1.83873	5.0596	4.12082	0.949094	1.1994	0	0.717997	12.0908	3.80799	0.0997754	0	0	2.71995	0	0	0	1.10497	0	0.326785	1.06499	1	0.992712
gene02057	91	186	199	131	104	11	137	124	160	327	189	372	104	465	130	110	233	145	11.155	23.5271	25.6264	12.4331	17.8196	1.32848	14.0522	24.1815	19.0399	16.3133	17.1275	27.1485	12.2989	32.3433	11.817	10.3302	18.3898	11.1627	-0.567347	-0.305881	0.964704	0.994424
gene02062	10088	1164	945	10576	9411	3534	8006	3105	2404	144	0	0	151	75	38	10	96	13	1236.61	147.234	121.693	1003.76	1612.51	426.803	821.184	605.513	286.075	7.18383	0	0	17.8571	5.21666	3.4542	0.939107	7.57693	1.00079	2.21756	1.29301	0.518624	0.865546
gene02065	0	0	2	5	0	26	8	3	9	1	0	0	0	0	41	0	0	5	0	0	0.257551	0.474547	0	3.14004	0.820568	0.585037	1.071	0.0498877	0	0	0	0	3.72691	0	0	0.384921	3.40918	3.18049	0.79058	0.738951
gene02066	7	1	5	0	5	0	1	1	7	0	0	0	2	21	11	0	7	0	0.858075	0.12649	0.643878	0	0.856714	0	0.102571	0.195012	0.832998	0	0	0	0.236518	1.46066	0.999901	0	0.552484	0	1.55856	-0.0166122	1	1
gene02068	0	1	53	12	16	0	14	9	34	43	71	0	2	1	55	4	10	122	0	0.12649	6.82511	1.13891	2.74148	0	1.43599	1.75511	4.04599	2.14517	6.43414	0	0.236518	0.0695554	4.99951	0.375643	0.789263	9.39207	-0.723378	-0.0605235	1	1
gene02069	6	11	16	56	14	0	32	13	18	148	0	0	11	0	2	0	19	28	0.735493	1.39139	2.06041	5.31493	2.3988	0	3.28227	2.53516	2.14199	7.38338	0	0	1.30085	0	0.1818	0	1.4996	2.15556	-0.775562	0.959292	1	0.992712
gene02070	961	335	224	1243	509	374	1163	373	375	2202	891	416	1025	1957	685	1531	1692	866	117.801	42.3741	28.8457	117.972	87.2135	45.1682	119.29	72.7396	44.6249	109.853	80.7439	30.3596	121.215	136.12	62.2666	143.777	133.543	66.6683	0.580021	0.619621	0.819716	0.695867
gene02073	48	67	49	75	0	243	14	36	68	0	38	0	10	0	98	55	47	31	5.88394	8.47482	6.31001	7.11821	0	29.3473	1.43599	7.02044	8.09198	0	3.44363	0	1.18259	0	8.90821	5.16509	3.70954	2.38651	0.601249	0.678801	1	0.99755
gene02074	0	1	25	12	19	0	7	18	9	0	21	0	2	0	0	8	9	2	0	0.12649	3.21939	1.13891	3.25551	0	0.717997	3.51022	1.071	0	1.90306	0	0.236518	0	0	0.751285	0.710337	0.153968	-1.45113	0.148783	0.996946	1
gene02075	193	210	494	297	99	311	286	208	336	262	457	1249	114	136	270	123	233	321	23.6584	26.5629	63.6152	28.1881	16.9629	37.5597	29.3353	40.5626	39.9839	13.0706	41.4141	91.1517	13.4815	9.45954	24.543	11.551	18.3898	24.7119	-0.942181	-0.556912	0.700477	0.891282
gene02077	124	70	38	109	28	0	328	50	14	302	3	0	130	122	6	18	69	6	15.2002	8.85429	4.89347	10.3451	4.7976	0	33.6433	9.75062	1.666	15.0661	0.271865	0	15.3737	8.48576	0.545401	1.69039	5.44592	0.461905	-0.18326	-0.0821955	1	1
gene02078	70	1	178	145	94	83	223	101	238	356	76	170	229	144	28	125	222	236	8.58075	0.12649	22.9221	13.7619	16.1062	10.024	22.8733	19.6962	28.3219	17.76	6.88725	12.4066	27.0813	10.016	2.5452	11.7388	17.5216	18.1683	0.292883	0.944808	1	0.870929
gene02081	0	0	19	0	0	2	5	0	6	0	0	61	0	0	0	0	0	0	0	0	2.44674	0	0	0.241541	0.512855	0	0.713998	0	0	4.45177	0	0	0	0	0	0	-3.44485	-0.69692	0.877726	1
gene02085	17	47	62	42	49	27	47	14	103	84	115	242	16	0	51	1	14	149	2.0839	5.94503	7.98409	3.9862	8.39579	3.26081	4.82084	2.73017	12.257	4.19057	10.4215	17.6611	1.89214	0	4.63591	0.0939107	1.10497	11.4706	-1.16877	-1.01481	0.942737	0.945345
gene02086	0	0	0	0	0	0	8	0	14	0	0	0	0	0	0	0	0	0	0	0	0	0	0	0	0.820568	0	1.666	0	0	0	0	0	0	0	0	0	-0.0793434	3.63556	1	0.759883
gene02087	299	393	105	266	155	525	378	247	355	5105	4633	7632	867	3130	4864	3443	3228	3100	36.6521	49.7105	13.5214	25.2459	26.5581	63.4046	38.7719	48.168	42.2449	254.677	419.85	556.982	102.53	217.709	442.138	323.334	254.774	238.651	-0.375156	-0.0838207	0.992492	1
gene02089	67	89	23	148	63	1	96	41	49	293	155	2	159	42	93	252	400	227	8.21301	11.2576	2.96184	14.0466	10.7946	0.120771	9.84682	7.9955	5.83098	14.6171	14.0464	0.14596	18.8032	2.92133	8.45371	23.6655	31.5705	17.4754	0.18849	1.13057	1	0.865546
gene02090	2	0	0	5	9	0	2	0	1	0	0	0	0	0	0	0	0	0	0.245164	0	0	0.474547	1.54208	0	0.205142	0	0.119	0	0	0	0	0	0	0	0	0	1.98726	0.605883	0.970201	0.99755
gene02091	12	4	23	25	8	83	14	19	13	58	25	19	23	0	4	15	23	19	1.47099	0.50596	2.96184	2.37274	1.37074	10.024	1.43599	3.70523	1.547	2.89349	2.26554	1.38662	2.71995	0	0.363601	1.40866	1.81531	1.4627	0.0953179	-0.0247582	1	1
gene02093	30	94	23	15	29	34	9	15	23	55	6	0	6	32	0	59	43	12	3.67747	11.8901	2.96184	1.42364	4.96894	4.1062	0.923139	2.92518	2.73699	2.74382	0.54373	0	0.709553	2.22577	0	5.54073	3.39383	0.92381	-0.395568	0.549086	1	0.99755
gene02094	2	0	0	17	0	0	1	6	6	0	0	0	21	0	6	0	6	0	0.245164	0	0	1.61346	0	0	0.102571	1.17007	0.713998	0	0	0	2.48344	0	0.545401	0	0.473558	0	4.13831	4.25211	0.819538	0.740617
gene02095	933	4138	2562	3318	1714	5626	1706	3896	2780	1455	1396	6842	499	4571	4361	3822	2545	5328	114.369	523.415	329.923	314.909	293.681	679.456	174.986	759.768	330.819	72.5866	126.508	499.328	59.0112	317.938	396.415	358.927	200.868	410.172	0.385111	0.73681	0.996946	0.831705
gene02096	0	134	231	3	0	9	4	0	110	0	0	80	0	0	0	0	0	34	0	16.9496	29.7472	0.284728	0	1.08694	0.410284	0	13.09	0	0	5.83838	0	0	0	0	0	2.61746	-4.66588	-2.11689	0.711235	0.907111
gene02097	37	276	676	50	97	324	35	52	177	0	0	45	1	0	0	0	0	0	4.53554	34.9112	87.0523	4.74547	16.6202	39.1297	3.58999	10.1406	21.0629	0	0	3.28409	0.118259	0	0	0	0	0	-1.70347	-2.50774	0.844369	0.453226
gene02098	0	11	7	12	0	0	7	0	0	0	0	0	2	0	9	0	2	0	0	1.39139	0.90143	1.13891	0	0	0.717997	0	0	0	0	0	0.236518	0	0.818101	0	0.157853	0	1.84609	-0.109532	1	1
gene02099	0	20	3	0	0	0	0	0	14	0	0	37	0	0	0	0	0	12	0	2.5298	0.386327	0	0	0	0	0	1.666	0	0	2.70025	0	0	0	0	0	0.92381	-5.6137	-1.8448	0.478082	0.923537
gene02100	16	0	14	19	34	0	12	10	9	0	110	25	14	64	17	77	18	63	1.96131	0	1.80286	1.80328	5.82565	0	1.23085	1.95012	1.071	0	9.96839	1.82449	1.65562	4.45155	1.5453	7.23112	1.42067	4.85	-0.031085	0.436723	1	1
gene02101	0	0	0	0	0	0	1	1	0	0	13	0	3	0	9	0	0	1	0	0	0	0	0	0	0.102571	0.195012	0	0	1.17808	0	0.354777	0	0.818101	0	0	0.0769842	1.20698	1.04456	1	0.992712
gene02102	1166	918	971	1065	843	954	702	300	870	5893	1857	2153	6303	7057	2967	1180	993	1309	142.931	116.118	125.041	101.079	144.442	115.215	72.0049	58.5037	103.53	293.988	168.285	157.125	745.386	490.853	269.701	110.815	78.3738	100.772	0.674684	-0.806468	0.839855	0.64129
gene02104	794	798	898	875	1223	957	1614	615	435	371	76	120	187	123	66	65	96	67	97.3302	100.939	115.641	83.0457	209.552	115.577	165.55	119.933	51.7649	18.5083	6.88725	8.75757	22.1144	8.55532	5.99941	6.10419	7.57693	5.15794	0.175497	-0.374445	1	0.966983
gene02105	74	0	2	40	0	0	10	0	0	18	0	0	6	0	0	0	0	0	9.07108	0	0.257551	3.79638	0	0	1.02571	0	0	0.897978	0	0	0.709553	0	0	0	0	0	-1.09817	-3.00893	1	0.715169
gene02106	0	0	26	8	30	9	26	30	32	0	12	92	1	0	10	18	14	18	0	0	3.34817	0.759275	5.14028	1.08694	2.66685	5.85037	3.80799	0	1.08746	6.71414	0.118259	0	0.909001	1.69039	1.10497	1.38572	-0.123845	1.51975	1	0.967957
gene02107	121	70	60	89	70	3	71	36	47	90	50	79	45	91	12	115	103	68	14.8324	8.85429	7.72654	8.44694	11.994	0.362312	7.28254	7.02044	5.59298	4.48989	4.53109	5.7654	5.32165	6.32955	1.0908	10.7997	8.12941	5.23493	-0.757234	0.0100828	0.953855	1
gene02108	716	637	364	627	428	273	489	228	555	911	864	1200	434	1159	911	396	462	1262	87.7688	80.5741	46.8743	59.5082	73.3347	32.9704	50.1572	44.4628	66.0448	45.4477	78.2972	87.5757	51.3244	80.6148	82.81	37.1886	36.464	97.1541	-0.172497	-0.35699	1	0.967957
gene02109	114	396	297	243	183	302	215	129	236	314	118	261	173	132	205	164	245	236	13.9744	50.09	38.2464	23.063	31.3557	36.4727	22.0528	25.1566	28.0839	15.6647	10.6934	19.0477	20.4588	9.18132	18.6345	15.4013	19.337	18.1683	-0.0307548	-0.0489478	1	1
gene02110	44	315	56	101	37	310	65	65	427	324	350	423	204	540	612	109	259	934	5.39362	39.8443	7.21144	9.58585	6.33968	37.4389	6.66712	12.6758	50.8129	16.1636	31.7176	30.8704	24.1248	37.5599	55.6309	10.2363	20.4419	71.9032	0.188396	0.068564	1	1
gene02111	65	0	0	57	0	0	62	8	4	0	27	0	1	0	10	20	3	8	7.96784	0	0	5.40984	0	0	6.3594	1.5601	0.475999	0	2.44679	0	0.118259	0	0.909001	1.87821	0.236779	0.615874	-0.580467	0.450712	1	1
gene02112	85	25	35	101	48	81	93	55	41	364	140	28	46	305	184	67	81	74	10.4195	3.16225	4.50715	9.58585	8.22445	9.78242	9.53911	10.7257	4.87899	18.1591	12.687	2.04343	5.43991	21.2144	16.7256	6.29201	6.39303	5.69683	0.666605	-0.0439087	0.962904	1
gene02114	10	0	0	35	0	0	15	0	1	0	0	0	0	0	0	0	0	0	1.22582	0	0	3.32183	0	0	1.53857	0	0.119	0	0	0	0	0	0	0	0	0	1.00654	0.880772	1	0.991714
gene02115	0	20	19	9	0	0	7	7	5	0	0	0	4	0	0	0	5	0	0	2.5298	2.44674	0.854185	0	0	0.717997	1.36509	0.594998	0	0	0	0.473036	0	0	0	0.394632	0	-0.672961	-0.0977745	1	1
gene02117	0	0	0	6	4	0	7	7	6	0	0	0	8	0	0	0	13	1	0	0	0	0.569457	0.685371	0	0.717997	1.36509	0.713998	0	0	0	0.946071	0	0	0	1.02604	0.0769842	4.4051	5.78036	0.491101	0.117768
gene02119	69	82	195	43	16	155	74	76	123	133	43	24	48	157	76	39	97	50	8.45817	10.3722	25.1113	4.08111	2.74148	18.7194	7.59026	14.8209	14.637	6.63506	3.89673	1.75151	5.67643	10.9202	6.90841	3.66252	7.65585	3.84921	-0.00587048	-0.029604	1	1
gene02125	0	0	0	2	0	0	2	0	1	46	0	0	31	44	0	42	28	0	0	0	0	0.189819	0	0	0.205142	0	0.119	2.29483	0	0	3.66603	3.06044	0	3.94425	2.20994	0	2.21644	2.77369	0.910385	0.795632
gene02127	306	553	435	545	669	1606	407	318	967	597	876	1495	1111	2184	2375	0	30	703	37.5101	69.9489	56.0174	51.7256	114.628	193.958	41.7464	62.0139	115.073	29.783	79.3846	109.105	131.386	151.909	215.888	0	2.36779	54.1199	1.19273	-0.779915	0.900814	0.972062
gene02134	9	0	0	0	0	0	0	0	0	0	0	0	0	0	0	21	0	0	1.10324	0	0	0	0	0	0	0	0	0	0	0	0	0	0	1.97212	0	0	-1.62496	0.376779	0.979197	1
gene02135	225	307	111	354	75	37	190	77	147	196	175	380	296	81	137	342	321	294	27.581	38.8324	14.2941	33.5979	12.8507	4.46851	19.4885	15.0159	17.493	9.77799	15.8588	27.7323	35.0046	5.63399	12.4533	32.1174	25.3354	22.6334	-0.627152	-0.0534908	0.950339	1
gene02137	697	1327	1408	980	652	1094	1167	723	1400	2118	810	1193	440	1344	1157	877	1144	1277	85.4398	167.852	181.316	93.0112	111.715	132.123	119.7	140.994	166.6	105.662	73.4036	87.0649	52.0339	93.4825	105.171	82.3596	90.2917	98.3088	-0.243712	0.0374983	0.999533	1
gene02139	476	0	33	228	22	80	293	13	23	80	0	0	55	2	0	33	21	9	58.3491	0	4.2496	21.6393	3.76954	9.66165	30.0533	2.53516	2.73699	3.99102	0	0	6.50424	0.139111	0	3.09905	1.65745	0.692858	0.844361	1.62992	0.993356	0.868983
gene02140	107	248	247	101	161	213	173	181	314	529	88	257	148	232	12	122	170	99	13.1163	31.3695	31.8076	9.58585	27.5862	25.7241	17.7448	35.2972	37.3659	26.3906	7.97471	18.7558	17.5023	16.1369	1.0908	11.4571	13.4175	7.62144	-0.531418	-0.214117	0.981124	1
gene02141	0	0	0	0	0	0	5	1	7	0	0	68	0	1	0	4	18	3	0	0	0	0	0	0	0.512855	0.195012	0.832998	0	0	4.96262	0	0.0695554	0	0.375643	1.42067	0.230953	-2.69652	2.56111	0.969706	0.902757
gene02142	1579	1459	1696	2905	702	2864	2473	929	2026	2424	3155	3392	2024	3686	3024	2321	2798	3373	193.557	184.549	218.403	275.712	120.283	345.887	253.658	181.166	241.093	120.928	285.911	247.547	239.356	256.381	274.882	217.967	220.836	259.668	0.252074	0.167949	1	0.99755
gene02148	13381	2549	1223	16801	6545	1972	11358	2895	3253	3222	7043	19435	1183	1857	6398	1742	1973	18731	1640.27	322.423	157.493	1594.57	1121.44	238.16	1165	564.561	387.106	160.738	638.249	1418.36	139.9	129.164	581.579	163.592	155.722	1441.99	-0.373124	-0.283239	1	1
gene02149	49	16	37	30	25	20	33	5	13	221	16	34	30	16	58	17	26	72	6.00653	2.02384	4.7647	2.84728	4.28357	2.41541	3.38484	0.975062	1.547	11.0252	1.44995	2.48131	3.54777	1.11289	5.27221	1.59648	2.05208	5.54286	-0.294896	-0.705345	1	0.954877
gene02151	2321	447	356	974	657	728	991	429	384	1613	772	1462	548	996	812	1029	1027	976	284.513	56.541	45.8441	92.4418	112.572	87.921	101.648	83.6603	45.6959	80.4689	69.96	106.696	64.8059	69.2772	73.8109	96.6341	81.0573	75.1366	-0.232318	-0.281605	1	0.991012
gene02152	113	0	3	123	10	0	187	6	5	0	0	0	1	0	0	0	0	0	13.8518	0	0.386327	11.6739	1.71343	0	19.1808	1.17007	0.594998	0	0	0	0.118259	0	0	0	0	0	0.829211	0.991651	1	0.982547
gene02154	230	36	19	162	96	0	234	45	27	30	31	0	6	100	62	18	7	20	28.1939	4.55364	2.44674	15.3753	16.4489	0	24.0016	8.77555	3.21299	1.49663	2.80927	0	0.709553	6.95554	5.63581	1.69039	0.552484	1.53968	1.27672	0.2661	0.950339	1
gene02155	17	0	6	7	0	0	7	6	7	0	0	0	10	0	0	33	7	2	2.0839	0	0.772654	0.664366	0	0	0.717997	1.17007	0.832998	0	0	0	1.18259	0	0	3.09905	0.552484	0.153968	-0.782319	2.5738	1	0.848436
gene02157	18	0	3	12	0	0	4	2	8	188	0	0	35	1	0	0	0	0	2.20648	0	0.386327	1.13891	0	0	0.410284	0.390025	0.951997	9.37889	0	0	4.13906	0.0695554	0	0	0	0	-0.908265	0.445917	1	1
gene02166	0	0	30	24	0	25	13	6	35	0	31	14	27	0	85	7	11	27	0	0	3.86327	2.27783	0	3.01927	1.33342	1.17007	4.16499	0	2.80927	1.02172	3.19299	0	7.72651	0.657375	0.86819	2.07857	0.959581	0.612993	1	0.998818
gene02168	267	97	129	274	98	0	154	170	72	51	69	1	25	0	39	31	21	65	32.7294	12.2695	16.6121	26.0052	16.7916	0	15.7959	33.1521	8.56798	2.54427	6.2529	0.0729798	2.95647	0	3.5451	2.91123	1.65745	5.00397	-0.464416	0.149716	1	1
gene02169	0	0	3	2	0	0	19	0	0	0	0	0	0	0	0	0	1	0	0	0	0.386327	0.189819	0	0	1.94885	0	0	0	0	0	0	0	0	0	0.0789263	0	-0.887153	1.65473	1	0.995084
gene02170	644	319	136	807	286	239	701	209	250	1965	752	785	761	1372	964	588	1442	1436	78.9429	40.3503	17.5135	76.5919	49.004	28.8642	71.9023	40.7576	29.7499	98.0293	68.1475	57.2891	89.995	95.4301	87.6277	55.2195	113.812	110.549	0.299589	0.336723	0.998935	0.972062
gene02173	2529	2452	2376	3378	1954	2387	2714	1314	2249	6828	4119	4527	4853	5478	3775	3098	4013	4283	310.01	310.153	305.971	320.604	334.804	288.279	278.378	256.246	267.63	340.633	373.271	330.379	573.91	381.025	343.148	290.935	316.731	329.723	0.155678	-0.143129	1	0.99755
gene02174	0	0	0	0	0	0	1	0	7	0	0	0	9	0	0	26	8	17	0	0	0	0	0	0	0.102571	0	0.832998	0	0	0	1.06433	0	0	2.44168	0.631411	1.30873	2.83499	6.29834	0.839855	0.155095
gene02175	12	0	0	10	0	0	6	0	2	0	0	0	5	0	0	0	11	0	1.47099	0	0	0.949094	0	0	0.615426	0	0.237999	0	0	0	0.591295	0	0	0	0.86819	0	0.239495	3.20645	1	0.850487
gene02176	98	2	8	133	35	0	122	26	12	938	93	0	208	248	48	359	197	6	12.0131	0.25298	1.03021	12.623	5.997	0	12.5137	5.07032	1.428	46.7947	8.42782	0	24.5979	17.2497	4.36321	33.7139	15.5485	0.461905	0.692051	0.630285	0.996946	0.986544
gene02177	0	0	5	4	0	0	1	0	14	0	0	0	0	0	0	0	7	0	0	0	0.643878	0.379638	0	0	0.102571	0	1.666	0	0	0	0	0	0	0	0.552484	0	0.13274	2.84652	1	0.947176
gene02178	204	64	71	175	85	0	227	67	63	744	246	146	223	183	113	153	252	127	25.0068	8.09536	9.14307	16.6091	14.5641	0	23.2836	13.0658	7.49698	37.1164	22.2929	10.655	26.3717	12.7286	10.2717	14.3683	19.8894	9.77699	-0.565909	-0.168169	0.981124	1
gene02181	0	119	124	17	20	0	21	52	93	0	0	0	5	0	0	5	0	2	0	15.0523	15.9682	1.61346	3.42686	0	2.15399	10.1406	11.067	0	0	0	0.591295	0	0	0.469553	0	0.153968	-0.65504	0.527177	1	1
gene02182	100	34	155	143	93	78	93	59	133	0	91	30	76	111	52	4	145	142	12.2582	4.30066	19.9602	13.572	15.9349	9.42011	9.53911	11.5057	15.827	0	8.24658	2.18939	8.98768	7.72065	4.72681	0.375643	11.4443	10.9318	0.689779	0.537743	0.996946	0.992702
gene02185	23	0	31	12	29	0	12	17	41	0	19	0	21	57	0	0	11	6	2.81939	0	3.99204	1.13891	4.96894	0	1.23085	3.31521	4.87899	0	1.72181	0	2.48344	3.96466	0	0	0.86819	0.461905	1.03047	0.177778	1	1
gene02186	78	167	290	247	232	107	243	206	441	360	149	375	205	194	413	215	356	796	9.56141	21.1238	37.3449	23.4426	39.7515	12.9225	24.9248	40.1725	52.4789	17.9596	13.5026	27.3674	24.2431	13.4938	37.5418	20.1908	28.0978	61.2794	0.38296	0.877188	0.983435	0.610094
gene02187	2	0	107	20	30	0	13	25	39	0	18	0	0	60	1	7	28	31	0.245164	0	13.779	1.89819	5.14028	0	1.33342	4.87531	4.64099	0	1.63119	0	0	4.17333	0.0909001	0.657375	2.20994	2.38651	0.433126	1.30834	1	0.977456
gene02193	7	0	0	12	3	0	5	17	0	151	0	0	149	0	24	45	29	74	0.858075	0	0	1.13891	0.514028	0	0.512855	3.31521	0	7.53304	0	0	17.6206	0	2.1816	4.22598	2.28886	5.69683	2.41378	4.11464	0.896352	0.623397
gene02195	15	42	25	20	19	56	18	7	19	0	18	0	22	0	3	79	24	0	1.83873	5.31258	3.21939	1.89819	3.25551	6.76315	1.84628	1.36509	2.26099	0	1.63119	0	2.6017	0	0.2727	7.41894	1.89423	0	0.419436	0.865587	1	0.995084
gene02196	105	0	27	83	16	0	58	70	9	19	0	0	4	0	0	0	6	0	12.8711	0	3.47694	7.87748	2.74148	0	5.94912	13.6509	1.071	0.947866	0	0	0.473036	0	0	0	0.473558	0	-1.50312	0.143005	0.970201	1
gene02198	71	37	58	46	0	0	39	28	74	124	64	311	78	83	24	77	70	61	8.70333	4.68013	7.46899	4.36583	0	0	4.00027	5.46034	8.80598	6.18607	5.79979	22.6967	9.22419	5.7731	2.1816	7.23112	5.52484	4.69604	-1.62949	-0.412358	0.819856	0.99755
gene02199	282	133	87	219	58	47	196	57	55	94	52	166	38	1	116	52	96	130	34.5682	16.8232	11.2035	20.7852	9.93788	5.67622	20.1039	11.1157	6.54498	4.68944	4.71233	12.1146	4.49384	0.0695554	10.5444	4.88335	7.57693	10.0079	-0.721231	-0.228644	0.969706	1
gene02202	124	153	149	219	122	136	169	97	148	382	158	348	156	250	150	39	355	124	15.2002	19.353	19.1876	20.7852	20.9038	16.4248	17.3345	18.9162	17.612	19.0571	14.3182	25.397	18.4484	17.3889	13.635	3.66252	28.0188	9.54604	-0.0852779	-0.285065	1	0.992708
gene02203	417	933	1123	276	291	985	292	804	930	1376	410	680	398	482	298	268	379	267	51.1168	118.015	144.615	26.195	49.8607	118.959	29.9507	156.79	110.67	68.6455	37.1549	49.6262	47.067	33.5257	27.0882	25.1681	29.9131	20.5548	-0.631898	-0.525581	0.900814	0.917006
gene02206	11	0	0	27	0	0	4	3	12	0	0	0	12	0	0	0	0	12	1.3484	0	0	2.56255	0	0	0.410284	0.585037	1.428	0	0	0	1.41911	0	0	0	0	0.92381	1.56322	4.61753	1	0.644587
gene02207	39	1494	1926	146	287	1094	277	598	1271	87	0	1	72	12	1	74	233	0	4.7807	188.976	248.022	13.8568	49.1754	132.123	28.4122	116.617	151.249	4.34023	0	0.0729798	8.51464	0.834665	0.0909001	6.94939	18.3898	0	-0.300316	0.821211	1	0.995084
gene02208	37	282	208	133	225	208	102	136	199	227	192	147	68	211	148	186	112	177	4.53554	35.6702	26.7853	12.623	38.5521	25.1203	10.4622	26.5217	23.6809	11.3245	17.3994	10.728	8.04161	14.6762	13.4532	17.4674	8.83975	13.6262	0.0647354	0.114007	1	1
gene02209	5375	4392	5538	7952	8571	15821	8445	6202	4950	1002	561	1144	619	1623	968	635	838	1075	658.879	555.544	713.16	754.72	1468.58	1910.71	866.212	1209.47	589.048	49.9875	50.8388	83.4889	73.2023	112.888	87.9913	59.6333	66.1403	82.758	0.801773	0.362477	0.627054	0.937365
gene02210	74	32	165	82	100	19	127	151	133	138	8	0	98	77	0	15	19	8	9.07108	4.04768	21.248	7.78257	17.1343	2.29464	13.0265	29.4469	15.827	6.8845	0.724974	0	11.5894	5.35577	0	1.40866	1.4996	0.615874	0.360545	0.147456	1	1
gene02213	22	44	80	91	97	12	118	89	81	95	49	0	55	0	16	0	29	57	2.69681	5.56556	10.3021	8.63676	16.6202	1.44925	12.1034	17.3561	9.63897	4.73933	4.44046	0	6.50424	0	1.4544	0	2.28886	4.3881	-0.000953051	0.49287	1	0.998598
gene02215	305	312	561	433	276	333	479	149	360	164	0	0	27	0	19	127	76	6	37.3876	39.4649	72.2431	41.0958	47.2906	40.2166	49.1315	29.0568	42.8399	8.18158	0	0	3.19299	0	1.7271	11.9267	5.9984	0.461905	-0.194562	0.833399	1	0.985517
gene02218	0	1	30	2	0	1	8	8	8	36	0	0	9	0	18	13	10	0	0	0.12649	3.86327	0.189819	0	0.120771	0.820568	1.5601	0.951997	1.79596	0	0	1.06433	0	1.6362	1.22084	0.789263	0	-0.996861	1.20337	1	0.991975
gene02220	73	16	0	73	20	0	29	10	6	87	11	0	43	4	17	19	52	107	8.9485	2.02384	0	6.92839	3.42686	0	2.97456	1.95012	0.713998	4.34023	0.996839	0	5.08513	0.278222	1.5453	1.7843	4.10417	8.23731	0.475578	1.64445	1	0.914132
gene02221	598	256	159	854	208	418	290	118	1163	1563	6976	6991	448	2170	8465	904	1393	7897	73.3041	32.3814	20.4753	81.0526	35.6393	50.4821	29.7456	23.0115	138.397	77.9745	632.177	510.202	52.98	150.935	769.47	84.8952	109.944	607.944	-0.309733	-0.610783	1	0.971409
gene02223	20	5	13	12	6	23	11	6	103	51	126	191	4	2	478	0	12	639	2.45164	0.63245	1.67408	1.13891	1.02806	2.77772	1.12828	1.17007	12.257	2.54427	11.4183	13.9391	0.473036	0.139111	43.4503	0	0.947116	49.1929	-1.18162	-0.802009	0.958183	0.988615
gene02224	0	1	11	2	7	8	178	283	254	2	8	25	0	0	11	124	138	357	0	0.12649	1.41653	0.189819	1.1994	0.966165	18.2576	55.1885	30.2259	0.0997754	0.724974	1.82449	0	0	0.999901	11.6449	10.8918	27.4834	-0.344351	5.72692	1	6.95063e-07
gene02226	91	261	135	87	119	187	133	56	158	157	9	105	85	139	175	27	115	110	11.155	33.0139	17.3847	8.25712	20.3898	22.5841	13.6419	10.9207	18.8019	7.83237	0.815595	7.66288	10.052	9.66821	15.9075	2.53559	9.07653	8.46826	0.361573	-0.158488	1	1
gene02227	317	51	178	223	99	82	176	79	195	356	329	247	392	244	133	203	215	416	38.8586	6.45099	22.9221	21.1648	16.9629	9.90319	18.0525	15.406	23.2049	17.76	29.8145	18.026	46.3575	16.9715	12.0897	19.0639	16.9692	32.0254	-0.213643	-0.0240993	1	1
gene02228	130	67	48	275	109	238	252	61	100	11	94	53	25	60	163	13	37	236	15.9357	8.47482	6.18123	26.1001	18.6764	28.7434	25.8479	11.8958	11.9	0.548765	8.51844	3.86793	2.95647	4.17333	14.8167	1.22084	2.92027	18.1683	0.834571	0.591367	0.950339	0.978859
gene02229	199	239	281	156	49	335	124	55	291	621	373	812	270	609	616	285	372	467	24.3939	30.2311	36.186	14.8059	8.39579	40.4582	12.7188	10.7257	34.6289	30.9803	33.8019	59.2596	31.9299	42.3593	55.9945	26.7645	29.3606	35.9516	-0.301981	-0.559434	0.996891	0.831473
gene02230	354	546	572	389	243	472	408	350	327	488	209	596	182	225	231	149	264	310	43.3941	69.0635	73.6597	36.9198	41.6363	57.0037	41.849	68.2543	38.9129	24.3452	18.9399	43.4959	21.5231	15.65	20.9979	13.9927	20.8366	23.8651	-0.492727	-0.375808	0.886488	0.921761
gene02233	18	0	0	5	0	0	2	0	0	0	0	0	0	0	0	0	0	0	2.20648	0	0	0.474547	0	0	0.205142	0	0	0	0	0	0	0	0	0	0	0	-1.15334	-1.65826	1	0.984284
gene02235	1100	2867	2710	2973	1594	2079	2971	1458	2694	5835	4410	3884	2442	5439	5279	2637	4023	5787	134.84	362.647	348.982	282.166	273.12	251.082	304.739	284.328	320.585	291.095	399.642	283.453	288.788	378.312	479.862	247.642	317.521	445.508	0.117838	0.143487	1	0.998711
gene02236	779	110	191	409	85	246	260	93	187	728	335	666	568	742	407	115	380	281	95.4915	13.9139	24.5961	38.818	14.5641	29.7096	26.6685	18.1361	22.2529	36.3182	30.3583	48.6045	67.1711	51.6101	36.9964	10.7997	29.992	21.6326	-0.0525566	-0.749302	1	0.811223
gene02237	588	318	305	976	237	402	674	190	595	1103	1049	1061	1027	1529	778	752	1145	1633	72.0783	40.2238	39.2766	92.6316	40.6082	48.5498	69.1329	37.0523	70.8048	55.0261	95.0622	77.4315	121.452	106.35	70.7203	70.6208	90.3706	125.715	0.292147	0.315039	0.996946	0.972062
gene02238	24	3	17	32	18	0	32	12	9	23	0	86	37	23	0	0	46	42	2.94197	0.37947	2.18919	3.0371	3.08417	0	3.28227	2.34015	1.071	1.14742	0	6.27626	4.37558	1.59978	0	0	3.63061	3.23334	-0.111174	0.227541	1	1
gene02239	1	0	22	50	26	0	37	19	63	11	25	0	28	17	19	62	81	43	0.122582	0	2.83306	4.74547	4.45491	0	3.79513	3.70523	7.49698	0.548765	2.26554	0	3.31125	1.18244	1.7271	5.82246	6.39303	3.31032	1.36061	2.4369	0.953855	0.623397
gene02241	827	1029	1133	758	505	1017	706	483	1056	1027	328	678	547	459	391	364	617	551	101.375	130.158	145.903	71.9413	86.5281	122.824	72.4152	94.1909	125.664	51.2347	29.7239	49.4803	64.6876	31.9259	35.5419	34.1835	48.6975	42.4183	-0.213975	-0.177284	1	0.995084
gene02242	0	7	5	4	4	0	0	3	1	0	0	9	0	0	0	0	0	0	0	0.885429	0.643878	0.379638	0.685371	0	0	0.585037	0.119	0	0	0.656818	0	0	0	0	0	0	-1.30499	-2.43073	1	0.920356
gene02243	0	1	0	7	0	0	9	6	1	75	62	58	15	0	27	26	4	75	0	0.12649	0	0.664366	0	0	0.923139	1.17007	0.119	3.74158	5.61855	4.23283	1.77388	0	2.4543	2.44168	0.315705	5.77381	-0.721209	0.943902	1	0.991012
gene02245	508	0	1	573	11	81	213	10	39	491	356	208	161	453	468	733	603	263	62.2717	0	0.128776	54.3831	1.88477	9.78242	21.8476	1.95012	4.64099	24.4949	32.2613	15.1798	19.0397	31.5086	42.5413	68.8365	47.5926	20.2468	0.817959	0.35756	0.99509	1
gene02250	0	0	0	0	0	0	0	0	0	0	0	0	0	0	0	22	2	0	0	0	0	0	0	0	0	0	0	0	0	0	0	0	0	2.06603	0.157853	0	0.0142859	3.48715	1	0.7856
gene02252	293	1049	1287	545	655	1214	770	556	747	1253	558	1198	165	637	519	480	600	452	35.9166	132.688	165.734	51.7256	112.23	146.616	78.9797	108.427	88.8927	62.5093	50.5669	87.4298	19.5127	44.3068	47.1772	45.0771	47.3558	34.7969	-0.49991	-0.343117	0.917557	0.96909
gene02256	97	184	381	403	185	604	337	139	325	991	300	163	850	567	195	160	751	618	11.8905	23.2741	49.0635	38.2485	31.6984	72.9455	34.5664	27.1067	38.6749	49.4387	27.1865	11.8957	100.52	39.4379	17.7255	15.0257	59.2737	47.5762	0.763529	0.409902	0.877726	0.979065
gene02257	89	156	249	220	106	107	224	116	158	12	188	394	41	359	80	114	134	139	10.9098	19.7324	32.0651	20.8801	18.1623	12.9225	22.9759	22.6214	18.8019	0.598652	17.0369	28.754	4.84862	24.9704	7.27201	10.7058	10.5761	10.7008	-0.146286	0.0221402	1	1
gene02258	51	13	47	38	26	21	39	18	18	28	27	0	12	54	106	1	9	17	6.25169	1.64437	6.05246	3.60656	4.45491	2.53618	4.00027	3.51022	2.14199	1.39686	2.44679	0	1.41911	3.75599	9.63541	0.0939107	0.710337	1.30873	0.859713	-0.66125	0.987856	0.991012
gene02261	64	173	151	210	127	530	178	170	239	230	327	131	145	398	132	172	329	390	7.84526	21.8828	19.4451	19.931	21.7605	64.0084	18.2576	33.1521	28.4409	11.4742	29.6333	9.56035	17.1475	27.6831	11.9988	16.1526	25.9668	30.0238	0.69012	0.666835	0.87108	0.828348
gene02262	13	0	13	16	12	149	23	100	11	0	0	0	0	0	0	0	0	0	1.59357	0	1.67408	1.51855	2.05611	17.9948	2.35913	19.5012	1.309	0	0	0	0	0	0	0	0	0	1.76625	2.12597	0.968741	0.904102
gene02263	86	52	276	79	120	257	152	124	133	89	0	0	23	0	5	0	1	5	10.5421	6.57748	35.5421	7.49784	20.5611	31.0381	15.5908	24.1815	15.827	4.44	0	0	2.71995	0	0.454501	0	0.0789263	0.384921	0.0829853	-0.455852	1	1
gene02264	3	0	0	12	0	0	18	3	0	175	28	0	139	65	18	0	25	20	0.367747	0	0	1.13891	0	0	1.84628	0.585037	0	8.73035	2.53741	0	16.438	4.5211	1.6362	0	1.97316	1.53968	1.61638	1.9407	0.942737	0.868983
gene02265	0	0	0	0	0	0	1	4	9	0	0	0	3	0	0	0	0	4	0	0	0	0	0	0	0.102571	0.780049	1.071	0	0	0	0.354777	0	0	0	0	0.307937	2.2177	5.12252	0.938783	0.554065
gene02266	15	65	186	82	64	68	105	74	143	104	80	321	48	26	67	26	37	51	1.83873	8.22185	23.9523	7.78257	10.9659	8.2124	10.77	14.4309	17.017	5.18832	7.24974	23.4265	5.67643	1.80844	6.09031	2.44168	2.92027	3.92619	-0.677015	-0.512777	0.969262	0.985233
gene02267	283	553	625	288	232	439	347	250	595	486	75	468	304	587	246	259	217	281	34.6908	69.9489	80.4848	27.3339	39.7515	53.0183	35.5922	48.7531	70.8048	24.2454	6.79663	34.1545	35.9507	40.829	22.3614	24.3229	17.127	21.6326	0.0657244	-0.0930559	1	1
gene02268	319	485	481	451	308	345	442	332	535	816	389	216	301	519	455	476	559	609	39.1037	61.3476	61.9411	42.8041	52.7736	41.6659	45.3364	64.7441	63.6648	40.7084	35.2518	15.7636	35.5959	36.0993	41.3596	44.7015	44.1198	46.8834	0.0231215	0.358383	1	0.937365
gene02269	80	95	63	91	110	121	61	71	77	144	21	45	69	158	18	20	132	70	9.80657	12.0165	8.11287	8.63676	18.8477	14.6132	6.25683	13.8459	9.16297	7.18383	1.90306	3.28409	8.15986	10.9898	1.6362	1.87821	10.4183	5.38889	0.482969	0.160757	0.99653	1
gene02270	2	0	0	2	8	0	5	0	3	0	0	0	11	0	0	0	4	1	0.245164	0	0	0.189819	1.37074	0	0.512855	0	0.356999	0	0	0	1.30085	0	0	0	0.315705	0.0769842	3.45547	3.24476	0.817508	0.767964
gene02273	6	0	2	0	0	0	7	3	0	1	0	0	0	0	0	0	0	0	0.735493	0	0.257551	0	0	0	0.717997	0.585037	0	0.0498877	0	0	0	0	0	0	0	0	-3.07512	-0.02534	0.771273	1
gene02275	151	132	117	118	117	85	86	78	96	55	28	0	98	128	31	130	53	88	18.5099	16.6967	15.0668	11.1993	20.0471	10.2655	8.82111	15.211	11.424	2.74382	2.53741	0	11.5894	8.9031	2.8179	12.2084	4.1831	6.77461	0.711605	0.770048	0.979197	0.947176
gene02276	51	0	0	50	11	0	10	16	9	0	1	1	16	0	0	0	5	0	6.25169	0	0	4.74547	1.88477	0	1.02571	3.1202	1.071	0	0.0906217	0.0729798	1.89214	0	0	0	0.394632	0	0.785354	1.43182	1	0.982547
gene02277	922	102	243	937	717	117	785	425	252	630	314	446	358	340	190	506	979	584	113.021	12.902	31.2925	88.9301	122.853	14.1302	80.5183	82.8802	29.9879	31.4292	28.4552	32.549	42.3367	23.6489	17.271	47.5188	77.2689	44.9588	0.0974929	0.629344	1	0.897352
gene02278	562	1464	1112	616	287	789	771	286	660	1273	554	1909	310	1013	1133	1100	795	772	68.8912	185.181	143.199	58.4642	49.1754	95.288	79.0823	55.7735	78.5398	63.507	50.2044	139.318	36.6603	70.4597	102.99	103.302	62.7464	59.4318	-0.630312	-0.421844	0.859578	0.936875
gene02279	1666	854	732	2348	793	890	1925	727	1795	2944	3057	3357	2369	1896	3317	1694	2202	4190	204.222	108.022	94.2638	222.847	135.875	107.486	197.449	141.774	213.604	146.869	277.031	244.993	280.155	131.877	301.516	159.085	173.796	322.564	0.0946224	0.212655	1	0.995084
gene02281	3	0	2	30	20	0	34	12	18	70	41	70	23	1	13	0	25	72	0.367747	0	0.257551	2.84728	3.42686	0	3.48742	2.34015	2.14199	3.49214	3.71549	5.10858	2.71995	0.0695554	1.1817	0	1.97316	5.54286	0.114947	0.763803	1	0.995084
gene02282	196	132	155	182	191	144	200	103	181	258	313	267	93	379	125	46	192	224	24.0261	16.6967	19.9602	17.2735	32.7265	17.391	20.5142	20.0863	21.5389	12.871	28.3646	19.4856	10.9981	26.3615	11.3625	4.31989	15.1539	17.2445	-0.17417	-0.333216	1	0.985517
gene02283	451	175	101	401	382	128	531	590	380	693	116	19	698	546	156	1813	1367	149	55.2846	22.1357	13.0063	38.0587	65.4529	15.4586	54.4652	115.057	45.2199	34.5722	10.5121	1.38662	82.5447	37.9773	14.1804	170.26	107.892	11.4706	1.1412	2.1504	0.652103	0.0069962
gene02284	705	1197	770	960	524	1025	958	543	737	1191	860	1163	760	1630	1040	335	265	763	86.4204	151.408	99.1572	91.113	89.7836	123.79	98.2631	105.892	87.7028	59.4162	77.9347	84.8755	89.8768	113.375	94.5361	31.4601	20.9155	58.7389	0.176861	-0.50658	1	0.871528
gene02285	143	126	74	272	86	0	247	84	57	708	214	22	167	84	145	499	317	166	17.5293	15.9377	9.5294	25.8154	14.7355	0	25.335	16.381	6.78298	35.3205	19.393	1.60555	19.7492	5.84266	13.1805	46.8614	25.0196	12.7794	-0.283724	0.448484	1	0.991012
gene02287	32	0	9	51	3	17	35	4	5	100	112	66	35	0	120	151	127	34	3.92263	0	1.15898	4.84038	0.514028	2.0531	3.58999	0.780049	0.594998	4.98877	10.1496	4.81666	4.13906	0	10.908	14.1805	10.0236	2.61746	0.0591955	0.135346	1	1
gene02288	87	77	131	182	116	130	198	154	141	331	67	204	185	188	108	178	216	150	10.6646	9.73972	16.8696	17.2735	19.8758	15.7002	20.3091	30.0319	16.779	16.5128	6.07165	14.8879	21.8779	13.0764	9.81721	16.7161	17.0481	11.5476	0.352253	0.596581	0.99525	0.865612
gene02292	47	10	32	114	47	205	126	41	51	0	56	0	48	40	35	24	52	74	5.76136	1.2649	4.12082	10.8197	8.05311	24.758	12.924	7.9955	6.06898	0	5.07482	0	5.67643	2.78222	3.1815	2.25386	4.10417	5.69683	1.65762	1.36146	0.844369	0.865546
gene02296	89	784	605	232	158	685	136	249	364	229	165	533	96	212	290	359	389	310	10.9098	99.1681	77.9093	22.019	27.0722	82.7279	13.9497	48.5581	43.3159	11.4243	14.9526	38.8982	11.3529	14.7458	26.361	33.7139	30.7023	23.8651	-0.356105	0.0971413	1	1
gene02301	95	521	270	139	135	324	179	117	230	322	95	179	95	219	262	153	205	234	11.6453	65.9013	34.7694	13.1924	23.1313	39.1297	18.3602	22.8164	27.3699	16.0638	8.60906	13.0634	11.2346	15.2326	23.8158	14.3683	16.1799	18.0143	-0.165875	-0.144645	1	1
gene02302	116	43	122	117	30	44	87	38	163	222	104	50	152	113	61	127	100	242	14.2195	5.43907	15.7106	11.1044	5.14028	5.31391	8.92368	7.41047	19.3969	11.0751	9.42466	3.64899	17.9754	7.85976	5.54491	11.9267	7.89263	18.6302	-0.222777	0.353859	1	0.991071
gene02305	14	0	0	15	11	0	0	0	0	0	0	0	0	0	0	0	0	0	1.71615	0	0	1.42364	1.88477	0	0	0	0	0	0	0	0	0	0	0	0	0	1.09558	-2.42882	1	0.869162
gene02306	2699	1602	1408	2490	1239	1092	2394	1518	1664	8189	3319	2715	6313	5788	1412	3727	5572	2635	330.849	202.637	181.316	236.324	212.294	131.882	245.555	296.029	198.015	408.53	300.773	198.14	746.568	402.587	128.351	350.005	439.778	202.853	0.00944565	0.154422	1	0.998598
gene02307	56	105	123	92	61	156	71	40	131	221	41	0	33	6	80	90	70	29	6.8646	13.2814	15.8394	8.73167	10.4519	18.8402	7.28254	7.80049	15.589	11.0252	3.71549	0	3.90254	0.417333	7.27201	8.45196	5.52484	2.23254	-0.18311	-0.00630147	1	1
gene02308	0	0	0	1	0	105	10	53	8	0	1	0	6	0	29	0	5	0	0	0	0	0.0949094	0	12.6809	1.02571	10.3357	0.951997	0	0.0906217	0	0.709553	0	2.6361	0	0.394632	0	6.18281	4.71356	0.470775	0.580993
gene02311	7	159	190	89	71	76	87	25	132	0	0	0	1	0	0	0	2	2	0.858075	20.1119	24.4674	8.44694	12.1653	9.17857	8.92368	4.87531	15.708	0	0	0	0.118259	0	0	0	0.157853	0.153968	0.163753	0.648596	1	0.985517
gene02312	11	19	66	79	40	0	74	31	64	256	64	0	29	0	24	54	103	32	1.3484	2.40331	8.49919	7.49784	6.85371	0	7.59026	6.04538	7.61598	12.7712	5.79979	0	3.42951	0	2.1816	5.07118	8.12941	2.46349	-0.893578	0.300513	0.996946	1
gene02313	19	0	10	32	10	0	21	3	13	57	2	0	15	36	0	0	10	14	2.32906	0	1.28776	3.0371	1.71343	0	2.15399	0.585037	1.547	2.8436	0.181243	0	1.77388	2.504	0	0	0.789263	1.07778	0.677762	0.573803	1	1
gene02314	142	0	70	176	145	0	299	147	115	66	1	0	36	63	0	29	23	0	17.4067	0	9.0143	16.7041	24.8447	0	30.6687	28.6668	13.685	3.29259	0.0906217	0	4.25732	4.38199	0	2.72341	1.81531	0	0.681732	0.976827	1	0.986544
gene02315	23	27	0	39	4	0	20	4	7	649	130	55	161	171	44	131	44	121	2.81939	3.41523	0	3.70147	0.685371	0	2.05142	0.780049	0.832998	32.3771	11.7808	4.01389	19.0397	11.894	3.99961	12.3023	3.47276	9.31509	-0.535955	-0.267837	1	1
gene02316	85	49	16	64	18	36	91	18	14	9	25	120	27	41	26	32	50	22	10.4195	6.19801	2.06041	6.0742	3.08417	4.34774	9.33397	3.51022	1.666	0.448989	2.26554	8.75757	3.19299	2.85177	2.3634	3.00514	3.94632	1.69365	-0.498064	-0.435466	1	0.994492
gene02317	699	201	210	762	461	196	596	300	316	634	949	545	332	748	344	639	1026	647	85.6849	25.4245	27.0429	72.321	78.989	23.671	61.1323	58.5037	37.6039	31.6288	86	39.774	39.262	52.0275	31.2696	60.0089	80.9784	49.8088	-0.0313043	0.286439	1	0.987075
gene02318	225	531	714	242	393	913	330	375	425	303	235	246	89	688	263	222	112	221	27.581	67.1662	91.9458	22.9681	67.3377	110.264	33.8484	73.1296	50.5749	15.116	21.2961	17.953	10.525	47.8541	23.9067	20.8482	8.83975	17.0135	0.251368	-0.0846089	1	1
gene02320	485	260	328	393	284	352	375	159	272	647	225	243	557	682	260	285	216	170	59.4524	32.8874	42.2384	37.2994	48.6613	42.5113	38.4641	31.007	32.3679	32.2773	20.3899	17.7341	65.8702	47.4368	23.634	26.7645	17.0481	13.0873	0.474006	-0.310523	0.912431	0.971409
gene02321	1473	490	266	1027	596	882	844	284	328	1845	1283	1788	797	1725	1139	1312	1261	811	180.564	61.9801	34.2543	97.472	102.12	106.52	86.57	55.3835	39.0319	92.0428	116.268	130.488	94.2523	119.983	103.535	123.211	99.5261	62.4342	0.111962	-0.400682	1	0.938423
gene02322	27	0	16	44	12	47	17	14	20	128	20	61	78	65	59	121	93	31	3.30972	0	2.06041	4.17601	2.05611	5.67622	1.74371	2.73017	2.37999	6.38562	1.81243	4.45177	9.22419	4.5211	5.36311	11.3632	7.34015	2.38651	1.03644	0.856253	0.898416	0.914132
gene02323	135	0	6	193	25	0	110	26	24	326	36	1	307	236	14	201	236	62	16.5486	0	0.772654	18.3175	4.28357	0	11.2828	5.07032	2.85599	16.2634	3.26238	0.0729798	36.3055	16.4151	1.2726	18.876	18.6266	4.77302	1.14674	1.97065	0.936242	0.610119
gene02325	277	546	478	329	200	1037	285	173	472	1015	360	377	665	665	576	795	451	373	33.9553	69.0635	61.5548	31.2252	34.2686	125.239	29.2327	33.7371	56.1678	50.636	32.6238	27.5134	78.6422	46.2544	52.3585	74.659	35.5958	28.7151	0.35109	-0.0716042	0.996946	1
gene02326	104	1	5	54	3	0	36	26	14	167	30	1	38	0	41	69	78	45	12.7485	0.12649	0.643878	5.12511	0.514028	0	3.69256	5.07032	1.666	8.33124	2.71865	0.0729798	4.49384	0	3.72691	6.47984	6.15625	3.46429	-0.38441	1.23883	1	0.940401
gene02328	171	115	165	324	191	230	313	108	136	484	320	469	358	235	326	653	476	331	20.9616	14.5463	21.248	30.7507	32.7265	27.7772	32.1047	21.0613	16.184	24.1456	28.9989	34.2275	42.3367	16.3455	29.6334	61.3237	37.5689	25.4818	0.333705	0.383297	0.985979	0.946107
gene02329	201	118	53	182	114	221	113	39	323	2154	2851	853	1579	2003	2654	21	88	1620	24.639	14.9258	6.82511	17.2735	19.5331	26.6903	11.5905	7.60548	38.4369	107.458	258.362	62.2517	186.731	139.32	241.249	1.97212	6.94552	124.714	0.192424	-1.04577	1	0.914132
gene02330	98	36	61	130	134	82	209	96	100	408	556	136	192	379	276	213	293	168	12.0131	4.55364	7.85531	12.3382	22.9599	9.90319	21.4373	18.7212	11.9	20.3542	50.3857	9.92525	22.7057	26.3615	25.0884	20.003	23.1254	12.9333	0.362938	0.326665	1	0.991012
gene02333	100	175	109	152	113	170	178	93	71	462	108	189	111	270	56	182	190	97	12.2582	22.1357	14.0365	14.4262	19.3617	20.531	18.2576	18.1361	8.44898	23.0481	9.78714	13.7932	13.1267	18.78	5.09041	17.0917	14.996	7.46747	-0.109039	-0.208137	1	0.99755
gene02334	30	122	48	63	48	0	43	39	27	74	36	1	29	15	23	52	73	45	3.67747	15.4318	6.18123	5.97929	8.22445	0	4.41055	7.60548	3.21299	3.69169	3.26238	0.0729798	3.42951	1.04333	2.0907	4.88335	5.76162	3.46429	-0.494839	0.272708	1	1
gene02335	41	0	0	19	0	0	10	0	0	43	11	0	2	0	0	0	0	0	5.02587	0	0	1.80328	0	0	1.02571	0	0	2.14517	0.996839	0	0.236518	0	0	0	0	0	-2.8639	-3.52518	0.865158	0.739654
gene02337	970	3900	4794	1694	3751	7264	1553	4203	4066	1	18	0	19	65	2	0	0	11	118.905	493.311	617.35	160.777	642.707	877.278	159.293	819.637	483.853	0.0498877	1.63119	0	2.24692	4.5211	0.1818	0	0	0.846826	1.74358	0.0826514	0.819856	1
gene02338	0	0	0	2	9	0	2	2	2	0	0	0	0	0	0	0	0	0	0	0	0	0.189819	1.54208	0	0.205142	0.390025	0.237999	0	0	0	0	0	0	0	0	0	2.87299	2.6708	0.789502	0.686212
gene02339	0	0	0	13	2	0	30	13	3	0	0	0	0	9	0	0	16	0	0	0	0	1.23382	0.342686	0	3.07713	2.53516	0.356999	0	0	0	0	0.625999	0	0	1.26282	0	4.30682	5.86349	0.491101	0.127847
gene02340	411	195	201	534	319	593	474	318	324	415	99	452	289	171	274	284	407	299	50.3813	24.6655	25.8839	50.6816	54.6583	71.617	48.6187	62.0139	38.5559	20.7034	8.97155	32.9869	34.1768	11.894	24.9066	26.6706	32.123	23.0183	0.513046	0.583861	0.922394	0.848436
gene02352	44	56	44	21	34	0	28	5	59	0	0	0	13	0	0	0	0	0	5.39362	7.08344	5.66613	1.9931	5.82565	0	2.87199	0.975062	7.02098	0	0	0	1.53737	0	0	0	0	0	1.53061	-0.649885	0.987821	0.998818
gene02353	120	188	196	115	75	166	143	104	174	353	113	303	131	99	100	87	187	175	14.7099	23.7801	25.24	10.9146	12.8507	20.0479	14.6677	20.2813	20.7059	17.6104	10.2403	22.1129	15.4919	6.88599	9.09001	8.17023	14.7592	13.4722	-0.603274	-0.27447	0.88507	0.991012
gene02354	65	2	38	236	12	67	173	30	69	27	94	38	29	72	110	28	93	191	7.96784	0.25298	4.89347	22.3986	2.05611	8.09163	17.7448	5.85037	8.21098	1.34697	8.51844	2.77323	3.42951	5.00799	9.99901	2.6295	7.34015	14.704	0.814959	1.07506	0.969706	0.870606
gene02355	518	476	520	331	268	432	338	212	524	789	499	1510	458	450	561	345	481	539	63.4976	60.2092	66.9633	31.415	45.9199	52.1729	34.669	41.3426	62.3558	39.3614	45.2202	110.199	54.1626	31.2999	50.995	32.3992	37.9636	41.4945	-0.503492	-0.566311	0.87108	0.761973
gene02356	63	118	77	132	97	121	123	52	78	491	97	179	136	325	94	147	145	241	7.72268	14.9258	9.91572	12.528	16.6202	14.6132	12.6162	10.1406	9.28197	24.4949	8.79031	13.0634	16.0832	22.6055	8.54461	13.8049	11.4443	18.5532	0.221177	0.00345166	1	1
gene02358	410	162	183	390	211	318	352	136	230	836	532	933	315	501	529	604	618	643	50.2587	20.4914	23.5659	37.0147	36.1533	38.4051	36.105	26.5217	27.3699	41.7061	48.2108	68.0901	37.2516	34.8473	48.0862	56.722	48.7765	49.5008	-0.0491916	-0.00429983	1	1
gene02361	67	1	18	63	33	1	125	44	26	225	25	0	130	50	0	55	149	19	8.21301	0.12649	2.31796	5.97929	5.65431	0.120771	12.8214	8.58054	3.09399	11.2247	2.26554	0	15.3737	3.47777	0	5.16509	11.76	1.4627	-0.144781	1.30547	1	0.890297
gene02362	789	605	686	999	441	648	999	427	772	1365	675	572	910	1241	843	752	1193	1108	96.7173	76.5264	88.3401	94.8145	75.5622	78.2594	102.468	83.2703	91.8677	68.0967	61.1697	41.7444	107.616	86.3183	76.6288	70.6208	94.1591	85.2985	0.284595	0.353332	0.983435	0.919448
gene02363	34	2	12	111	35	157	199	51	48	438	77	44	92	250	30	257	251	80	4.16779	0.25298	1.54531	10.5349	5.997	18.961	20.4116	9.94563	5.71198	21.8508	6.97787	3.21111	10.8798	17.3889	2.727	24.135	19.8105	6.15874	1.51266	1.55863	0.766568	0.590087
gene02365	35	0	3	44	0	3	11	0	0	33	0	0	8	0	0	8	4	0	4.29038	0	0.386327	4.17601	0	0.362312	1.12828	0	0	1.64629	0	0	0.946071	0	0	0.751285	0.315705	0	-0.192019	0.0409296	1	1
gene02367	6229	9264	10901	7166	9591	15651	11524	13988	8836	11	28	92	105	182	131	12	38	15	763.564	1171.8	1403.78	680.121	1643.35	1890.18	1182.03	2727.83	1051.48	0.548765	2.53741	6.71414	12.4172	12.6591	11.9079	1.12693	2.9992	1.15476	1.42405	0.147063	0.567678	1
gene02368	17	14	30	9	1	3	43	19	52	0	0	0	0	0	0	0	0	0	2.0839	1.77086	3.86327	0.854185	0.171343	0.362312	4.41055	3.70523	6.18798	0	0	0	0	0	0	0	0	0	-2.17271	0.836328	0.857328	0.990694
gene02369	0	35	49	0	0	0	0	2	26	0	19	0	0	0	0	0	0	0	0	4.42715	6.31001	0	0	0	0	0.390025	3.09399	0	1.72181	0	0	0	0	0	0	0	-6.26948	-2.32389	0.407532	0.905304
gene02370	12	37	42	3	4	0	3	75	23	0	0	91	2	0	0	0	0	0	1.47099	4.68013	5.40858	0.284728	0.685371	0	0.307713	14.6259	2.73699	0	0	6.64116	0.236518	0	0	0	0	0	-3.28813	-1.54372	0.940921	0.991012
gene02371	14	0	0	18	0	0	0	0	0	0	0	0	0	0	0	0	0	0	1.71615	0	0	1.70837	0	0	0	0	0	0	0	0	0	0	0	0	0	0	0.0767482	-2.116	1	0.880378
gene02372	173	62	93	166	70	86	161	105	107	530	232	0	191	462	103	113	396	165	21.2067	7.84238	11.9761	15.755	11.994	10.3863	16.5139	20.4763	12.733	26.4405	21.0242	0	22.5875	32.1346	9.36271	10.6119	31.2548	12.7024	0.244854	0.389838	1	0.995084
gene02373	218	0	31	182	46	85	174	92	34	0	0	0	0	0	0	0	0	0	26.7229	0	3.99204	17.2735	7.88177	10.2655	17.8474	17.9411	4.04599	0	0	0	0	0	0	0	0	0	0.778597	0.941784	1	0.985517
gene02374	0	0	0	3	0	0	0	4	5	0	0	0	2	0	0	0	0	4	0	0	0	0.284728	0	0	0	0.780049	0.594998	0	0	0	0.236518	0	0	0	0	0.307937	2.50273	4.64402	0.910385	0.581645
gene02375	11	112	30	38	48	0	52	14	47	153	39	88	25	59	34	111	39	61	1.3484	14.1669	3.86327	3.60656	8.22445	0	5.33369	2.73017	5.59298	7.63282	3.53425	6.42222	2.95647	4.10377	3.0906	10.4241	3.07813	4.69604	-0.828619	-0.0637762	0.969706	1
gene02376	72	271	323	81	81	53	210	322	1065	28	5	0	25	0	19	56	70	816	8.82592	34.2788	41.5945	7.68766	13.8788	6.40084	21.5399	62.794	126.735	1.39686	0.453109	0	2.95647	0	1.7271	5.259	5.52484	62.8191	-0.479436	2.63515	1	0.453831
gene02377	52	151	133	4	0	0	2	15	3	0	0	33	16	0	0	0	0	0	6.37427	19.1	17.1272	0.379638	0	0	0.205142	2.92518	0.356999	0	0	2.40833	1.89214	0	0	0	0	0	-3.47199	-4.27282	0.981124	0.688088
gene02378	87	166	181	217	124	161	222	58	104	343	73	0	98	170	31	271	255	66	10.6646	20.9973	23.3084	20.5953	21.2465	19.4441	22.7708	11.3107	12.376	17.1115	6.61538	0	11.5894	11.8244	2.8179	25.4498	20.1262	5.08096	0.158454	0.499147	1	0.991012
gene02379	0	0	0	12	0	0	0	0	0	21	0	0	1	1	0	0	11	0	0	0	0	1.13891	0	0	0	0	0	1.04764	0	0	0.118259	0.0695554	0	0	0.86819	0	1.43644	1.47012	0.987821	0.992702
gene02380	581	54	0	782	15	0	848	8	10	3728	32	2	520	113	13	130	274	10	71.2202	6.83046	0	74.2192	2.57014	0	86.9802	1.5601	1.19	185.981	2.89989	0.14596	61.4946	7.85976	1.1817	12.2084	21.6258	0.769842	0.0224824	0.774636	1	0.962306
gene02381	211	0	0	174	1	0	61	0	0	0	0	1	31	0	0	6	3	0	25.8648	0	0	16.5142	0.171343	0	6.25683	0	0	0	0	0.0729798	3.66603	0	0	0.563464	0.236779	0	-0.282102	-0.293549	1	1
gene02382	46	128	306	76	78	80	95	48	107	78	69	371	38	104	78	38	51	79	5.63878	16.1907	39.4053	7.21312	13.3647	9.66165	9.74425	9.36059	12.733	3.89124	6.2529	27.0755	4.49384	7.23377	7.09021	3.5686	4.02524	6.08175	-0.655239	-0.808535	0.936925	0.818526
gene02383	135	1467	83	298	8	297	67	52	784	369	5916	11441	44	2691	17104	196	163	8640	16.5486	185.561	10.6884	28.283	1.37074	35.8689	6.87226	10.1406	93.2957	18.4086	536.118	834.962	5.20339	187.174	1554.76	18.4065	12.865	665.143	-0.76078	-1.90133	1	0.795321
gene02384	20	41	124	35	28	27	21	14	92	0	46	175	5	0	56	0	0	49	2.45164	5.18609	15.9682	3.32183	4.7976	3.26081	2.15399	2.73017	10.948	0	4.1686	12.7715	0.591295	0	5.09041	0	0	3.77223	-1.02799	-1.72869	0.989357	0.861111
gene02385	0	0	1	1	5	0	4	0	4	0	0	0	0	0	0	0	0	7	0	0	0.128776	0.0949094	0.856714	0	0.410284	0	0.475999	0	0	0	0	0	0	0	0	0.538889	2.22197	3.33455	0.939971	0.759883
gene02386	0	49	10	28	11	0	23	6	19	209	79	0	32	135	33	85	167	89	0	6.19801	1.28776	2.65746	1.88477	0	2.35913	1.17007	2.26099	10.4265	7.15912	0	3.78429	9.38998	2.9997	7.98241	13.1807	6.85159	-0.312642	0.660572	1	0.992712
gene02387	203	232	186	399	250	62	307	143	237	1152	382	300	284	1189	298	883	773	347	24.8842	29.3457	23.9523	37.8689	42.8357	7.48778	31.4893	27.8868	28.2029	57.4706	34.6175	21.8939	33.5855	82.7014	27.0882	82.9231	61.0101	26.7135	0.132207	0.400726	1	0.947855
gene02390	308	327	249	398	168	49	305	95	178	1111	844	1565	230	743	753	384	466	717	37.7553	41.3622	32.0651	37.7739	28.7856	5.91776	31.2842	18.5262	21.1819	55.4252	76.4847	114.213	27.1995	51.6797	68.4478	36.0617	36.7797	55.1977	-0.655859	-0.752573	0.880417	0.776485
gene02391	10	0	0	13	1	0	12	0	11	0	0	0	21	0	3	1	15	17	1.22582	0	0	1.23382	0.171343	0	1.23085	0	1.309	0	0	0	2.48344	0	0.2727	0.0939107	1.18389	1.30873	2.09196	4.31352	0.940405	0.598403
gene02393	464	500	701	296	362	540	324	745	342	672	126	104	287	529	229	502	386	262	56.8781	63.245	90.2717	28.0932	62.0261	65.2161	33.233	145.284	40.6979	33.5245	11.4183	7.5899	33.9403	36.7948	20.8161	47.1431	30.4656	20.1699	0.138631	0.396581	1	0.977456
gene02396	50	91	66	45	63	32	45	16	56	148	295	528	42	212	244	85	57	129	6.12911	11.5106	8.49919	4.27092	10.7946	3.86466	4.6157	3.1202	6.66398	7.38338	26.7334	38.5333	4.96687	14.7458	22.1796	7.98241	4.4988	9.93096	-0.615071	-1.09761	0.949772	0.644442
gene02397	10	0	33	14	0	25	25	24	20	0	0	1	2	0	0	0	22	26	1.22582	0	4.2496	1.32873	0	3.01927	2.56428	4.6803	2.37999	0	0	0.0729798	0.236518	0	0	0	1.73638	2.00159	0.320808	3.72881	1	0.634273
gene02399	278	472	513	375	274	198	344	239	399	596	331	483	171	356	385	257	410	369	34.0778	59.7032	66.0619	35.591	46.9479	23.9126	35.2844	46.6079	47.4809	29.7331	29.9958	35.2492	20.2223	24.7617	34.9965	24.135	32.3598	28.4072	-0.39573	-0.189448	0.940921	0.994492
gene02400	45	8	11	67	53	19	46	40	23	557	101	65	129	527	89	347	308	60	5.5162	1.01192	1.41653	6.35893	9.08117	2.29464	4.71827	7.80049	2.73699	27.7874	9.15279	4.74369	15.2554	36.6557	8.09011	32.587	24.3093	4.61905	0.873124	0.76185	0.861705	0.865546
gene02401	0	0	0	0	0	1	0	0	0	0	0	119	4	0	5	0	0	0	0	0	0	0	0	0.120771	0	0	0	0	0	8.68459	0.473036	0	0.454501	0	0	0	-0.63542	-3.95824	1	0.81019
gene02402	131	36	43	76	36	10	63	16	43	415	62	0	127	267	30	126	97	22	16.0583	4.55364	5.53735	7.21312	6.16834	1.20771	6.46198	3.1202	5.11699	20.7034	5.61855	0	15.0189	18.5713	2.727	11.8327	7.65585	1.69365	0.00166249	-0.219937	1	1
gene02403	29	38	32	37	8	19	51	38	38	100	0	0	53	110	0	16	40	14	3.55488	4.80662	4.12082	3.51165	1.37074	2.29464	5.23112	7.41047	4.52199	4.98877	0	0	6.26772	7.6511	0	1.50257	3.15705	1.07778	0.478621	0.551703	1	0.99755
gene02406	2070	1585	999	2461	1594	864	3764	1321	1560	2437	3791	8283	945	1649	3443	2277	2815	4332	253.745	200.487	128.647	233.572	273.12	104.346	386.077	257.611	185.639	121.576	343.547	604.491	111.755	114.697	312.969	213.835	222.178	333.496	-0.468731	0.043922	0.971365	1
gene02408	38	0	35	23	1	52	19	12	42	0	37	110	41	37	74	0	31	122	4.65812	0	4.50715	2.18292	0.171343	6.28007	1.94885	2.34015	4.99799	0	3.353	8.02777	4.84862	2.57355	6.72661	0	2.44672	9.39207	0.0785157	0.0384999	1	1
gene02409	2	0	8	14	18	69	7	6	2	22	0	0	12	0	0	0	0	0	0.245164	0	1.03021	1.32873	3.08417	8.33317	0.717997	1.17007	0.237999	1.09753	0	0	1.41911	0	0	0	0	0	1.57425	-1.29147	0.996946	0.991012
gene02410	260	363	276	305	154	12	215	111	400	195	542	603	499	165	379	215	584	837	31.8714	45.9158	35.5421	28.9474	26.3868	1.44925	22.0528	21.6464	47.5999	9.7281	49.117	44.0068	59.0112	11.4766	34.4511	20.1908	46.093	64.4358	-0.440853	0.0178153	1	1
gene02411	355	22	19	169	18	127	174	20	40	71	51	115	41	97	102	120	97	107	43.5167	2.78278	2.44674	16.0397	3.08417	15.3379	17.8474	3.90025	4.75999	3.54203	4.62171	8.39267	4.84862	6.74688	9.27181	11.2693	7.65585	8.23731	0.138745	0.0581083	1	1
gene02413	5	0	33	18	5	0	9	5	23	17	8	48	4	0	21	0	26	17	0.612911	0	4.2496	1.70837	0.856714	0	0.923139	0.975062	2.73699	0.848091	0.724974	3.50303	0.473036	0	1.9089	0	2.05208	1.30873	-0.484333	0.153877	1	1
gene02414	0	0	4	3	23	0	9	3	5	0	8	0	3	0	0	0	4	63	0	0	0.515103	0.284728	3.94088	0	0.923139	0.585037	0.594998	0	0.724974	0	0.354777	0	0	0	0.315705	4.85	1.97785	3.12736	0.972468	0.838668
gene02415	0	0	0	0	1	0	10	0	1	0	8	0	11	0	17	8	15	7	0	0	0	0	0.171343	0	1.02571	0	0.119	0	0.724974	0	1.30085	0	1.5453	0.751285	1.18389	0.538889	2.26683	3.36141	0.951438	0.812146
gene02417	105	26	60	86	54	1	249	163	156	20	121	198	88	50	15	242	356	461	12.8711	3.28874	7.72654	8.16221	9.25251	0.120771	25.5402	31.787	18.5639	0.997754	10.9652	14.45	10.4068	3.47777	1.3635	22.7264	28.0978	35.4897	-0.840203	1.68204	0.962002	0.520302
gene02418	153	62	28	155	101	0	70	31	14	2194	503	262	1170	1206	326	537	330	116	18.7551	7.84238	3.60572	14.711	17.3056	0	7.17997	6.04538	1.666	109.454	45.5827	19.1207	138.363	83.8839	29.6334	50.43	26.0457	8.93017	0.210353	-0.966666	1	0.698103
gene02422	0	0	0	5	6	0	5	5	2	0	0	66	3	0	0	0	1	3	0	0	0	0.474547	1.02806	0	0.512855	0.975062	0.237999	0	0	4.81666	0.354777	0	0	0	0.0789263	0.230953	0.333633	0.00735667	1	1
gene02423	7	0	10	10	12	0	7	1	15	63	30	40	27	2	0	0	11	23	0.858075	0	1.28776	0.949094	2.05611	0	0.717997	0.195012	1.78499	3.14292	2.71865	2.91919	3.19299	0.139111	0	0	0.86819	1.77064	-0.589842	-0.790156	1	0.995084
gene02424	40	0	0	147	89	0	331	40	6	95	20	0	68	0	0	99	149	0	4.90329	0	0	13.9517	15.2495	0	33.951	7.80049	0.713998	4.73933	1.81243	0	8.04161	0	0	9.29716	11.76	0	1.11915	2.83955	0.996946	0.558177
gene02425	0	0	0	5	0	0	4	0	0	0	5	0	3	0	43	19	23	4	0	0	0	0.474547	0	0	0.410284	0	0	0	0.453109	0	0.354777	0	3.90871	1.7843	1.81531	0.307937	3.50634	2.88864	0.890342	0.869162
gene02426	0	42	18	0	0	0	0	1	0	0	0	0	3	0	0	0	0	0	0	5.31258	2.31796	0	0	0	0	0.195012	0	0	0	0	0.354777	0	0	0	0	0	-2.5636	-4.50361	1	0.932714
gene02427	56	40	21	18	43	40	15	14	25	13	40	1	24	10	43	9	22	50	6.8646	5.0596	2.70429	1.70837	7.36774	4.83082	1.53857	2.73017	2.97499	0.64854	3.62487	0.0729798	2.83821	0.695554	3.90871	0.845196	1.73638	3.84921	0.208585	-0.310568	1	1
gene02431	967	560	512	775	396	794	623	419	557	1200	701	992	542	634	847	632	705	940	118.537	70.8344	65.9331	73.5548	67.8517	95.8919	63.9018	81.7102	66.2828	59.8652	63.5258	72.3959	64.0963	44.0982	76.9924	59.3515	55.6431	72.3651	-0.113354	-0.130671	1	0.998818
gene02435	35	118	188	81	77	263	151	122	136	25	173	114	9	112	231	0	14	285	4.29038	14.9258	24.2098	7.68766	13.1934	31.7627	15.4882	23.7915	16.184	1.24719	15.6776	8.31969	1.06433	7.79021	20.9979	0	1.10497	21.9405	0.134366	0.178666	1	1
gene02436	28	51	57	56	42	104	40	70	38	116	35	0	17	71	16	54	28	43	3.4323	6.45099	7.34021	5.31493	7.1964	12.5601	4.10284	13.6509	4.52199	5.78697	3.17176	0	2.0104	4.93844	1.4544	5.07118	2.20994	3.31032	0.261297	0.339057	1	0.998598
gene02439	0	22	0	9	0	0	4	0	6	0	13	0	1	57	6	6	0	7	0	2.78278	0	0.854185	0	0	0.410284	0	0.713998	0	1.17808	0	0.118259	3.96466	0.545401	0.563464	0	0.538889	2.07895	2.28155	0.974742	0.962306
gene02440	192	132	162	255	140	174	251	112	156	421	167	10	194	155	129	236	226	220	23.5358	16.6967	20.8617	24.2019	23.988	21.0141	25.7453	21.8414	18.5639	21.0027	15.1338	0.729798	22.9422	10.7811	11.7261	22.1629	17.8374	16.9365	0.278841	0.483957	1	0.966552
gene02442	16	13	13	44	3	42	52	8	22	104	84	0	41	128	50	83	113	65	1.96131	1.64437	1.67408	4.17601	0.514028	5.07237	5.33369	1.5601	2.61799	5.18832	7.61222	0	4.84862	8.9031	4.54501	7.79458	8.91868	5.00397	0.801109	0.866528	0.981124	0.943894
gene02447	45	79	112	79	47	3	44	60	78	24	34	7	14	0	22	1	29	30	5.5162	9.9927	14.4229	7.49784	8.05311	0.362312	4.51313	11.7007	9.28197	1.1973	3.08114	0.510858	1.65562	0	1.9998	0.0939107	2.28886	2.30953	-0.491769	-0.164876	1	1
gene02450	0	0	14	6	1	0	5	4	10	0	0	0	9	0	0	39	9	4	0	0	1.80286	0.569457	0.171343	0	0.512855	0.780049	1.19	0	0	0	1.06433	0	0	3.66252	0.710337	0.307937	0.28113	2.98642	1	0.88817
gene02453	10	0	0	11	0	0	2	0	0	0	0	0	0	0	0	0	0	0	1.22582	0	0	1.044	0	0	0.205142	0	0	0	0	0	0	0	0	0	0	0	-0.031329	-1.12865	1	0.992922
gene02457	0	0	0	0	0	0	2	0	5	0	40	7	3	0	0	0	7	8	0	0	0	0	0	0	0.205142	0	0.594998	0	3.62487	0.510858	0.354777	0	0	0	0.552484	0.615874	-2.38684	1.09759	0.99653	0.99755
gene02458	0	67	58	29	22	82	28	21	25	86	39	123	23	0	62	67	91	74	0	8.47482	7.46899	2.75237	3.76954	9.90319	2.87199	4.09526	2.97499	4.29034	3.53425	8.97651	2.71995	0	5.63581	6.29201	7.1823	5.69683	-0.412856	0.0785419	1	1
gene02464	117	396	325	262	202	784	213	175	254	0	200	534	3	0	410	0	16	146	14.3421	50.09	41.8521	24.8663	34.6112	94.6842	21.8476	34.1272	30.2259	0	18.1243	38.9712	0.354777	0	37.2691	0	1.26282	11.2397	-0.647153	-1.31852	1	0.946107
gene02465	15	0	6	60	16	0	41	10	10	223	3	0	48	0	29	0	42	9	1.83873	0	0.772654	5.69457	2.74148	0	4.20541	1.95012	1.19	11.125	0.271865	0	5.67643	0	2.6361	0	3.31491	0.692858	1.14358	1.17503	1	0.986251
gene02466	126	212	256	312	382	382	321	201	194	441	142	225	40	103	210	274	241	184	15.4454	26.8159	32.9666	29.6117	65.4529	46.1344	32.9253	39.1975	23.0859	22.0005	12.8683	16.4204	4.73036	7.16421	19.089	25.7315	19.0212	14.1651	0.149947	0.296116	1	0.992712
gene02467	0	0	0	2	0	23	0	2	0	0	0	0	0	0	0	0	0	0	0	0	0	0.189819	0	2.77772	0	0.390025	0	0	0	0	0	0	0	0	0	0	3.06893	1.43036	0.855664	0.967957
gene02470	108	82	113	233	104	170	208	150	121	658	74	0	309	132	1	174	341	19	13.2389	10.3722	14.5516	22.1139	17.8196	20.531	21.3348	29.2518	14.399	32.8261	6.70601	0	36.542	9.18132	0.0909001	16.3405	26.9139	1.4627	0.388669	0.608796	1	0.991012
gene02475	6	18	28	1	0	0	1	0	5	0	0	0	1	0	0	39	0	3	0.735493	2.27682	3.60572	0.0949094	0	0	0.102571	0	0.594998	0	0	0	0.118259	0	0	3.66252	0	0.230953	-5.15335	-1.09364	0.771273	0.998598
gene02482	67	19	23	48	16	25	72	7	17	9	0	0	20	113	0	0	22	0	8.21301	2.40331	2.96184	4.55565	2.74148	3.01927	7.38512	1.36509	2.02299	0.448989	0	0	2.36518	7.85976	0	0	1.73638	0	1.78302	0.120141	0.936925	1
gene02483	6	7	73	19	64	168	44	16	36	145	26	81	21	29	139	11	49	68	0.735493	0.885429	9.40062	1.80328	10.9659	20.2895	4.51313	3.1202	4.28399	7.23372	2.35616	5.91136	2.48344	2.01711	12.6351	1.03302	3.86739	5.23493	0.703695	-0.117214	0.987056	1
gene02484	91	89	74	57	50	5	58	32	56	261	42	0	81	70	0	22	61	18	11.155	11.2576	9.5294	5.40984	8.56714	0.603853	5.94912	6.24039	6.66398	13.0207	3.80611	0	9.57897	4.86888	0	2.06603	4.81451	1.38572	-0.955283	-0.467821	0.970415	0.99755
gene02485	70	0	1	28	11	0	21	6	10	66	7	0	0	0	0	10	3	8	8.58075	0	0.128776	2.65746	1.88477	0	2.15399	1.17007	1.19	3.29259	0.634352	0	0	0	0	0.939107	0.236779	0.615874	-1.66226	0.696392	0.970201	0.998598
gene02486	110	12	186	78	47	237	127	106	188	300	80	207	103	78	144	139	137	279	13.484	1.51788	23.9523	7.40293	8.05311	28.6226	13.0265	20.6713	22.3719	14.9663	7.24974	15.1068	12.1807	5.42532	13.0896	13.0536	10.8129	21.4786	-0.044263	0.611751	1	0.907026
gene02487	23	82	39	14	45	54	74	55	82	0	0	52	0	0	33	0	0	31	2.81939	10.3722	5.02225	1.32873	7.71042	6.52161	7.59026	10.7257	9.75797	0	0	3.79495	0	0	2.9997	0	0	2.38651	-0.370808	0.312809	1	1
gene02490	114	878	479	341	209	611	323	525	685	348	839	1950	85	647	947	89	97	1306	13.9744	111.058	61.6835	32.3641	35.8106	73.7909	33.1304	102.381	81.5148	17.3609	76.0316	142.311	10.052	45.0024	86.0824	8.35805	7.65585	100.541	-0.456572	-0.339562	0.987821	0.992702
gene02491	621	364	490	1072	326	554	1171	319	540	1284	857	858	706	745	786	386	1042	1921	76.1235	46.0423	63.1001	101.743	55.8577	66.9069	120.111	62.2089	64.2598	64.0558	77.6628	62.6166	83.4908	51.8188	71.4475	36.2495	82.2412	147.887	0.117794	0.425924	1	0.923537
gene02497	44	154	91	90	143	194	96	59	91	159	60	0	57	194	136	126	186	103	5.39362	19.4794	11.7186	8.54185	24.502	23.4295	9.84682	11.5057	10.829	7.93214	5.4373	0	6.74076	13.4938	12.3624	11.8327	14.6803	7.92937	0.920433	0.667886	0.928638	0.962306
gene02498	69	144	137	107	88	137	96	55	162	267	45	133	96	207	136	47	89	214	8.45817	18.2145	17.6423	10.1553	15.0782	16.5456	9.84682	10.7257	19.2779	13.32	4.07798	9.70631	11.3529	14.398	12.3624	4.4138	7.02444	16.4746	0.198161	-0.111383	1	1
gene02500	26	21	58	27	19	0	18	4	39	44	20	81	14	57	55	74	32	105	3.18714	2.65629	7.46899	2.56255	3.25551	0	1.84628	0.780049	4.64099	2.19506	1.81243	5.91136	1.65562	3.96466	4.99951	6.94939	2.52564	8.08334	-0.329021	0.032786	1	1
gene02501	118	132	127	277	118	179	231	41	124	327	119	121	255	242	67	293	224	243	14.4647	16.6967	16.3545	26.2899	20.2184	21.6179	23.6939	7.9955	14.756	16.3133	10.784	8.83055	30.156	16.8324	6.09031	27.5158	17.6795	18.7072	0.468333	0.426205	0.959441	0.955091
gene02502	159	77	10	120	50	109	428	74	21	1095	43	0	186	399	1	141	294	7	19.4906	9.73972	1.28776	11.3891	8.56714	13.164	43.9004	14.4309	2.49899	54.627	3.89673	0	21.9962	27.7526	0.0909001	13.2414	23.2043	0.538889	1.25042	0.564527	0.939017	0.993904
gene02503	408	27	39	296	95	23	236	38	57	260	170	206	102	103	73	83	104	253	50.0135	3.41523	5.02225	28.0932	16.2776	2.77772	24.2068	7.41047	6.78298	12.9708	15.4057	15.0338	12.0624	7.16421	6.63571	7.79458	8.20834	19.477	-0.417996	-0.200433	1	1
gene02507	63	235	419	273	202	254	332	215	188	570	143	91	88	126	83	84	166	152	7.72268	29.7251	53.957	25.9103	34.6112	30.6757	34.0536	41.9276	22.3719	28.436	12.9589	6.64116	10.4068	8.76399	7.54471	7.8885	13.1018	11.7016	-0.446732	-0.219531	0.983435	0.998598
gene02509	66	0	3	95	32	47	76	15	11	350	92	0	124	201	54	273	194	64	8.09042	0	0.386327	9.01639	5.48297	5.67622	7.7954	2.92518	1.309	17.4607	8.3372	0	14.6641	13.9806	4.90861	25.6376	15.3117	4.92699	1.7858	1.23819	0.778477	0.862985
gene02512	0	6	31	5	0	0	2	1	42	0	48	192	52	55	26	0	0	27	0	0.75894	3.99204	0.474547	0	0	0.205142	0.195012	4.99799	0	4.34984	14.0121	6.14946	3.82555	2.3634	0	0	2.07857	0.524777	-1.19748	1	0.991012
gene02513	646	238	239	1262	538	674	890	375	379	1592	2050	1322	641	2573	1228	1005	1552	1043	79.1881	30.1046	30.7774	119.776	92.1824	81.3994	91.2882	73.1296	45.1009	79.4212	185.775	96.4793	75.804	178.966	111.625	94.3802	122.494	80.2945	0.540647	0.144379	0.910385	1
gene02514	432	148	66	550	139	19	320	98	41	0	7	0	18	0	17	0	8	15	52.9555	18.7205	8.49919	52.2002	23.8166	2.29464	32.8227	19.1112	4.87899	0	0.634352	0	2.12866	0	1.5453	0	0.631411	1.15476	0.899928	0.423378	0.996946	0.999245
gene02516	195	9095	7530	475	776	3293	708	1082	6005	5	22	1	10	1	4	0	18	1	23.9035	1150.43	969.681	45.082	132.962	397.698	72.6203	211.003	714.593	0.249438	1.99368	0.0729798	1.18259	0.0695554	0.363601	0	1.42067	0.0769842	-0.540053	-0.791858	1	0.977456
gene02518	14	15	38	19	2	94	13	10	26	73	0	0	7	0	16	0	0	7	1.71615	1.89735	4.89347	1.80328	0.342686	11.3524	1.33342	1.95012	3.09399	3.6418	0	0	0.827812	0	1.4544	0	0	0.538889	-0.659311	-1.25697	1	0.972062
gene02521	4	0	0	14	0	0	15	0	0	0	0	0	0	0	0	0	0	0	0.490329	0	0	1.32873	0	0	1.53857	0	0	0	0	0	0	0	0	0	0	0	0.860512	0.998791	1	0.998711
gene02522	14	21	7	10	10	34	16	5	28	0	5	0	1	0	0	0	0	0	1.71615	2.65629	0.90143	0.949094	1.71343	4.1062	1.64114	0.975062	3.33199	0	0.453109	0	0.118259	0	0	0	0	0	-0.502627	-0.887052	1	0.991012
gene02523	58	43	28	49	30	1	48	42	34	127	20	63	53	189	52	41	53	54	7.10977	5.43907	3.60572	4.65056	5.14028	0.120771	4.92341	8.19052	4.04599	6.33574	1.81243	4.59773	6.26772	13.146	4.72681	3.85034	4.1831	4.15715	0.0434452	0.0470202	1	1
gene02524	15	0	1	12	0	0	3	0	2	0	0	0	18	42	55	72	67	27	1.83873	0	0.128776	1.13891	0	0	0.307713	0	0.237999	0	0	0	2.12866	2.92133	4.99951	6.76157	5.28806	2.07857	1.38598	1.56787	1	0.985517
gene02530	0	0	0	25	0	0	15	0	0	0	0	0	0	0	0	0	0	0	0	0	0	2.37274	0	0	1.53857	0	0	0	0	0	0	0	0	0	0	0	2.55943	2.19801	0.900814	0.880378
gene02531	40	0	9	23	4	0	20	15	19	73	0	0	42	0	0	0	55	5	4.90329	0	1.15898	2.18292	0.685371	0	2.05142	2.92518	2.26099	3.6418	0	0	4.96687	0	0	0	4.34095	0.384921	-0.68388	2.39903	1	0.897352
gene02533	0	0	0	1	10	0	8	0	0	0	0	0	20	0	0	0	9	8	0	0	0	0.0949094	1.71343	0	0.820568	0	0	0	0	0	2.36518	0	0	0	0.710337	0.615874	5.35333	5.10024	0.643189	0.506388
gene02534	11	0	0	7	4	0	4	2	20	97	47	39	50	0	101	28	68	93	1.3484	0	0	0.664366	0.685371	0	0.410284	0.390025	2.37999	4.83911	4.25922	2.84621	5.91295	0	9.18091	2.6295	5.36699	7.15953	0.135202	0.854683	1	0.991012
gene02535	2	14	11	4	0	0	4	3	2	0	0	0	9	8	1	0	0	0	0.245164	1.77086	1.41653	0.379638	0	0	0.410284	0.585037	0.237999	0	0	0	1.06433	0.556444	0.0909001	0	0	0	1.9186	-1.25309	0.976478	0.991012
gene02536	22	0	3	31	0	0	11	3	21	0	0	0	16	0	3	0	16	67	2.69681	0	0.386327	2.94219	0	0	1.12828	0.585037	2.49899	0	0	0	1.89214	0	0.2727	0	1.26282	5.15794	0.670335	4.40174	1	0.597912
gene02537	376	157	243	355	227	129	336	143	300	582	347	0	302	241	161	186	365	362	46.0909	19.8589	31.2925	33.6928	38.8948	15.5794	34.4639	27.8868	35.6999	29.0346	31.4457	0	35.7142	16.7629	14.6349	17.4674	28.8081	27.8683	0.00789894	0.341886	1	0.99755
gene02538	65	80	106	120	66	0	115	30	102	218	50	5	101	101	52	0	111	281	7.96784	10.1192	13.6502	11.3891	11.3086	0	11.7957	5.85037	12.138	10.8755	4.53109	0.364899	11.9441	7.0251	4.72681	0	8.76082	21.6326	0.00388893	0.494332	1	0.99755
gene02539	1307	598	248	1543	521	491	1184	259	319	8318	7001	1210	8579	7506	3176	18497	28822	3390	160.215	75.641	31.9364	146.445	89.2696	59.2984	121.444	50.5082	37.9609	414.966	634.443	88.3055	1014.54	522.083	288.699	1737.07	2274.81	260.976	0.551829	0.923112	0.94873	0.695867
gene02540	1133	1	35	663	347	30	651	142	54	257	50	0	226	264	11	103	212	39	138.886	0.12649	4.50715	62.9249	59.4559	3.62312	66.7737	27.6917	6.42598	12.8211	4.53109	0	26.7265	18.3626	0.999901	9.6728	16.7324	3.00238	0.977912	1.09664	0.961246	0.907111
gene02544	588	337	392	708	467	1056	525	348	764	2164	805	1119	1156	1267	1024	1615	1118	885	72.0783	42.6271	50.4801	67.1959	80.0171	127.534	53.8498	67.8643	90.9157	107.957	72.9505	81.6644	136.707	88.1267	93.0817	151.666	88.2396	68.131	0.50741	0.336143	0.877726	0.950031
gene02545	156	94	62	104	84	206	85	47	114	140	112	194	77	212	61	39	104	88	19.1228	11.8901	7.98409	9.87058	14.3928	24.8787	8.71854	9.16558	13.566	6.98428	10.1496	14.1581	9.10594	14.7458	5.54491	3.66252	8.20834	6.77461	0.0638615	-0.539387	1	0.924727
gene02546	42	33	90	75	22	16	52	19	75	70	119	49	84	17	65	130	151	171	5.14845	4.17417	11.5898	7.11821	3.76954	1.93233	5.33369	3.70523	8.92497	3.49214	10.784	3.57601	9.93375	1.18244	5.90851	12.2084	11.9179	13.1643	-0.519626	0.416456	0.998724	0.992702
gene02547	0	0	0	0	0	0	0	0	0	0	45	0	12	0	0	10	5	5	0	0	0	0	0	0	0	0	0	0	4.07798	0	1.41911	0	0	0.939107	0.394632	0.384921	-0.96047	-0.201614	1	1
gene02548	3145	374	330	1812	668	932	1843	842	1917	6713	4044	2493	2507	3174	2702	5934	6935	3643	385.521	47.3072	42.496	171.976	114.457	112.558	189.038	164.2	228.122	334.896	366.474	181.939	296.475	220.769	245.612	557.266	547.354	280.453	-0.0623339	0.695356	1	0.820821
gene02550	338	768	320	525	367	500	385	378	1390	1015	3575	5389	683	3222	4881	554	1093	8503	41.4328	97.1443	41.2082	49.8274	62.8828	60.3853	39.4899	73.7147	165.41	50.636	323.973	393.288	80.7708	224.108	443.684	52.0265	86.2665	654.597	-0.0108609	0.0787517	1	1
gene02552	177	815	110	111	213	403	107	185	2878	523	5559	7490	330	1362	6971	445	421	9544	21.697	103.089	14.1653	10.5349	36.496	48.6706	10.9751	36.0773	342.481	26.0913	503.766	546.618	39.0254	94.7345	633.665	41.7902	33.228	734.737	-0.908606	-0.387426	0.916693	0.996043
gene02554	2081	388	591	1328	285	1202	880	299	716	1689	1261	1022	1649	2107	1290	536	1282	1180	255.094	49.0781	76.1064	126.04	48.8327	145.166	90.2625	58.3087	85.2038	84.2603	114.274	74.5853	195.009	146.553	117.261	50.3361	101.184	90.8413	0.259135	-0.334778	1	0.985141
gene02555	164	199	259	229	316	51	185	177	128	0	0	31	9	0	11	0	0	4	20.1035	25.1715	33.3529	21.7343	54.1443	6.1593	18.9756	34.5172	15.232	0	0	2.26237	1.06433	0	0.999901	0	0	0.307937	0.573424	-0.775431	1	0.986938
gene02556	322	132	156	313	207	35	362	155	265	55	524	281	100	196	479	41	132	1036	39.4715	16.6967	20.089	29.7066	35.468	4.22697	37.1307	30.2269	31.5349	2.74382	47.4858	20.5073	11.8259	13.6329	43.5412	3.85034	10.4183	79.7556	-0.104324	0.273893	1	1
gene02557	207	206	155	493	207	839	287	67	120	6	195	656	22	407	403	433	210	82	25.3745	26.0569	19.9602	46.7903	35.468	101.327	29.4379	13.0658	14.28	0.299326	17.6712	47.8747	2.6017	28.3091	36.6328	40.6633	16.5745	6.3127	0.761332	0.0154486	0.976478	1
gene02558	172	658	532	259	380	689	359	234	1047	297	341	277	353	241	273	0	17	549	21.0841	83.2304	68.5086	24.5815	65.1102	83.211	36.823	45.6329	124.593	14.8166	30.902	20.2154	41.7454	16.7629	24.8157	0	1.34175	42.2643	0.243647	-0.436454	1	0.99755
gene02559	1587	163	383	886	361	372	792	374	335	3884	1842	1060	2585	2458	1286	2058	3089	1698	194.538	20.6179	49.3211	84.0897	61.8547	44.9267	81.2363	72.9346	39.8649	193.764	166.925	77.3586	305.699	170.967	116.898	193.268	243.803	130.719	0.062598	0.145479	1	1
gene02561	149	382	252	193	186	233	227	178	232	568	49	135	61	333	172	263	159	166	18.2647	48.3192	32.4515	18.3175	31.8698	28.1396	23.2836	34.7122	27.6079	28.3362	4.44046	9.85227	7.21379	23.162	15.6348	24.6985	12.5493	12.7794	-0.12516	0.0406867	1	1
gene02562	361	644	839	639	366	932	620	422	693	741	1094	1342	430	1283	1457	395	380	1602	44.2522	81.4595	108.043	60.6471	62.7114	112.558	63.594	82.2952	82.4668	36.9668	99.1402	97.9389	50.8513	89.2396	132.441	37.0947	29.992	123.329	0.135305	-0.104704	1	1
gene02564	525	264	229	445	385	305	430	234	258	942	536	760	310	729	433	430	391	400	64.3556	33.3933	29.4896	42.2347	65.967	36.835	44.1055	45.6329	30.7019	46.9942	48.5732	55.4646	36.6603	50.7059	39.3598	40.3816	30.8602	30.7937	-0.046004	-0.300777	1	0.971409
gene02565	84	10	22	106	73	44	129	45	63	3464	494	323	543	460	108	1073	1486	326	10.2969	1.2649	2.83306	10.0604	12.508	5.31391	13.2317	8.77555	7.49698	172.811	44.7671	23.5725	64.2146	31.9955	9.81721	100.766	117.285	25.0968	-0.0138526	0.672943	1	0.890297
gene02566	0	0	1	0	0	0	12	3	17	0	0	0	49	0	4	0	3	6	0	0	0.128776	0	0	0	1.23085	0.585037	2.02299	0	0	0	5.79469	0	0.363601	0	0.236779	0.461905	3.95192	4.96563	0.900814	0.553722
gene02567	134	232	162	233	157	171	172	121	212	507	308	288	160	443	245	459	371	240	16.426	29.3457	20.8617	22.1139	26.9008	20.6518	17.6422	23.5965	25.2279	25.2931	27.9115	21.0182	18.9214	30.8131	22.2705	43.105	29.2817	18.4762	0.0161204	0.198352	1	0.995084
gene02568	169	356	537	322	278	785	223	305	384	514	613	606	482	1118	378	239	173	201	20.7164	45.0304	69.1525	30.5608	47.6333	94.8049	22.8733	59.4788	45.6959	25.6423	55.5511	44.2257	57.0008	77.763	34.3602	22.4446	13.6543	15.4738	0.442873	-0.513046	0.964704	0.907026
gene02569	7	8	28	19	0	0	7	1	36	46	73	113	13	0	36	34	9	232	0.858075	1.01192	3.60572	1.80328	0	0	0.717997	0.195012	4.28399	2.29483	6.61538	8.24671	1.53737	0	3.2724	3.19296	0.710337	17.8603	-2.37928	-0.83788	0.809424	0.986736
gene02570	0	52	21	8	8	0	11	0	13	0	0	0	0	0	0	0	0	0	0	6.57748	2.70429	0.759275	1.37074	0	1.12828	0	1.547	0	0	0	0	0	0	0	0	0	-1.37961	-0.828563	1	1
gene02571	0	0	0	2	0	0	0	7	2	0	0	0	1	0	0	0	0	20	0	0	0	0.189819	0	0	0	1.36509	0.237999	0	0	0	0.118259	0	0	0	0	1.53968	2.09692	5.65614	0.949772	0.516379
gene02572	0	0	6	2	0	0	2	2	0	0	0	83	0	0	0	0	0	0	0	0	0.772654	0.189819	0	0	0.205142	0.390025	0	0	0	6.05732	0	0	0	0	0	0	-3.52933	-2.08969	1	1
gene02573	94	21	182	131	103	0	98	32	91	42	51	0	86	14	113	31	100	70	11.5227	2.65629	23.4372	12.4331	17.6483	0	10.052	6.24039	10.829	2.09528	4.62171	0	10.1703	0.973776	10.2717	2.91123	7.89263	5.38889	0.588503	0.346196	1	1
gene02575	26	0	2	75	0	0	113	8	1	0	14	0	22	0	0	35	21	4	3.18714	0	0.257551	7.11821	0	0	11.5905	1.5601	0.119	0	1.2687	0	2.6017	0	0	3.28687	1.65745	0.307937	-1.21082	1.31705	1	0.971409
gene02576	91	130	97	57	35	78	48	58	79	0	96	0	127	0	71	0	43	111	11.155	16.4437	12.4912	5.40984	5.997	9.42011	4.92341	11.3107	9.40097	0	8.69968	0	15.0189	0	6.45391	0	3.39383	8.54525	0.283127	-0.230649	1	1
gene02577	26	79	48	36	32	0	52	30	48	98	162	1	101	0	1	0	62	54	3.18714	9.9927	6.18123	3.41674	5.48297	0	5.33369	5.85037	5.71198	4.88899	14.6807	0.0729798	11.9441	0	0.0909001	0	4.89343	4.15715	-1.28972	-0.14716	0.987702	1
gene02578	5	8	24	29	1	0	4	7	17	0	25	66	19	0	0	0	0	4	0.612911	1.01192	3.09062	2.75237	0.171343	0	0.410284	1.36509	2.02299	0	2.26554	4.81666	2.24692	0	0	0	0	0.307937	-1.92962	-2.08498	1	0.926042
gene02579	107	35	59	167	75	0	94	59	60	16	0	10	106	75	48	71	138	127	13.1163	4.42715	7.59776	15.8499	12.8507	0	9.64168	11.5057	7.13998	0.798203	0	0.729798	12.5354	5.21666	4.36321	6.66766	10.8918	9.77699	1.44347	1.89808	0.910385	0.761786
gene02584	71	23	27	81	24	36	46	14	32	276	98	190	134	68	91	169	241	90	8.70333	2.90927	3.47694	7.68766	4.11223	4.34774	4.71827	2.73017	3.80799	13.769	8.88093	13.8662	15.8467	4.72977	8.27191	15.8709	19.0212	6.92858	-0.131152	0.0119081	1	1
gene02586	7	0	8	3	15	0	8	3	9	0	0	0	5	0	0	0	5	0	0.858075	0	1.03021	0.284728	2.57014	0	0.820568	0.585037	1.071	0	0	0	0.591295	0	0	0	0.394632	0	1.35845	1.33767	1	0.986544
gene02589	633	41	6	640	41	0	205	36	3	72	6	0	45	1	0	7	34	0	77.5945	5.18609	0.772654	60.742	7.02505	0	21.0271	7.02044	0.356999	3.59191	0.54373	0	5.32165	0.0695554	0	0.657375	2.6835	0	-0.659347	0.00551678	1	1
gene02590	12	29	49	25	25	0	39	30	72	0	13	0	20	0	0	21	49	49	1.47099	3.66821	6.31001	2.37274	4.28357	0	4.00027	5.85037	8.56798	0	1.17808	0	2.36518	0	0	1.97212	3.86739	3.77223	-0.218521	1.85466	1	0.886298
gene02592	729	546	717	877	442	579	512	231	510	121	35	54	73	172	357	51	27	139	89.3624	69.0635	92.3321	83.2356	75.7335	69.9262	52.5164	45.0478	60.6898	6.03641	3.17176	3.94091	8.6329	11.9635	32.4513	4.78944	2.13101	10.7008	0.885222	-0.271993	0.789502	0.993918
gene02593	1544	3222	4915	1513	2848	4259	3309	3112	3834	15	16	0	38	106	3	0	3	0	189.267	407.551	632.932	143.598	487.984	514.362	339.408	606.878	456.245	0.748315	1.44995	0	4.49384	7.37288	0.2727	0	0.236779	0	1.59298	-0.673507	0.873522	0.991012
gene02594	0	33	40	5	31	19	11	50	20	0	0	0	5	60	0	0	6	0	0	4.17417	5.15103	0.474547	5.31163	2.29464	1.12828	9.75062	2.37999	0	0	0	0.591295	4.17333	0	0	0.473558	0	2.82766	0.704905	0.861329	0.99755
gene02595	11	31	56	136	36	107	92	65	54	144	92	46	51	130	32	146	129	118	1.3484	3.92119	7.21144	12.9077	6.16834	12.9225	9.43654	12.6758	6.42598	7.18383	8.3372	3.35707	6.0312	9.04221	2.9088	13.711	10.1815	9.08413	0.651501	0.976776	0.961246	0.795131
gene02596	0	0	7	0	0	0	5	13	7	0	0	0	0	0	0	0	0	0	0	0	0.90143	0	0	0	0.512855	2.53516	0.832998	0	0	0	0	0	0	0	0	0	-2.39311	1.90662	0.936925	0.907111
gene02597	2	22	10	7	33	16	15	8	20	306	40	0	378	43	0	117	39	2	0.245164	2.78278	1.28776	0.664366	5.65431	1.93233	1.53857	1.5601	2.37999	15.2656	3.62487	0	44.7019	2.99088	0	10.9875	3.07813	0.153968	0.863691	0.141868	1	1
gene02598	103	272	306	171	81	353	244	90	232	828	496	612	147	392	604	314	283	477	12.626	34.4053	39.4053	16.2295	13.8788	42.632	25.0273	17.5511	27.6079	41.307	44.9484	44.6636	17.3841	27.2657	54.9037	29.4879	22.3362	36.7215	-0.44082	-0.383996	0.951492	0.952123
gene02599	0	0	5	14	0	0	23	8	11	1	0	0	3	0	0	0	4	0	0	0	0.643878	1.32873	0	0	2.35913	1.5601	1.309	0.0498877	0	0	0.354777	0	0	0	0.315705	0	0.550171	2.81884	1	0.872693
gene02602	329	469	439	623	246	391	365	360	448	537	77	95	181	242	72	205	262	39	40.3295	59.3238	56.5325	59.1286	42.1503	47.2213	37.4384	70.2044	53.3118	26.7897	6.97787	6.93308	21.4049	16.8324	6.54481	19.2517	20.6787	3.00238	0.00980407	0.067255	1	1
gene02603	4	0	4	10	11	0	30	24	18	0	0	0	11	91	53	29	26	18	0.490329	0	0.515103	0.949094	1.88477	0	3.07713	4.6803	2.14199	0	0	0	1.30085	6.32955	4.81771	2.72341	2.05208	1.38572	4.31496	4.18902	0.470775	0.19961
gene02604	43	120	39	44	19	0	33	35	63	151	101	0	77	0	46	106	106	18	5.27103	15.1788	5.02225	4.17601	3.25551	0	3.38484	6.82543	7.49698	7.53304	9.15279	0	9.10594	0	4.18141	9.95453	8.36619	1.38572	-0.95209	0.00530517	0.996946	1
gene02605	61	0	14	90	10	0	75	14	27	109	45	142	45	89	53	52	27	127	7.47751	0	1.80286	8.54185	1.71343	0	7.69283	2.73017	3.21299	5.43776	4.07798	10.3631	5.32165	6.19043	4.81771	4.88335	2.13101	9.77699	0.0561753	0.380046	1	0.998711
gene02607	7	0	24	44	15	0	26	7	48	167	139	32	66	177	101	54	69	44	0.858075	0	3.09062	4.17601	2.57014	0	2.66685	1.36509	5.71198	8.33124	12.5964	2.33535	7.80509	12.3113	9.18091	5.07118	5.44592	3.3873	0.498489	0.36089	1	1
gene02609	54	0	94	70	21	0	150	63	55	163	100	0	44	0	19	23	55	119	6.61944	0	12.1049	6.64366	3.5982	0	15.3857	12.2858	6.54498	8.13169	9.06217	0	5.20339	0	1.7271	2.15995	4.34095	9.16112	-1.39176	0.495266	0.959206	0.998818
gene02610	0	0	4	1	0	0	0	0	2	0	11	0	0	0	34	0	0	0	0	0	0.515103	0.0949094	0	0	0	0	0.237999	0	0.996839	0	0	0	3.0906	0	0	0	-0.0962273	-2.57654	1	0.970698
gene02611	841	192	154	1085	10	0	117	1	6	0	0	2	9	0	0	0	8	0	103.092	24.2861	19.8314	102.977	1.71343	0	12.0008	0.195012	0.713998	0	0	0.14596	1.06433	0	0	0	0.631411	0	-1.97401	-1.91798	0.978989	0.971409
gene02612	71	2	17	92	56	1	31	7	15	1591	45	0	1078	792	85	474	768	23	8.70333	0.25298	2.18919	8.73167	9.59519	0.120771	3.1797	1.36509	1.78499	79.3713	4.07798	0	127.483	55.0879	7.72651	44.5137	60.6154	1.77064	0.964023	0.388846	0.984008	1
gene02613	34	10	33	42	23	4	43	22	20	36	41	89	57	11	45	0	62	65	4.16779	1.2649	4.2496	3.9862	3.94088	0.483082	4.41055	4.29027	2.37999	1.79596	3.71549	6.4952	6.74076	0.76511	4.09051	0	4.89343	5.00397	-0.11549	0.053224	1	1
gene02614	6	0	0	6	1	0	1	0	3	0	0	0	0	21	0	0	0	8	0.735493	0	0	0.569457	0.171343	0	0.102571	0	0.356999	0	0	0	0	1.46066	0	0	0	0.615874	2.37214	1.40765	1	1
gene02615	41	0	0	43	0	0	39	0	12	0	0	0	5	0	0	0	0	0	5.02587	0	0	4.08111	0	0	4.00027	0	1.428	0	0	0	0.591295	0	0	0	0	0	0.956737	1.7744	0.988808	0.96909
gene02617	2	0	16	40	33	76	37	23	19	80	0	0	2	0	0	0	19	0	0.245164	0	2.06041	3.79638	5.65431	9.17857	3.79513	4.48528	2.26099	3.99102	0	0	0.236518	0	0	0	1.4996	0	0.174316	0.216517	1	1
gene02618	124	652	819	524	402	1654	629	482	467	1233	554	885	181	723	722	1352	723	363	15.2002	82.4714	105.467	49.7325	68.8798	199.755	64.5172	93.9959	55.5728	61.5115	50.2044	64.5871	21.4049	50.2886	65.6299	126.967	57.0637	27.9453	0.140392	0.341767	1	0.991714
gene02620	59	12	12	122	26	62	106	9	16	0	0	0	3	0	0	1	0	0	7.23235	1.51788	1.54531	11.5789	4.45491	7.48778	10.8725	1.75511	1.90399	0	0	0	0.354777	0	0	0.0939107	0	0	1.87955	0.645348	0.778477	0.992702
gene02621	93	26	82	101	45	14	82	23	29	0	0	0	24	1	52	24	43	12	11.4001	3.28874	10.5596	9.58585	7.71042	1.69079	8.41083	4.48528	3.45099	0	0	0	2.83821	0.0695554	4.72681	2.25386	3.39383	0.92381	1.49085	1.5628	0.955588	0.932714
gene02622	67	42	27	68	16	0	69	18	26	0	4	115	34	190	0	19	80	29	8.21301	5.31258	3.47694	6.45384	2.74148	0	7.0774	3.51022	3.09399	0	0.362487	8.39267	4.0208	13.2155	0	1.7843	6.31411	2.23254	-0.499343	-0.302808	1	1
gene02623	129	0	3	108	1	0	103	19	5	257	95	0	123	175	0	42	22	0	15.8131	0	0.386327	10.2502	0.171343	0	10.5648	3.70523	0.594998	12.8211	8.60906	0	14.5458	12.1722	0	3.94425	1.73638	0	-0.274947	-0.310973	1	1
gene02625	45	0	6	95	23	0	81	32	44	48	20	0	39	161	49	0	68	86	5.5162	0	0.772654	9.01639	3.94088	0	8.30825	6.24039	5.23599	2.39461	1.81243	0	4.6121	11.1984	4.45411	0	5.36699	6.62064	1.92475	2.25414	0.882629	0.799438
gene02626	6	0	7	4	0	0	3	13	1	0	0	96	6	0	6	31	2	2	0.735493	0	0.90143	0.379638	0	0	0.307713	2.53516	0.119	0	0	7.00606	0.709553	0	0.545401	2.91123	0.157853	0.153968	-1.77702	1.4766	0.991508	0.992436
gene02628	52	101	31	140	54	1	100	28	41	312	16	81	116	74	63	96	139	96	6.37427	12.7755	3.99204	13.2873	9.25251	0.120771	10.2571	5.46034	4.87899	15.565	1.44995	5.91136	13.718	5.1471	5.72671	9.01542	10.9708	7.39048	-0.105737	0.158866	1	1
gene02629	119	66	6	126	31	0	134	24	6	358	48	57	493	71	39	96	125	16	14.5873	8.34834	0.772654	11.9586	5.31163	0	13.7445	4.6803	0.713998	17.8598	4.34984	4.15985	58.3016	4.93844	3.5451	9.01542	9.86579	1.23175	-0.066546	-0.480479	1	0.988253
gene02631	44	44	146	246	175	289	284	285	94	580	496	33	392	608	286	30	167	173	5.39362	5.56556	18.8012	23.3477	29.985	34.9027	29.1302	55.5785	11.186	28.9349	44.9484	2.40833	46.3575	42.2897	25.9974	2.81732	13.1807	13.3183	1.0177	0.196697	0.874005	1
gene02632	4	17	14	3	3	19	2	17	15	0	10	2	8	0	17	0	6	23	0.490329	2.15033	1.80286	0.284728	0.514028	2.29464	0.205142	3.31521	1.78499	0	0.906217	0.14596	0.946071	0	1.5453	0	0.473558	1.77064	0.68834	0.37507	1	1
gene02635	0	66	4	3	0	0	0	0	7	0	43	0	2	0	17	0	9	43	0	8.34834	0.515103	0.284728	0	0	0	0	0.832998	0	3.89673	0	0.236518	0	1.5453	0	0.710337	3.31032	-0.498376	-1.14329	1	1
gene02636	0	0	0	4	0	0	2	3	3	0	0	0	6	0	0	0	2	0	0	0	0	0.379638	0	0	0.205142	0.585037	0.356999	0	0	0	0.709553	0	0	0	0.157853	0	3.17083	4.40181	0.828596	0.483758
gene02637	7	25	18	11	7	25	39	33	29	32	9	153	15	47	26	51	14	6	0.858075	3.16225	2.31796	1.044	1.1994	3.01927	4.00027	6.43541	3.45099	1.59641	0.815595	11.1659	1.77388	3.26911	2.3634	4.78944	1.10497	0.461905	-0.463703	0.45642	1	0.99755
gene02638	1571	81	30	518	342	369	435	215	101	1010	631	534	352	552	670	310	411	369	192.577	10.2457	3.86327	49.1631	58.5992	44.5644	44.6184	41.9276	12.019	50.3866	57.1823	38.9712	41.6271	38.3946	60.9031	29.1123	32.4387	28.4072	0.0925468	-0.638501	1	0.943894
gene02639	233	304	254	214	200	253	217	170	229	222	169	393	219	375	230	145	309	382	28.5616	38.4529	32.709	20.3106	34.2686	30.555	22.2579	33.1521	27.2509	11.0751	15.3151	28.6811	25.8987	26.0833	20.907	13.617	24.3882	29.408	0.103859	0.0360489	1	1
gene02642	16	0	0	12	9	0	3	2	1	0	4	0	0	0	0	0	7	12	1.96131	0	0	1.13891	1.54208	0	0.307713	0.390025	0.119	0	0.362487	0	0	0	0	0	0.552484	0.92381	-0.28386	1.9588	1	0.982547
gene02643	130	53	73	179	63	223	164	61	82	51	85	193	164	269	84	365	286	153	15.9357	6.70397	9.40062	16.9888	10.7946	26.9318	16.8217	11.8958	9.75797	2.54427	7.70285	14.0851	19.3945	18.7104	7.63561	34.2774	22.5729	11.7786	0.822475	0.912424	0.87108	0.782376
gene02644	15	0	3	20	25	0	10	12	14	1	0	0	50	6	0	2	32	22	1.83873	0	0.386327	1.89819	4.28357	0	1.02571	2.34015	1.666	0.0498877	0	0	5.91295	0.417333	0	0.187821	2.52564	1.69365	2.94405	3.80174	0.820952	0.598998
gene02645	104	150	46	196	103	6	227	160	115	748	708	928	200	237	719	988	1005	927	12.7485	18.9735	5.92368	18.6022	17.6483	0.724624	23.2836	31.202	13.685	37.316	64.1602	67.7252	23.6518	16.4846	65.3572	92.7837	79.321	71.3643	-0.302569	0.713989	1	0.892418
gene02646	5	71	14	25	4	1	11	27	164	316	837	680	167	436	220	166	394	749	0.612911	8.98078	1.80286	2.37274	0.685371	0.120771	1.12828	5.26533	19.5159	15.7645	75.8504	49.6262	19.7492	30.3262	19.998	15.5892	31.097	57.6612	-0.799062	0.499884	0.969706	0.992702
gene02647	5	234	15	5	8	15	24	6	222	5966	1759	1616	1572	3511	1112	3039	2859	1247	0.612911	29.5986	1.93163	0.474547	1.37074	1.81156	2.46171	1.17007	26.4179	297.63	159.404	117.935	185.903	244.209	101.081	285.394	225.65	95.9993	-1.28301	0.29508	0.904323	1
gene02648	0	0	0	0	0	0	1	0	4	0	0	1	18	57	16	0	8	15	0	0	0	0	0	0	0.102571	0	0.475999	0	0	0.0729798	2.12866	3.96466	1.4544	0	0.631411	1.15476	5.34276	4.6831	0.491101	0.443025
gene02649	12	1	10	50	35	0	51	15	24	564	235	204	170	164	60	154	325	202	1.47099	0.12649	1.28776	4.74547	5.997	0	5.23112	2.92518	2.85599	28.1367	21.2961	14.8879	20.104	11.4071	5.45401	14.4622	25.6511	15.5508	0.0932678	0.666507	1	0.971409
gene02650	219	145	267	401	182	17	348	120	245	522	41	0	254	301	0	407	447	9	26.8455	18.341	34.3831	38.0587	31.1844	2.0531	35.6947	23.4015	29.1549	26.0414	3.71549	0	30.0378	20.9362	0	38.2216	35.2801	0.692858	-0.347487	0.651594	1	0.992712
gene02652	116	65	29	206	28	86	53	12	13	66	50	0	75	123	0	79	47	1	14.2195	8.22185	3.73449	19.5513	4.7976	10.3863	5.43627	2.34015	1.547	3.29259	4.53109	0	8.86942	8.55532	0	7.41894	3.70954	0.0769842	0.974059	-0.392416	0.964704	0.998818
gene02653	58	4	174	177	66	178	101	52	124	34	16	62	84	0	24	27	94	87	7.10977	0.50596	22.407	16.799	11.3086	21.4972	10.3597	10.1406	14.756	1.69618	1.44995	4.52475	9.93375	0	2.1816	2.53559	7.41908	6.69762	0.891888	1.1438	0.968741	0.88056
gene02654	564	256	235	433	196	378	352	153	216	1111	720	872	457	1530	698	712	689	678	69.1363	32.3814	30.2623	41.0958	33.5832	45.6513	36.105	29.8369	25.7039	55.4252	65.2476	63.6384	54.0443	106.42	63.4483	66.8644	54.3802	52.1953	0.0954936	-0.270427	1	0.983133
gene02655	3087	2050	1058	2995	1548	2512	2984	1185	1308	7709	1735	1622	3483	4537	1388	4349	3622	1471	378.411	259.304	136.245	284.254	265.239	303.376	306.072	231.09	155.652	384.584	157.229	118.373	411.896	315.573	126.169	408.417	285.871	113.244	0.366212	0.13606	0.962002	0.998818
gene02656	55	123	132	89	88	168	112	71	132	164	113	93	57	111	83	163	148	67	6.74202	15.5583	16.9984	8.44694	15.0782	20.2895	11.488	13.8459	15.708	8.18158	10.2403	6.78712	6.74076	7.72065	7.54471	15.3074	11.6811	5.15794	-0.0113564	0.279726	1	0.993918
gene02659	275	150	154	370	136	59	278	115	340	1302	380	621	457	563	182	336	642	634	33.7101	18.9735	19.8314	35.1165	23.3026	7.12547	28.5148	22.4264	40.4599	64.9538	34.4363	45.3204	54.0443	39.1597	16.5438	31.554	50.6707	48.808	-0.334933	0.230493	0.996946	0.995084
gene02661	10	0	22	2	1	0	1	4	16	83	41	0	7	1	12	0	34	18	1.22582	0	2.83306	0.189819	0.171343	0	0.102571	0.780049	1.90399	4.14068	3.71549	0	0.827812	0.0695554	1.0908	0	2.6835	1.38572	-2.59646	-0.782475	0.815931	0.995205
gene02663	7531	2868	3828	13006	3739	4357	6614	1400	2502	13924	21483	12570	15224	25556	19036	4168	5466	9334	923.166	362.773	492.953	1234.39	640.651	526.198	678.405	273.017	297.737	694.636	1946.83	917.356	1800.37	1777.56	1730.37	391.42	431.411	718.57	0.480236	-0.812093	0.955214	0.712906
gene02664	474	626	370	684	421	825	439	353	477	471	1062	781	303	527	1205	396	395	633	58.104	79.1827	47.647	64.918	72.1353	99.6358	45.0287	68.8393	56.7628	23.4971	96.2403	56.9972	35.8324	36.6557	109.535	37.1886	31.1759	48.731	0.177125	-0.298013	1	0.985517
gene02665	264	400	309	354	327	328	416	258	366	2060	877	986	545	1725	731	1184	1343	654	32.3617	50.596	39.7917	33.5979	56.0291	39.6128	42.6696	50.3132	43.5539	102.769	79.4752	71.9581	64.4511	119.983	66.448	111.19	105.998	50.3477	-0.00395261	0.13305	1	0.998818
gene02666	100	480	372	98	39	186	79	66	145	491	219	291	130	179	158	196	102	167	12.2582	60.7152	47.9045	9.30112	6.68237	22.4633	8.10311	12.8708	17.255	24.4949	19.8462	21.2371	15.3737	12.4504	14.3622	18.4065	8.05049	12.8564	-1.19888	-1.187	0.526522	0.426367
gene02668	863	210	177	707	307	214	512	157	305	1425	753	380	917	810	355	407	644	725	105.788	26.5629	22.7933	67.101	52.6022	25.8449	52.5164	30.6169	36.2949	71.09	68.2381	27.7323	108.443	56.3399	32.2695	38.2216	50.8286	55.8135	0.0963133	-0.0299432	1	1
gene02669	140	68	72	155	22	27	127	53	108	159	161	0	347	320	135	372	222	143	17.1615	8.60131	9.27185	14.711	3.76954	3.26081	13.0265	10.3357	12.852	7.93214	14.5901	0	41.0358	22.2577	12.2715	34.9348	17.5216	11.0087	0.429763	0.741144	1	0.952851
gene02670	747	277	678	753	434	1147	906	611	566	1763	930	1066	358	1496	1521	1026	1165	1185	91.5689	35.0377	87.3099	71.4668	74.3628	138.524	92.9294	119.153	67.3538	87.952	84.2782	77.7964	42.3367	104.055	138.259	96.3523	91.9492	91.2263	0.263061	0.316366	1	0.977456
gene02671	941	899	818	1076	400	710	834	451	985	2012	1791	2535	796	2079	1410	1001	1552	2132	115.35	113.714	105.338	102.123	68.5371	85.7471	85.5443	87.9505	117.215	100.374	162.303	185.004	94.1341	144.606	128.169	94.0046	122.494	164.13	-0.320677	-0.192478	0.969706	0.992712
gene02672	45	56	38	55	15	7	94	40	29	134	9	6	43	0	162	58	99	81	5.5162	7.08344	4.89347	5.22002	2.57014	0.845394	9.64168	7.80049	3.45099	6.68495	0.815595	0.437879	5.08513	0	14.7258	5.44682	7.81371	6.23572	0.147969	0.783342	1	0.977456
gene02673	432	80	65	482	355	186	319	121	72	3042	199	84	1120	630	69	707	459	19	52.9555	10.1192	8.37042	45.7463	60.8267	22.4633	32.7202	23.5965	8.56798	151.758	18.0337	6.1303	132.45	43.8199	6.27211	66.3948	36.2272	1.4627	0.796232	-0.208357	0.891273	1
gene02674	796	52	82	542	299	180	465	140	147	748	185	128	465	57	153	191	127	198	97.5754	6.57748	10.5596	51.4409	51.2315	21.7387	47.6955	27.3017	17.493	37.316	16.765	9.34141	54.9904	3.96466	13.9077	17.9369	10.0236	15.2429	0.360041	0.00978355	1	1
gene02675	1	59	20	19	12	0	15	21	92	0	162	776	1	19	166	0	19	331	0.122582	7.46291	2.57551	1.80328	2.05611	0	1.53857	4.09526	10.948	0	14.6807	56.6323	0.118259	1.32155	15.0894	0	1.4996	25.4818	-1.09599	-0.700094	1	0.996516
gene02678	65	121	119	75	72	64	73	42	99	268	153	64	161	175	122	313	273	113	7.96784	15.3053	15.3243	7.11821	12.3367	7.72932	7.48769	8.19052	11.781	13.3699	13.8651	4.67071	19.0397	12.1722	11.0898	29.394	21.5469	8.69921	-0.0974081	0.233767	1	0.99755
gene02679	0	2	0	7	0	0	9	1	35	148	139	380	93	369	303	315	318	338	0	0.25298	0	0.664366	0	0	0.923139	0.195012	4.16499	7.38338	12.5964	27.7323	10.9981	25.666	27.5427	29.5819	25.0986	26.0207	0.770484	2.17468	0.981124	0.420623
gene02680	0	0	0	2	0	0	0	0	2	0	0	0	0	29	0	0	0	4	0	0	0	0.189819	0	0	0	0	0.237999	0	0	0	0	2.01711	0	0	0	0.307937	4.60838	2.60398	0.782129	0.914132
gene02681	0	27	6	11	15	0	29	13	6	36	3	0	4	0	14	13	9	8	0	3.41523	0.772654	1.044	2.57014	0	2.97456	2.53516	0.713998	1.79596	0.271865	0	0.473036	0	1.2726	1.22084	0.710337	0.615874	0.06262	0.569975	1	0.998598
gene02682	199	0	62	181	160	0	150	114	28	0	25	0	55	0	31	0	50	1	24.3939	0	7.98409	17.1786	27.4148	0	15.3857	22.2314	3.33199	0	2.26554	0	6.50424	0	2.8179	0	3.94632	0.0769842	1.44448	0.215499	0.996946	1
gene02683	44	52	57	58	19	13	53	13	38	1	44	0	25	21	0	47	49	29	5.39362	6.57748	7.34021	5.50475	3.25551	1.57002	5.43627	2.53516	4.52199	0.0498877	3.98736	0	2.95647	1.46066	0	4.4138	3.86739	2.23254	-0.686739	0.536571	1	0.99755
gene02684	10	298	228	61	112	60	126	115	232	66	0	0	10	232	0	41	168	6	1.22582	37.694	29.3608	5.78947	19.1904	7.24624	12.924	22.4264	27.6079	3.29259	0	0	1.18259	16.1369	0	3.85034	13.2596	0.461905	-0.276819	0.672048	1	0.993918
gene02685	617	1392	752	943	849	1267	1305	836	851	3463	971	1339	513	1492	1141	3248	2330	1162	75.6332	176.074	96.8393	89.4996	145.47	153.016	133.855	163.03	101.269	172.761	87.9937	97.7199	60.6668	103.777	103.717	305.022	183.898	89.4556	-0.0692853	0.474631	1	0.907111
gene02686	249	59	67	264	50	70	207	49	119	658	86	0	131	207	63	404	399	80	30.523	7.46291	8.62797	25.0561	8.56714	8.45394	21.2322	9.5556	14.161	32.8261	7.79347	0	15.4919	14.398	5.72671	37.9399	31.4916	6.15874	0.191018	0.876069	1	0.897352
gene02688	0	0	5	0	0	39	1	3	6	0	4	0	0	0	0	0	0	0	0	0	0.643878	0	0	4.71005	0.102571	0.585037	0.713998	0	0.362487	0	0	0	0	0	0	0	-0.390657	-0.900672	1	0.998418
gene02689	82	0	6	69	13	0	81	26	3	129	0	58	29	18	27	29	92	23	10.0517	0	0.772654	6.54875	2.22746	0	8.30825	5.07032	0.356999	6.43551	0	4.23283	3.42951	1.252	2.4543	2.72341	7.26122	1.77064	-0.216821	0.672704	1	0.99755
gene02690	618	759	340	495	746	657	425	415	330	12062	2017	4240	2910	6414	740	13222	14695	319	75.7558	96.0059	43.7837	46.9802	127.822	79.3463	43.5927	80.9301	39.2699	601.745	182.784	309.434	344.133	446.129	67.2661	1241.69	1159.82	24.558	-0.0765493	0.281269	1	0.998598
gene02692	126	324	449	197	140	624	300	181	310	2578	280	0	511	1483	57	774	1045	36	15.4454	40.9827	57.8203	18.6972	23.988	75.3609	30.7713	35.2972	36.8899	128.61	25.3741	0	60.4303	103.151	5.18131	72.6868	82.478	2.77143	0.156829	-0.062349	1	1
gene02694	1087	38	63	807	183	115	408	53	106	433	252	127	477	761	210	46	179	237	133.247	4.80662	8.11287	76.5919	31.3557	13.8886	41.849	10.3357	12.614	21.6014	22.8367	9.26843	56.4095	52.9317	19.089	4.31989	14.1278	18.2453	0.709881	-0.337365	0.953855	0.995515
gene02695	61	6	2	137	28	14	103	8	7	0	0	0	2	0	0	0	3	0	7.47751	0.75894	0.257551	13.0026	4.7976	1.69079	10.5648	1.5601	0.832998	0	0	0	0.236518	0	0	0	0.236779	0	1.82377	1.65714	0.844369	0.848436
gene02697	2	0	12	6	0	0	9	6	7	0	0	0	3	0	0	0	6	2	0.245164	0	1.54531	0.569457	0	0	0.923139	1.17007	0.832998	0	0	0	0.354777	0	0	0	0.473558	0.153968	-0.0801909	2.19479	1	0.927513
gene02698	9	0	0	23	0	0	27	1	0	124	45	0	105	105	0	40	129	14	1.10324	0	0	2.18292	0	0	2.76942	0.195012	0	6.18607	4.07798	0	12.4172	7.30332	0	3.75643	10.1815	1.07778	0.837237	2.07218	1	0.7856
gene02699	83	70	56	70	63	82	96	43	49	402	59	59	172	175	70	127	246	86	10.1743	8.85429	7.21144	6.64366	10.7946	9.90319	9.84682	8.38553	5.83098	20.0549	5.34668	4.30581	20.3405	12.1722	6.36301	11.9267	19.4159	6.62064	0.276313	0.197391	1	0.998818
gene02700	44	170	164	126	130	24	123	102	125	93	23	75	74	71	78	71	93	68	5.39362	21.5033	21.1192	11.9586	22.2746	2.89849	12.6162	19.8913	14.875	4.63956	2.0843	5.47348	8.75116	4.93844	7.09021	6.66766	7.34015	5.23493	0.19321	0.325726	1	0.995084
gene02701	20	21	59	51	24	2	49	23	42	2	13	65	18	1	28	0	29	90	2.45164	2.65629	7.59776	4.84038	4.11223	0.241541	5.02598	4.48528	4.99799	0.0997754	1.17808	4.74369	2.12866	0.0695554	2.5452	0	2.28886	6.92858	0.106492	0.635467	1	0.992702
gene02702	108	255	357	353	343	496	462	275	252	1170	408	0	165	557	205	307	338	123	13.2389	32.2549	45.9729	33.503	58.7706	59.9022	47.3878	53.6284	29.9879	58.3686	36.9737	0	19.5127	38.7424	18.6345	28.8306	26.6771	9.46906	0.242021	-0.0476129	1	1
gene02703	142	387	378	128	90	205	103	96	184	257	114	96	123	309	208	110	123	96	17.4067	48.9516	48.6772	12.1484	15.4208	24.758	10.5648	18.7212	21.8959	12.8211	10.3309	7.00606	14.5458	21.4926	18.9072	10.3302	9.70794	7.39048	-0.160191	-0.687095	1	0.848436
gene02704	20	238	143	91	152	70	60	81	245	85	16	0	13	88	1	0	3	43	2.45164	30.1046	18.4149	8.63676	26.0441	8.45394	6.15426	15.796	29.1549	4.24045	1.44995	0	1.53737	6.12088	0.0909001	0	0.236779	3.31032	-0.15228	-0.321963	1	1
gene02705	25	244	162	159	85	316	63	312	108	185	26	121	30	113	170	141	123	89	3.06455	30.8635	20.8617	15.0906	14.5641	38.1635	6.46198	60.8438	12.852	9.22922	2.35616	8.83055	3.54777	7.85976	15.453	13.2414	9.70794	6.85159	0.310632	0.582268	1	0.96696
gene02706	0	0	6	0	1	0	0	0	3	55	0	0	18	37	0	23	13	0	0	0	0.772654	0	0.171343	0	0	0	0.356999	2.74382	0	0	2.12866	2.57355	0	2.15995	1.02604	0	-0.0907377	-0.333822	1	1
gene02707	0	31	73	2	7	23	7	32	43	0	0	0	0	0	0	0	0	0	0	3.92119	9.40062	0.189819	1.1994	2.77772	0.717997	6.24039	5.11699	0	0	0	0	0	0	0	0	0	-1.06468	0.415917	1	0.99755
gene02708	26	126	55	31	16	65	31	41	38	1013	19	13	170	113	1	210	116	0	3.18714	15.9377	7.08266	2.94219	2.74148	7.85009	3.1797	7.9955	4.52199	50.5362	1.72181	0.948737	20.104	7.85976	0.0909001	19.7212	9.15545	0	-0.633962	-0.630365	1	0.992702
gene02709	61	0	6	70	0	0	29	1	0	0	29	0	4	0	0	0	0	0	7.47751	0	0.772654	6.64366	0	0	2.97456	0.195012	0	0	2.62803	0	0.473036	0	0	0	0	0	-3.71147	-4.4827	0.857328	0.623397
gene02710	0	0	4	0	0	20	5	0	9	0	4	0	16	37	1	0	0	0	0	0	0.515103	0	0	2.41541	0.512855	0	1.071	0	0.362487	0	1.89214	2.57355	0.0909001	0	0	0	3.29133	0.722969	0.910385	1
gene02711	0	16	32	51	14	0	10	15	76	0	42	0	17	19	8	0	45	61	0	2.02384	4.12082	4.84038	2.3988	0	1.02571	2.92518	9.04397	0	3.80611	0	2.0104	1.32155	0.727201	0	3.55168	4.69604	1.53577	1.36804	0.999533	0.96909
gene02714	441	675	455	592	676	396	595	517	719	5403	3418	2357	2576	3517	2467	2275	2320	2829	54.0587	85.3807	58.5929	56.1864	115.828	47.8252	61.0298	100.821	85.5608	269.543	309.745	172.013	304.635	244.626	224.251	213.647	183.109	217.788	0.0832764	0.0923678	1	1
gene02715	362	133	184	495	313	83	451	276	207	578	188	20	264	494	204	233	318	246	44.3747	16.8232	23.6947	46.9802	53.6303	10.024	46.2595	53.8234	24.6329	28.8351	17.0369	1.4596	31.2204	34.3604	18.5436	21.8812	25.0986	18.9381	0.653264	0.694156	0.916693	0.865546
gene02717	5	573	336	19	27	0	3	3	74	0	33	302	0	0	14	0	0	10	0.612911	72.4787	43.2686	1.80328	4.62625	0	0.307713	0.585037	8.80598	0	2.99052	22.0399	0	0	1.2726	0	0	0.769842	-3.22475	-4.64406	0.703062	0.125837
gene02718	0	0	0	0	0	0	0	0	0	0	25	25	0	0	13	0	0	14	0	0	0	0	0	0	0	0	0	0	2.26554	1.82449	0	0	1.1817	0	0	1.07778	-1.99396	-2.10252	0.938799	0.897352
gene02719	777	435	693	875	684	1068	1138	318	588	1214	382	635	682	1717	472	636	623	414	95.2464	55.0231	89.2415	83.0457	117.198	128.983	116.726	62.0139	69.9718	60.5637	34.6175	46.3422	80.6526	119.427	42.9049	59.7272	49.1711	31.8715	0.638415	0.0434841	0.819856	1
gene02720	1750	826	960	1751	533	613	1485	537	1124	3472	1679	1917	2584	2298	1211	952	2790	2408	214.519	104.481	123.625	166.186	91.3257	74.0324	152.318	104.722	133.756	173.21	152.154	139.902	305.581	159.838	110.08	89.4029	220.204	185.378	-0.109783	0.0543897	1	1
gene02725	1	0	0	3	0	0	5	0	0	0	16	0	1	0	0	0	6	0	0.122582	0	0	0.284728	0	0	0.512855	0	0	0	1.44995	0	0.118259	0	0	0	0.473558	0	-1.37275	-0.398563	1	1
gene02726	191	51	24	310	142	170	211	35	21	125	29	0	214	101	41	50	73	20	23.4132	6.45099	3.09062	29.4219	24.3307	20.531	21.6425	6.82543	2.49899	6.23596	2.62803	0	25.3074	7.0251	3.72691	4.69553	5.76162	1.53968	2.02394	0.496549	0.261252	0.980896
gene02727	10	0	18	2	0	0	0	3	7	0	0	0	5	0	0	30	0	0	1.22582	0	2.31796	0.189819	0	0	0	0.585037	0.832998	0	0	0	0.591295	0	0	2.81732	0	0	-1.54958	1.24482	1	0.995084
gene02728	988	331	234	868	348	277	806	278	506	1772	1213	988	949	1188	1086	888	1341	1247	121.111	41.8682	30.1335	82.3814	59.6273	33.4535	82.6723	54.2134	60.2138	88.401	109.924	72.104	112.228	82.6319	98.7175	83.3927	105.84	95.9993	0.0261619	0.166414	1	0.99755
gene02729	709	636	749	1624	357	2065	606	281	787	433	493	701	161	702	1479	628	466	1130	86.9108	80.4476	96.453	154.133	61.1694	249.391	62.1581	54.7985	93.6527	21.6014	44.6765	51.1588	19.0397	48.8279	134.441	58.9759	36.7797	86.9921	0.624273	0.148874	0.892297	1
gene02730	106	26	66	116	25	85	87	42	84	92	60	126	141	246	72	56	81	113	12.9937	3.28874	8.49919	11.0095	4.28357	10.2655	8.92368	8.19052	9.99597	4.58967	5.4373	9.19545	16.6745	17.1106	6.54481	5.259	6.39303	8.69921	0.618916	0.193878	0.953855	1
gene02734	0	0	79	29	0	6	23	22	19	0	0	0	43	0	18	0	0	31	0	0	10.1733	2.75237	0	0.724624	2.35913	4.29027	2.26099	0	0	0	5.08513	0	1.6362	0	0	2.38651	4.1335	3.45573	0.900814	0.811223
gene02736	16	0	87	87	31	37	96	45	61	264	79	225	44	85	86	143	230	131	1.96131	0	11.2035	8.25712	5.31163	4.46851	9.84682	8.77555	7.25898	13.1704	7.15912	16.4204	5.20339	5.91221	7.81741	13.4292	18.1531	10.0849	-0.104278	0.745066	1	0.948892
gene02783	157	190	222	166	130	253	184	96	322	68	44	144	64	14	133	2	26	194	19.2454	24.0331	28.5882	15.755	22.2746	30.555	18.8731	18.7212	38.3179	3.39236	3.98736	10.5091	7.56857	0.973776	12.0897	0.187821	2.05208	14.9349	0.0154186	-0.238793	1	0.999245
gene02784	11	46	68	0	7	0	2	11	4	0	0	0	5	0	0	23	32	11	1.3484	5.81854	8.75674	0	1.1994	0	0.205142	2.14514	0.475999	0	0	0	0.591295	0	0	2.15995	2.52564	0.846826	-2.80717	0.0266799	0.953855	1
gene03001	290	249	273	336	156	39	261	112	215	709	549	720	243	249	506	491	577	519	35.5488	31.496	35.1558	31.8896	26.7295	4.71005	26.771	21.8414	25.5849	35.3704	49.7513	52.5454	28.7369	17.3193	45.9955	46.1101	45.5405	39.9548	-0.637488	-0.231328	0.884977	0.995084
gene03005	19	0	4	64	34	29	82	12	7	210	86	0	129	424	51	109	176	26	2.32906	0	0.515103	6.0742	5.82565	3.50235	8.41083	2.34015	0.832998	10.4764	7.79347	0	15.2554	29.4915	4.63591	10.2363	13.891	2.00159	2.29675	1.30378	0.491089	0.816298
gene03006	179	294	156	116	59	154	122	58	146	318	73	339	133	110	130	71	98	104	21.9422	37.188	20.089	11.0095	10.1092	18.5987	12.5137	11.3107	17.374	15.8643	6.61538	24.7401	15.7284	7.6511	11.817	6.66766	7.73478	8.00636	-0.719848	-0.965341	0.854498	0.567156
gene03012	99	0	21	36	17	113	17	10	50	189	60	3	76	204	118	67	149	71	12.1356	0	2.70429	3.41674	2.91283	13.6471	1.74371	1.95012	5.94998	9.42877	5.4373	0.218939	8.98768	14.1893	10.7262	6.29201	11.76	5.46588	0.947923	0.250209	0.979197	1
gene03013	6	0	13	40	5	0	23	17	14	68	8	49	24	34	23	0	21	15	0.735493	0	1.67408	3.79638	0.856714	0	2.35913	3.31521	1.666	3.39236	0.724974	3.57601	2.83821	2.36489	2.0907	0	1.65745	1.15476	0.330507	0.420527	1	1
gene03015	23	0	5	22	0	0	6	2	5	12	22	106	5	0	41	97	39	1	2.81939	0	0.643878	2.08801	0	0	0.615426	0.390025	0.594998	0.598652	1.99368	7.73586	0.591295	0	3.72691	9.10933	3.07813	0.0769842	-1.28393	-0.0565499	0.976478	1
gene03016	113	92	151	197	63	195	165	154	133	508	347	401	174	330	278	283	325	229	13.8518	11.6371	19.4451	18.6972	10.7946	23.5503	16.9242	30.0319	15.827	25.3429	31.4457	29.2649	20.577	22.9533	25.2702	26.5767	25.6511	17.6294	-0.0590793	0.110433	1	1
gene03018	17	57	64	41	14	1	18	6	103	158	79	0	93	60	24	56	92	32	2.0839	7.20993	8.24164	3.89129	2.3988	0.120771	1.84628	1.17007	12.257	7.88226	7.15912	0	10.9981	4.17333	2.1816	5.259	7.26122	2.46349	-0.645816	-0.00710939	1	1
gene03022	0	40	6	0	0	33	0	0	5	0	0	0	0	0	0	0	0	5	0	5.0596	0.772654	0	0	3.98543	0	0	0.594998	0	0	0	0	0	0	0	0	0.384921	-2.24001	-1.84352	0.989357	1
gene03025	0	0	0	0	0	0	0	0	9	0	8	0	0	0	25	0	0	54	0	0	0	0	0	0	0	0	1.071	0	0.724974	0	0	0	2.2725	0	0	4.15715	-1.19439	0.314193	1	1
gene03026	11	0	21	8	9	74	26	21	8	30	0	0	4	0	31	1	13	3	1.3484	0	2.70429	0.759275	1.54208	8.93703	2.66685	4.09526	0.951997	1.49663	0	0	0.473036	0	2.8179	0.0939107	1.02604	0.230953	1.17055	1.22153	1	0.98825
gene03027	94	36	15	81	53	195	98	46	85	324	186	2	98	182	216	138	168	360	11.5227	4.55364	1.93163	7.68766	9.08117	23.5503	10.052	8.97057	10.115	16.1636	16.8556	0.14596	11.5894	12.6591	19.6344	12.9597	13.2596	27.7143	0.76243	0.704883	0.976156	0.966552
gene03028	40	0	5	60	23	0	56	10	28	341	286	187	140	160	62	172	205	83	4.90329	0	0.643878	5.69457	3.94088	0	5.74398	1.95012	3.33199	17.0117	25.9178	13.6472	16.5562	11.1289	5.63581	16.1526	16.1799	6.38969	-0.239375	0.280671	1	1
gene03029	109	173	18	159	71	88	157	34	286	219	764	1251	123	406	935	776	746	1651	13.3615	21.8828	2.31796	15.0906	12.1653	10.6278	16.1037	6.63042	34.0339	10.9254	69.235	91.2977	14.5458	28.2395	84.9916	72.8747	58.879	127.101	-0.24624	0.563306	1	0.965166
gene03031	0	37	12	23	0	0	6	7	17	0	0	0	16	0	24	17	20	19	0	4.68013	1.54531	2.18292	0	0	0.615426	1.36509	2.02299	0	0	0	1.89214	0	2.1816	1.59648	1.57853	1.4627	1.14435	1.3657	1	0.992922
gene03035	115	44	96	146	76	353	163	115	92	593	201	295	86	276	56	372	283	184	14.097	5.56556	12.3625	13.8568	13.022	42.632	16.7191	22.4264	10.948	29.5834	18.215	21.529	10.1703	19.1973	5.09041	34.9348	22.3362	14.1651	0.127159	0.327392	1	0.993456
gene03036	1009	357	198	1244	330	410	828	224	428	1656	1255	1892	1302	1749	1579	1164	1235	1224	123.685	45.1569	25.4976	118.067	56.5431	49.516	84.9288	43.6828	50.9319	82.614	113.73	138.078	153.973	121.652	143.531	109.312	97.474	94.2287	0.267974	-0.0797298	1	1
gene03037	215	149	280	250	104	246	231	112	207	1837	505	1664	500	878	496	2010	1255	1106	26.3552	18.847	36.0572	23.7274	17.8196	29.7096	23.6939	21.8414	24.6329	91.6437	45.764	121.438	59.1295	61.0697	45.0865	188.76	99.0525	85.1445	-0.345838	0.267022	0.979017	0.986251
gene03038	37	24	11	145	42	0	164	50	57	631	124	49	1124	645	41	194	856	256	4.53554	3.03576	1.41653	13.7619	7.1964	0	16.8217	9.75062	6.78298	31.4791	11.2371	3.57601	132.923	44.8633	3.72691	18.2187	67.5609	19.708	1.16118	2.00904	0.829445	0.174346
gene03040	57	43	25	101	39	50	109	64	57	43	2	62	51	26	43	54	51	105	6.98718	5.43907	3.21939	9.58585	6.68237	6.03853	11.1802	12.4808	6.78298	2.14517	0.181243	4.52475	6.0312	1.80844	3.90871	5.07118	4.02524	8.08334	0.653421	1.26874	0.969706	0.667435
gene03042	0	0	13	11	0	0	1	0	2	0	0	0	0	0	0	0	0	0	0	0	1.67408	1.044	0	0	0.102571	0	0.237999	0	0	0	0	0	0	0	0	0	0.0439576	-1.08638	1	0.998818
gene03043	455	66	220	3032	283	1285	604	216	316	1730	853	850	397	2800	4800	1366	1426	1541	55.7749	8.34834	28.3306	287.765	48.49	155.19	61.9529	42.1227	37.6039	86.3057	77.3003	62.0328	46.9488	194.755	436.321	128.282	112.549	118.633	2.05301	0.750582	0.0653818	0.851631
gene03046	185	522	139	310	146	149	256	162	246	457	594	1446	233	493	888	402	389	868	22.6777	66.0277	17.8998	29.4219	25.016	17.9948	26.2582	31.592	29.2739	22.7987	53.8293	105.529	27.5543	34.2908	80.7193	37.7521	30.7023	66.8223	-0.375768	-0.260396	0.992492	0.994492
gene03047	341	507	492	644	461	685	905	358	366	2279	930	1575	205	823	1287	1603	862	648	41.8005	64.1304	63.3576	61.1217	78.989	82.7279	92.8268	69.8144	43.5539	113.694	84.2782	114.943	24.2431	57.2441	116.988	150.539	68.0345	49.8858	-0.114722	0.0332782	1	1
gene03048	33	0	15	30	0	0	3	0	0	0	0	0	1	0	0	0	0	0	4.04521	0	1.93163	2.84728	0	0	0.307713	0	0	0	0	0	0.118259	0	0	0	0	0	-1.10516	-3.27235	1	0.820821
gene03053	23	0	0	6	0	0	7	1	0	0	11	0	7	15	0	0	5	4	2.81939	0	0	0.569457	0	0	0.717997	0.195012	0	0	0.996839	0	0.827812	1.04333	0	0	0.394632	0.307937	-0.780614	0.121546	1	1
gene03054	84	341	193	154	243	333	142	118	113	34	34	531	38	56	69	196	133	54	10.2969	43.1331	24.8537	14.6161	41.6363	40.2166	14.5651	23.0115	13.447	1.69618	3.08114	38.7523	4.49384	3.8951	6.27211	18.4065	10.4972	4.15715	-0.325528	-0.0269861	1	1
gene03055	1643	695	365	849	523	606	1894	588	721	3666	1573	3804	2652	3135	2164	2104	2002	2401	201.403	87.9105	47.0031	80.5781	89.6123	73.187	194.27	114.667	85.7988	182.888	142.548	277.615	313.623	218.056	196.708	197.588	158.011	184.839	-0.0393148	0.110608	1	1
gene03056	2252	711	318	1470	410	933	1664	494	1050	4410	2973	5598	1192	2627	2970	3460	3928	4434	276.055	89.9343	40.9507	139.517	70.2505	112.679	170.678	96.3361	124.95	220.005	269.418	408.541	140.965	182.722	269.973	324.931	310.023	341.348	-0.42827	0.0922452	0.969706	1
gene03057	10	0	21	6	9	0	19	20	17	0	19	0	4	64	0	0	18	9	1.22582	0	2.70429	0.569457	1.54208	0	1.94885	3.90025	2.02299	0	1.72181	0	0.473036	4.45155	0	0	1.42067	0.692858	0.180873	0.707966	1	0.99755
gene03061	12	0	5	54	7	0	84	6	22	0	7	0	1	0	0	0	0	3	1.47099	0	0.643878	5.12511	1.1994	0	8.61597	1.17007	2.61799	0	0.634352	0	0.118259	0	0	0	0	0.230953	-0.835418	0.921267	1	0.998598
gene03063	23	0	1	28	1	0	44	1	2	0	0	3	7	0	0	17	13	0	2.81939	0	0.128776	2.65746	0.171343	0	4.51313	0.195012	0.237999	0	0	0.218939	0.827812	0	0	1.59648	1.02604	0	-0.595003	1.54681	1	0.970698
gene03064	280	105	183	517	127	4	410	176	207	446	162	0	311	35	163	59	475	530	34.323	13.2814	23.5659	49.0682	21.7605	0.483082	42.0541	34.3222	24.6329	22.2499	14.6807	0	36.7785	2.43444	14.8167	5.54073	37.49	40.8016	0.10133	1.14976	1	0.907111
gene03068	37	28	26	24	37	0	57	18	68	75	59	90	63	0	64	240	258	131	4.53554	3.54172	3.34817	2.27783	6.33968	0	5.84655	3.51022	8.09198	3.74158	5.34668	6.56818	7.45031	0	5.81761	22.5386	20.363	10.0849	-0.38612	1.22827	1	0.870606
gene03069	836	1020	901	1515	589	1257	962	546	860	1995	2111	2958	1263	2165	1748	1447	1339	1705	102.479	129.02	116.027	143.788	100.921	151.809	98.6733	106.477	102.34	99.526	191.302	215.874	149.361	150.588	158.893	135.889	105.682	131.258	0.029171	-0.265261	1	0.976258
gene03071	190	79	73	116	20	1	159	30	102	34	186	205	144	543	203	131	309	290	23.2906	9.9927	9.40062	11.0095	3.42686	0.120771	16.3088	5.85037	12.138	1.69618	16.8556	14.9609	17.0293	37.7686	18.4527	12.3023	24.3882	22.3254	-0.220836	0.186225	1	1
gene03074	21	96	16	41	25	0	27	36	7	0	0	0	4	0	0	0	0	1	2.57423	12.143	2.06041	3.89129	4.28357	0	2.76942	7.02044	0.832998	0	0	0	0.473036	0	0	0	0	0.0769842	0.185561	-0.115807	1	1
gene03075	3502	357	347	2256	706	722	1473	347	990	5126	3337	2599	4031	3851	3296	2514	3508	2848	429.283	45.1569	44.6851	214.116	120.968	87.1964	151.087	67.6693	117.81	255.724	302.405	189.674	476.702	267.858	299.607	236.091	276.874	219.251	0.21475	-0.0745351	1	1
gene03077	397	573	372	753	367	626	628	242	421	1941	1230	1094	783	1861	1240	1264	1752	1215	48.6651	72.4787	47.9045	71.4668	62.8828	75.6024	64.4146	47.193	50.0989	96.832	111.465	79.8399	92.5967	129.443	112.716	118.703	138.279	93.5358	0.284394	0.160623	0.983435	0.99755
gene03078	95	41	52	86	54	7	81	42	65	491	232	353	105	316	288	256	291	235	11.6453	5.18609	6.69633	8.16221	9.25251	0.845394	8.30825	8.19052	7.73498	24.4949	21.0242	25.7619	12.4172	21.9795	26.1792	24.0411	22.9676	18.0913	-0.288079	-0.00550425	1	1
gene03083	5	32	1	18	12	30	21	6	7	0	32	0	17	1	0	0	2	12	0.612911	4.04768	0.128776	1.70837	2.05611	3.62312	2.15399	1.17007	0.832998	0	2.89989	0	2.0104	0.0695554	0	0	0.157853	0.92381	1.02458	0.286351	1	1
gene03085	14	0	0	9	6	2	4	5	0	0	0	0	11	0	0	0	16	8	1.71615	0	0	0.854185	1.02806	0.241541	0.410284	0.975062	0	0	0	0	1.30085	0	0	0	1.26282	0.615874	2.12376	3.81304	0.950339	0.838345
gene03089	0	0	0	7	9	0	6	6	0	0	0	0	8	0	18	0	6	20	0	0	0	0.664366	1.54208	0	0.615426	1.17007	0	0	0	0	0.946071	0	1.6362	0	0.473558	1.53968	6.06699	5.69349	0.275389	0.18455
gene03090	525	1577	1808	824	724	1591	1021	906	1034	1609	940	2091	580	1419	913	639	882	1065	64.3556	199.475	232.826	78.2054	124.052	192.146	104.725	176.681	123.046	80.2693	85.1844	152.601	68.5902	98.6992	82.9918	60.0089	69.613	81.9882	-0.29891	-0.318211	0.983435	0.958371
gene03091	0	0	12	4	0	0	6	6	3	0	0	0	9	0	5	10	7	0	0	0	1.54531	0.379638	0	0	0.615426	1.17007	0.356999	0	0	0	1.06433	0	0.454501	0.939107	0.552484	0	1.29466	3.04254	1	0.912228
gene03092	15	0	0	2	0	0	6	1	4	0	0	0	9	27	0	0	5	0	1.83873	0	0	0.189819	0	0	0.615426	0.195012	0.475999	0	0	0	1.06433	1.878	0	0	0.394632	0	2.40476	1.7863	0.976156	0.972062
gene03093	14	0	14	3	2	0	7	1	5	12	0	0	2	0	2	0	1	21	1.71615	0	1.80286	0.284728	0.342686	0	0.717997	0.195012	0.594998	0.598652	0	0	0.236518	0	0.1818	0	0.0789263	1.61667	-0.842303	0.466869	1	1
gene03094	179	178	162	195	114	15	100	67	131	193	245	189	235	614	169	264	442	367	21.9422	22.5152	20.8617	18.5073	19.5331	1.81156	10.2571	13.0658	15.589	9.62833	22.2023	13.7932	27.7908	42.707	15.3621	24.7924	34.8854	28.2532	-0.0632517	0.100072	1	1
gene03097	12	0	4	20	6	0	12	2	11	0	0	33	5	0	19	0	5	1	1.47099	0	0.515103	1.89819	1.02806	0	1.23085	0.390025	1.309	0	0	2.40833	0.591295	0	1.7271	0	0.394632	0.0769842	0.781571	0.205656	1	1
gene03098	50	23	30	64	43	3	53	17	48	131	52	0	86	79	27	20	130	101	6.12911	2.90927	3.86327	6.0742	7.36774	0.362312	5.43627	3.31521	5.71198	6.53529	4.71233	0	10.1703	5.49488	2.4543	1.87821	10.2604	7.7754	0.291282	0.808739	1	0.968932
gene03099	2	49	190	58	60	251	3	56	53	27	12	0	71	0	0	0	8	1	0.245164	6.19801	24.4674	5.50475	10.2806	30.3134	0.307713	10.9207	6.30698	1.34697	1.08746	0	8.39638	0	0	0	0.631411	0.0769842	1.19743	-1.22048	0.996946	0.972062
gene03102	10	0	1	20	5	1	2	0	1	0	0	0	1	47	19	0	0	5	1.22582	0	0.128776	1.89819	0.856714	0.120771	0.205142	0	0.119	0	0	0	0.118259	3.26911	1.7271	0	0	0.384921	3.68845	-0.211966	0.819856	1
gene03104	187	1494	1224	456	680	2060	234	951	1113	846	1004	1045	93	583	1341	541	287	412	22.9229	188.976	157.621	43.2787	116.513	248.787	24.0016	185.457	132.447	42.205	90.9842	76.2639	10.9981	40.5508	121.897	50.8057	22.6519	31.7175	-0.229652	-0.301235	1	0.994424
gene03109	15	61	2	16	14	50	25	5	17	6	62	73	11	0	27	14	45	44	1.83873	7.71589	0.257551	1.51855	2.3988	6.03853	2.56428	0.975062	2.02299	0.299326	5.61855	5.32752	1.30085	0	2.4543	1.31475	3.55168	3.3873	-0.615182	-0.342432	1	1
gene03111	162	57	122	218	95	1	177	81	219	1013	218	191	1073	371	255	381	748	346	19.8583	7.20993	15.7106	20.6903	16.2776	0.120771	18.1551	15.796	26.0609	50.5362	19.7555	13.9391	126.892	25.8051	23.1795	35.78	59.0369	26.6365	0.2959	0.749823	1	0.913922
gene03112	739	233	503	1423	340	356	1143	378	457	915	466	656	539	935	575	480	655	705	90.5882	29.4722	64.7741	135.056	58.2565	42.9943	117.239	73.7147	54.3828	45.6472	42.2297	47.8747	63.7416	65.0343	52.2676	45.0771	51.6967	54.2739	0.370365	0.338107	0.969706	0.965166
gene03113	785	260	882	649	266	314	553	321	606	892	254	237	350	205	277	184	298	369	96.227	32.8874	113.58	61.5962	45.5772	37.922	56.7218	62.5989	72.1138	44.4998	23.0179	17.2962	41.3906	14.2589	25.1793	17.2796	23.52	28.4072	-0.388783	-0.183035	0.970201	0.99755
gene03114	0	0	0	0	0	0	0	0	0	73	0	0	0	0	0	0	0	0	0	0	0	0	0	0	0	0	0	3.6418	0	0	0	0	0	0	0	0	-3.27835	-3.34341	0.929582	0.88486
gene03115	2	0	14	0	0	0	0	0	3	0	0	0	1	0	12	7	5	7	0.245164	0	1.80286	0	0	0	0	0	0.356999	0	0	0	0.118259	0	1.0908	0.657375	0.394632	0.538889	-1.87146	0.335942	0.991508	1
gene03117	0	1	0	1	0	0	2	0	0	0	0	0	2	0	16	0	1	4	0	0.12649	0	0.0949094	0	0	0.205142	0	0	0	0	0	0.236518	0	1.4544	0	0.0789263	0.307937	2.46478	1.53658	0.969706	0.983133
gene03119	0	0	16	5	0	0	6	8	8	6	0	1	10	0	0	0	2	0	0	0	2.06041	0.474547	0	0	0.615426	1.5601	0.951997	0.299326	0	0.0729798	1.18259	0	0	0	0.157853	0	-0.558203	1.01105	1	0.998598
gene03122	342	305	279	300	99	196	448	141	280	1228	802	404	510	987	264	695	1256	600	41.9231	38.5794	35.9284	28.4728	16.9629	23.671	45.9518	27.4967	33.3199	61.2621	72.6786	29.4838	60.312	68.6512	23.9976	65.2679	99.1315	46.1905	-0.434557	0.162992	0.940405	0.99755
gene03123	144	0	12	243	49	0	91	15	26	282	220	138	316	215	91	138	394	143	17.6518	0	1.54531	23.063	8.39579	0	9.33397	2.92518	3.09399	14.0683	19.9368	10.0712	37.3698	14.9544	8.27191	12.9597	31.097	11.0087	0.403875	0.363726	1	0.998598
gene03126	23	0	12	10	0	0	7	5	12	0	11	0	0	0	0	0	0	8	2.81939	0	1.54531	0.949094	0	0	0.717997	0.975062	1.428	0	0.996839	0	0	0	0	0	0	0.615874	-3.38388	-0.59178	0.894619	1
gene03128	0	0	9	2	0	0	3	4	9	0	0	0	0	0	0	0	5	0	0	0	1.15898	0.189819	0	0	0.307713	0.780049	1.071	0	0	0	0	0	0	0	0.394632	0	-0.880764	2.15036	1	0.955641
gene03129	4	54	25	32	11	46	10	4	19	19	10	35	10	0	8	0	37	28	0.490329	6.83046	3.21939	3.0371	1.88477	5.55545	1.02571	0.780049	2.26099	0.947866	0.906217	2.55429	1.18259	0	0.727201	0	2.92027	2.15556	-0.16953	-0.453338	1	0.998598
gene03130	9	1	3	54	22	0	48	15	7	213	0	0	81	32	0	21	57	5	1.10324	0.12649	0.386327	5.12511	3.76954	0	4.92341	2.92518	0.832998	10.6261	0	0	9.57897	2.22577	0	1.97212	4.4988	0.384921	0.817872	1.6398	1	0.891571
gene03131	56	39	54	30	47	1	37	19	39	0	8	66	43	184	53	23	57	94	6.8646	4.93311	6.95388	2.84728	8.05311	0.120771	3.79513	3.70523	4.64099	0	0.724974	4.81666	5.08513	12.7982	4.81771	2.15995	4.4988	7.23651	0.570313	0.211619	1	1
gene03133	181	72	159	149	60	130	101	74	115	105	197	214	97	370	162	82	99	132	22.1874	9.10727	20.4753	14.1415	10.2806	15.7002	10.3597	14.4309	13.685	5.23821	17.8525	15.6177	11.4711	25.7355	14.7258	7.70067	7.81371	10.1619	0.0585987	-0.46912	1	0.952212
gene03136	150	85	17	102	9	74	95	21	15	42	1	0	103	14	1	2	101	4	18.3873	10.7516	2.18919	9.68076	1.54208	8.93703	9.74425	4.09526	1.78499	2.09528	0.0906217	0	12.1807	0.973776	0.0909001	0.187821	7.97156	0.307937	1.28255	0.893089	0.952021	0.986544
gene03137	10	0	1	10	1	0	9	9	10	36	27	0	31	42	12	28	33	37	1.22582	0	0.128776	0.949094	0.171343	0	0.923139	1.75511	1.19	1.79596	2.44679	0	3.66603	2.92133	1.0908	2.6295	2.60457	2.84842	0.506175	1.89684	1	0.789857
gene03140	179	233	247	239	176	279	256	186	178	795	108	203	81	408	286	326	345	191	21.9422	29.4722	31.8076	22.6834	30.1563	33.695	26.2582	36.2723	21.1819	39.6607	9.78714	14.8149	9.57897	28.3786	25.9974	30.6149	27.2296	14.704	0.0461611	0.111163	1	1
gene03141	151	456	183	9	26	0	100	79	169	316	24	276	192	1	85	124	126	81	18.5099	57.6794	23.5659	0.854185	4.45491	0	10.2571	15.406	20.1109	15.7645	2.17492	20.1424	22.7057	0.0695554	7.72651	11.6449	9.94472	6.23572	-2.07349	-0.865206	0.798828	0.971767
gene03142	5	53	6	3	0	0	1	0	0	0	0	0	2	0	0	0	0	0	0.612911	6.70397	0.772654	0.284728	0	0	0.102571	0	0	0	0	0	0.236518	0	0	0	0	0	-2.76352	-4.75044	1	0.680789
gene03143	0	0	4	2	0	0	3	3	2	0	0	0	3	0	0	39	0	0	0	0	0.515103	0.189819	0	0	0.307713	0.585037	0.237999	0	0	0	0.354777	0	0	3.66252	0	0	-0.765436	2.53345	1	0.967957
gene03148	0	0	17	9	4	55	16	5	9	0	0	0	8	0	12	7	17	4	0	0	2.18919	0.854185	0.685371	6.64238	1.64114	0.975062	1.071	0	0	0	0.946071	0	1.0908	0.657375	1.34175	0.307937	3.25815	3.9999	0.674618	0.462091
gene03150	0	0	0	3	0	0	0	0	3	28	8	0	9	20	0	2	12	3	0	0	0	0.284728	0	0	0	0	0.356999	1.39686	0.724974	0	1.06433	1.39111	0	0.187821	0.947116	0.230953	0.774936	1.36346	1	0.986251
gene03153	0	0	0	6	0	0	5	7	0	0	0	0	0	0	0	0	0	0	0	0	0	0.569457	0	0	0.512855	1.36509	0	0	0	0	0	0	0	0	0	0	1.76484	3.06249	0.938799	0.76433
gene03155	9	0	1	15	0	60	18	4	1	10	12	0	9	0	4	1	11	11	1.10324	0	0.128776	1.42364	0	7.24624	1.84628	0.780049	0.119	0.498877	1.08746	0	1.06433	0	0.363601	0.0939107	0.86819	0.846826	1.21799	0.535172	1	1
gene03157	94	83	81	44	12	0	39	21	36	126	14	0	39	101	20	70	57	55	11.5227	10.4987	10.4308	4.17601	2.05611	0	4.00027	4.09526	4.28399	6.28585	1.2687	0	4.6121	7.0251	1.818	6.57375	4.4988	4.23413	-0.996138	-0.316057	0.983435	1
gene03162	1081	796	764	1108	565	1270	883	498	721	1768	697	506	799	1269	556	606	735	681	132.511	100.686	98.3846	105.16	96.8087	153.379	90.5702	97.1161	85.7988	88.2014	63.1633	36.9278	94.4889	88.2659	50.5405	56.9099	58.0109	52.4262	0.21836	-0.163493	1	0.99755
gene03163	116	188	134	179	94	77	152	60	106	241	75	133	25	167	83	38	133	76	14.2195	23.7801	17.2559	16.9888	16.1062	9.29934	15.5908	11.7007	12.614	12.0229	6.79663	9.70631	2.95647	11.6158	7.54471	3.5686	10.4972	5.8508	-0.398664	-0.476411	0.994716	0.95266
gene03166	0	43	6	0	0	0	0	2	2	0	0	0	0	0	0	0	0	0	0	5.43907	0.772654	0	0	0	0	0.390025	0.237999	0	0	0	0	0	0	0	0	0	-4.29094	-2.04702	0.678779	0.955091
gene03167	1138	738	718	864	549	1025	1018	411	742	1107	572	361	600	779	456	776	561	596	139.499	93.3496	92.4609	82.0017	94.0672	123.79	104.417	80.1501	88.2978	55.2257	51.8356	26.3457	70.9553	54.1837	41.4505	72.8747	44.2777	45.8826	0.112477	0.0549457	1	1
gene03169	227	220	159	321	288	315	353	148	207	1199	424	500	265	935	485	913	664	371	27.8262	27.8278	20.4753	30.4659	49.3467	38.0427	36.2076	28.8618	24.6329	59.8153	38.4236	36.4899	31.3386	65.0343	44.0866	85.7404	52.4071	28.5611	0.385808	0.281933	0.9643	0.983133
gene03170	8	0	2	3	4	0	4	7	8	0	0	0	12	0	10	1	14	4	0.980657	0	0.257551	0.284728	0.685371	0	0.410284	1.36509	0.951997	0	0	0	1.41911	0	0.909001	0.0939107	1.10497	0.307937	2.26717	2.76316	0.914712	0.825915
gene03175	891	2447	2194	1627	796	1299	1243	515	2019	1766	2710	6108	600	1620	2520	670	1231	5575	109.221	309.521	282.534	154.418	136.389	156.881	127.496	100.431	240.26	88.1017	245.585	445.76	70.9553	112.68	229.068	62.9201	97.1583	429.187	-0.647237	-0.520419	0.86492	0.896847
gene03176	0	43	10	2	0	0	0	0	17	0	0	0	0	0	0	0	0	0	0	5.43907	1.28776	0.189819	0	0	0	0	2.02299	0	0	0	0	0	0	0	0	0	-2.24901	-1.19304	1	0.99755
gene03178	0	23	5	0	0	0	1	0	0	0	0	0	0	0	0	0	0	0	0	2.90927	0.643878	0	0	0	0.102571	0	0	0	0	0	0	0	0	0	0	0	-3.70284	-2.569	0.83073	0.976258
gene03179	49	0	2	63	19	11	19	8	11	333	82	0	308	121	20	142	137	0	6.00653	0	0.257551	5.97929	3.25551	1.32848	1.94885	1.5601	1.309	16.6126	7.43098	0	36.4237	8.41621	1.818	13.3353	10.8129	0	1.35562	0.678959	0.910385	0.991012
gene03183	184	123	92	259	99	92	196	91	119	771	516	620	279	403	363	614	407	330	22.5551	15.5583	11.8474	24.5815	16.9629	11.1109	20.1039	17.7461	14.161	38.4634	46.7608	45.2475	32.9942	28.0308	32.9967	57.6611	32.123	25.4048	-0.215313	-0.0750297	1	1
gene03184	47	19	124	123	88	37	85	50	91	161	135	207	75	0	103	99	175	151	5.76136	2.40331	15.9682	11.6739	15.0782	4.46851	8.71854	9.75062	10.829	8.03192	12.2339	15.1068	8.86942	0	9.36271	9.29716	13.8121	11.6246	-0.193879	0.193456	1	1
gene03186	3309	19937	14537	4032	2294	10816	5924	4086	16710	17592	11309	18359	7519	13816	8071	6541	8428	10523	405.624	2521.83	1872.01	382.675	393.06	1306.26	607.631	796.82	1988.48	877.624	1024.84	1339.84	889.189	960.978	733.655	614.27	665.191	810.105	-0.705527	-0.505219	0.857328	0.914132
gene03187	4335	3439	1543	7787	1041	1701	8625	1088	2052	5992	1594	1242	1483	2420	534	9477	9057	561	531.394	434.999	198.701	739.06	178.368	205.431	884.675	212.173	244.187	298.927	144.451	90.6409	175.378	168.324	48.5407	889.991	714.836	43.1881	-0.278839	0.804534	1	0.80258
gene03188	473	1618	1869	1010	864	1516	1309	941	1342	1050	491	1061	371	874	698	1021	827	734	57.9814	204.661	240.682	95.8585	148.04	183.088	134.265	183.507	159.698	52.3821	44.4953	77.4315	43.8741	60.7915	63.4483	95.8828	65.2721	56.5064	-0.118605	0.249467	1	0.991012
gene03189	9	0	35	3	4	0	2	9	2	22	0	0	1	0	0	0	0	0	1.10324	0	4.50715	0.284728	0.685371	0	0.205142	1.75511	0.237999	1.09753	0	0	0.118259	0	0	0	0	0	-3.1081	-2.62428	0.872318	0.891571
gene03191	147	24	27	61	32	0	46	4	12	272	90	0	159	171	35	233	178	71	18.0196	3.03576	3.47694	5.78947	5.48297	0	4.71827	0.780049	1.428	13.5695	8.15595	0	18.8032	11.894	3.1815	21.8812	14.0489	5.46588	-0.398775	-0.170617	1	1
gene03192	2	1	0	9	0	1	5	1	0	85	0	0	153	96	1	113	85	9	0.245164	0.12649	0	0.854185	0	0.120771	0.512855	0.195012	0	4.24045	0	0	18.0936	6.67732	0.0909001	10.6119	6.70874	0.692858	2.47963	2.48105	0.738203	0.636624
gene03193	246	141	52	181	81	31	223	59	74	641	289	107	174	231	99	321	240	159	30.1552	17.8351	6.69633	17.1786	13.8788	3.74389	22.8733	11.5057	8.80598	31.978	26.1897	7.80884	20.577	16.0673	8.99911	30.1453	18.9423	12.2405	-0.521988	-0.0564616	0.912995	1
gene03194	612	365	270	454	291	349	417	293	286	774	506	862	264	486	673	648	435	947	75.0203	46.1688	34.7694	43.0889	49.8607	42.1489	42.7721	57.1386	34.0339	38.6131	45.8546	62.9086	31.2204	33.8039	61.1758	60.8541	34.333	72.904	-0.216671	0.0210369	1	1
gene03196	38	0	0	1	0	0	4	0	0	0	0	0	0	0	0	0	0	0	4.65812	0	0	0.0949094	0	0	0.410284	0	0	0	0	0	0	0	0	0	0	0	-2.67965	-1.93473	0.949772	0.978859
gene03197	56	74	53	18	29	21	63	33	37	0	0	0	2	0	0	0	0	0	6.8646	9.36025	6.82511	1.70837	4.96894	2.53618	6.46198	6.43541	4.40299	0	0	0	0.236518	0	0	0	0	0	-0.198978	-0.297361	1	1
gene03198	2	0	19	0	7	0	10	7	2	0	0	0	4	0	0	1	0	0	0.245164	0	2.44674	0	1.1994	0	1.02571	1.36509	0.237999	0	0	0	0.473036	0	0	0.0939107	0	0	0.961696	0.361548	1	1
gene03200	30	0	0	11	0	0	14	0	0	26	0	0	64	26	33	9	4	2	3.67747	0	0	1.044	0	0	1.43599	0	0	1.29708	0	0	7.56857	1.80844	2.9997	0.845196	0.315705	0.153968	2.64527	0.133694	0.918687	1
gene03201	117	0	67	151	86	188	153	72	69	0	105	13	101	64	31	17	111	85	14.3421	0	8.62797	14.3313	14.7355	22.7049	15.6934	14.0409	8.21098	0	9.51528	0.948737	11.9441	4.45155	2.8179	1.59648	8.76082	6.54366	1.06227	0.762709	0.962002	0.983158
gene03202	1932	634	821	1259	551	778	1406	476	930	3543	1528	2705	1936	1784	1652	1928	2721	2469	236.829	80.1946	105.725	119.491	94.4099	93.9595	144.215	92.8259	110.67	176.752	138.47	197.41	228.949	124.087	150.167	181.06	214.759	190.074	-0.228645	0.0440218	1	1
gene03204	358	116	332	260	245	479	320	177	311	465	267	549	178	439	338	227	399	415	43.8844	14.6728	42.7535	24.6764	41.979	57.8491	32.8227	34.5172	37.0089	23.1978	24.196	40.0659	21.0501	30.5348	30.7242	21.3177	31.4916	31.9484	0.0941443	0.0522738	1	1
gene03206	923	544	501	564	423	636	506	345	497	499	136	521	233	135	54	165	105	168	113.143	68.8105	64.5166	53.5289	72.478	76.8101	51.9009	67.2792	59.1428	24.894	12.3246	38.0225	27.5543	9.38998	4.90861	15.4953	8.28726	12.9333	-0.588405	-0.691744	0.900814	0.7856
gene03207	482	859	635	609	489	937	598	433	354	928	593	698	409	607	758	855	452	566	59.0846	108.655	81.7725	57.7998	83.7866	113.162	61.3375	84.4403	42.1259	46.2958	53.7387	50.9399	48.3679	42.2202	68.9023	80.2936	35.6747	43.5731	0.0499095	-0.113867	1	1
gene03208	0	0	14	14	0	0	7	6	16	0	19	0	7	0	0	0	29	6	0	0	1.80286	1.32873	0	0	0.717997	1.17007	1.90399	0	1.72181	0	0.827812	0	0	0	2.28886	0.461905	-1.26254	0.796646	1	1
gene03214	149	133	123	197	116	166	241	79	132	438	272	283	104	220	709	325	209	394	18.2647	16.8232	15.8394	18.6972	19.8758	20.0479	24.7196	15.406	15.708	21.8508	24.6491	20.6533	12.2989	15.3022	64.4482	30.521	16.4956	30.3318	0.258303	0.166452	1	1
gene03216	52	14	3	57	33	0	75	22	20	451	116	72	116	299	71	237	213	47	6.37427	1.77086	0.386327	5.40984	5.65431	0	7.69283	4.29027	2.37999	22.4994	10.5121	5.25454	13.718	20.7971	6.45391	22.2568	16.8113	3.61826	0.299485	0.650273	1	0.943894
gene03217	4	0	38	44	41	183	50	61	56	229	177	214	31	116	158	197	55	96	0.490329	0	4.89347	4.17601	7.02505	22.101	5.12855	11.8958	6.66398	11.4243	16.04	15.6177	3.66603	8.06843	14.3622	18.5004	4.34095	7.39048	0.67462	0.748362	1	0.977383
gene03220	0	0	22	19	0	0	28	12	31	45	0	0	53	44	0	32	38	8	0	0	2.83306	1.80328	0	0	2.87199	2.34015	3.68899	2.24495	0	0	6.26772	3.06044	0	3.00514	2.9992	0.615874	0.980541	1.93108	1	0.943155
gene03221	3	0	0	25	0	0	0	0	0	0	0	0	0	0	0	0	0	0	0.367747	0	0	2.37274	0	0	0	0	0	0	0	0	0	0	0	0	0	0	1.6132	-1.09483	1	0.933754
gene03222	66	28	4	117	78	40	44	48	22	0	0	0	0	0	0	0	0	0	8.09042	3.54172	0.515103	11.1044	13.3647	4.83082	4.51313	9.36059	2.61799	0	0	0	0	0	0	0	0	0	1.40187	0.710409	0.936925	0.991714
gene03224	462	1336	1014	547	407	1064	537	574	773	2098	598	686	402	1392	728	1470	1149	571	56.633	168.991	130.579	51.9155	69.7365	128.5	55.0807	111.937	91.9867	104.664	54.1918	50.0641	47.5401	96.8212	66.1753	138.049	90.6864	43.958	-0.276944	-0.00373001	1	1
gene03227	34	75	33	8	0	0	1	0	4	0	0	0	3	0	0	0	0	0	4.16779	9.48674	4.2496	0.759275	0	0	0.102571	0	0.475999	0	0	0	0.354777	0	0	0	0	0	-2.25675	-3.86423	1	0.811223
gene03228	136	31	54	98	45	0	71	24	46	180	80	32	250	224	61	35	106	181	16.6712	3.92119	6.95388	9.30112	7.71042	0	7.28254	4.6803	5.47398	8.97978	7.24974	2.33535	29.5647	15.5804	5.54491	3.28687	8.36619	13.9341	0.25204	0.110547	1	1
gene03231	28	52	89	95	60	37	76	49	116	311	164	255	41	253	96	93	270	244	3.4323	6.57748	11.461	9.01639	10.2806	4.46851	7.7954	9.5556	13.804	15.5151	14.862	18.6098	4.84862	17.5975	8.72641	8.73369	21.3101	18.7841	-0.25759	0.256904	1	0.99755
gene03232	46	0	0	57	0	0	4	0	2	0	0	0	0	0	0	0	0	0	5.63878	0	0	5.40984	0	0	0.410284	0	0.237999	0	0	0	0	0	0	0	0	0	0.0809019	-0.42914	1	0.998818
gene03233	58	130	104	49	47	92	57	43	76	108	42	113	58	0	42	150	129	56	7.10977	16.4437	13.3927	4.65056	8.05311	11.1109	5.84655	8.38553	9.04397	5.38787	3.80611	8.24671	6.85902	0	3.81781	14.0866	10.1815	4.31111	-0.711277	0.135928	0.979197	1
gene03234	106	123	71	73	48	21	40	36	34	208	42	329	50	65	62	68	114	36	12.9937	15.5583	9.14307	6.92839	8.22445	2.53618	4.10284	7.02044	4.04599	10.3766	3.80611	24.0103	5.91295	4.5211	5.63581	6.38592	8.9976	2.77143	-1.20476	-1.22471	0.730029	0.614781
gene03235	17	0	7	68	4	0	34	0	6	2	0	0	12	0	0	0	29	18	2.0839	0	0.90143	6.45384	0.685371	0	3.48742	0	0.713998	0.0997754	0	0	1.41911	0	0	0	2.28886	1.38572	1.08745	3.63137	1	0.811172
gene03237	66	84	153	67	26	72	65	56	111	170	63	59	37	61	65	32	44	33	8.09042	10.6252	19.7027	6.35893	4.45491	8.69548	6.66712	10.9207	13.209	8.48091	5.70917	4.30581	4.37558	4.24288	5.90851	3.00514	3.47276	2.54048	-0.65251	-0.598323	0.938783	0.920076
gene03238	647	309	255	510	175	547	435	167	348	732	527	458	435	672	810	845	885	922	79.3107	39.0854	32.8378	48.4038	29.985	66.0615	44.6184	32.5671	41.4119	36.5178	47.7576	33.4247	51.4426	46.7413	73.6291	79.3545	69.8498	70.9794	0.193834	0.304015	1	0.980181
gene03239	1702	264	102	2787	386	68	2183	451	162	0	0	0	32	0	0	0	6	4	208.635	33.3933	13.1351	264.513	66.1383	8.2124	223.913	87.9505	19.2779	0	0	0	3.78429	0	0	0	0.473558	0.307937	1.38629	1.91563	0.938783	0.768121
gene03240	6	0	2	26	0	0	4	0	0	0	0	0	9	0	0	0	0	0	0.735493	0	0.257551	2.46764	0	0	0.410284	0	0	0	0	0	1.06433	0	0	0	0	0	0.851752	-1.57264	1	0.973964
gene03241	328	239	169	389	329	267	449	194	324	844	647	759	824	1097	444	746	735	525	40.207	30.2311	21.7631	36.9198	56.3718	32.2458	46.0544	37.8324	38.5559	42.1052	58.6322	55.3916	97.4453	76.3023	40.3597	70.0574	58.0109	40.4167	0.400249	0.28748	0.938799	0.971409
gene03243	438	696	613	588	379	102	444	128	79	403	87	988	433	313	67	52	35	19	53.691	88.037	78.9395	55.8067	64.9389	12.3186	45.5415	24.9616	9.40097	20.1047	7.88409	72.104	51.2061	21.7709	6.09031	4.88335	2.76242	1.4627	-0.876808	-2.59428	0.939215	0.0463038
gene03246	37	1	55	39	24	0	41	14	68	49	115	162	48	53	63	41	50	81	4.53554	0.12649	7.08266	3.70147	4.11223	0	4.20541	2.73017	8.09198	2.4445	10.4215	11.8227	5.67643	3.68644	5.72671	3.85034	3.94632	6.23572	-0.508216	-0.159154	1	1
gene03247	1636	1118	1472	1925	1144	1235	1417	860	1355	2012	1416	2873	1496	1726	2132	480	537	2506	200.544	141.416	189.558	182.701	196.016	149.152	145.343	167.711	161.245	100.374	128.32	209.671	176.915	120.053	193.799	45.0771	42.3834	192.922	0.116344	-0.401757	1	0.943155
gene03248	7	0	33	13	11	0	14	13	24	0	4	0	0	0	0	0	12	3	0.858075	0	4.2496	1.23382	1.88477	0	1.43599	2.53516	2.85599	0	0.362487	0	0	0	0	0	0.947116	0.230953	-1.35994	1.09564	0.996946	0.985517
gene03254	29	0	82	44	26	16	13	10	32	0	18	0	4	0	0	0	5	10	3.55488	0	10.5596	4.17601	4.45491	1.93233	1.33342	1.95012	3.80799	0	1.63119	0	0.473036	0	0	0	0.394632	0.769842	-0.676688	-0.673796	1	0.998598
gene03255	48	21	34	47	36	18	67	21	39	230	127	419	130	122	185	78	37	139	5.88394	2.65629	4.37837	4.46074	6.16834	2.17387	6.87226	4.09526	4.64099	11.4742	11.509	30.5785	15.3737	8.48576	16.8165	7.32503	2.92027	10.7008	-0.168651	-0.487904	1	0.976258
gene03256	0	249	201	19	13	0	8	12	69	0	40	562	0	0	32	0	0	9	0	31.496	25.8839	1.80328	2.22746	0	0.820568	2.34015	8.21098	0	3.62487	41.0146	0	0	2.9088	0	0	0.692858	-3.23034	-4.02017	0.79058	0.503961
gene03258	298	162	332	309	127	1	128	167	324	319	233	420	301	241	164	236	352	435	36.5295	20.4914	42.7535	29.327	21.7605	0.120771	13.1291	32.5671	38.5559	15.9142	21.1149	30.6515	35.5959	16.7629	14.9076	22.1629	27.7821	33.4881	-0.501101	0.0708572	1	1
gene03259	0	0	4	8	0	0	0	0	0	0	0	0	2	0	0	0	8	7	0	0	0.515103	0.759275	0	0	0	0	0	0	0	0	0.236518	0	0	0	0.631411	0.538889	1.37239	2.5455	1	0.991012
gene03263	65	37	91	34	20	68	40	17	58	0	53	0	33	40	55	17	37	39	7.96784	4.68013	11.7186	3.22692	3.42686	8.2124	4.10284	3.31521	6.90198	0	4.80295	0	3.90254	2.78222	4.99951	1.59648	2.92027	3.00238	0.184902	-0.166316	1	1
gene03265	82	24	49	54	14	0	100	3	6	0	39	100	7	0	39	0	0	38	10.0517	3.03576	6.31001	5.12511	2.3988	0	10.2571	0.585037	0.713998	0	3.53425	7.29798	0.827812	0	3.5451	0	0	2.9254	-1.64084	-1.82998	0.958183	0.917006
gene03266	153	103	107	256	128	180	249	64	166	263	280	284	219	366	106	64	357	273	18.7551	13.0285	13.779	24.2968	21.9319	21.7387	25.5402	12.4808	19.7539	13.1205	25.3741	20.7263	25.8987	25.4573	9.63541	6.01028	28.1767	21.0167	0.278979	0.152863	1	1
gene03267	0	0	8	7	0	0	6	0	0	0	0	0	0	0	0	0	0	0	0	0	1.03021	0.664366	0	0	0.615426	0	0	0	0	0	0	0	0	0	0	0	-0.683572	-0.754045	1	0.991012
gene03268	0	0	6	1	8	0	3	3	4	0	0	0	1	0	0	0	0	6	0	0	0.772654	0.0949094	1.37074	0	0.307713	0.585037	0.475999	0	0	0	0.118259	0	0	0	0	0.461905	2.30891	2.36291	0.915122	0.848317
gene03269	17	1	0	17	21	0	6	23	4	0	29	0	41	430	0	86	205	6	2.0839	0.12649	0	1.61346	3.5982	0	0.615426	4.48528	0.475999	0	2.62803	0	4.84862	29.9088	0	8.07632	16.1799	0.461905	2.02032	2.95345	0.868968	0.546805
gene03275	530	50	85	442	52	59	308	47	57	21	68	52	19	38	82	45	40	33	64.9686	6.3245	10.9459	41.95	8.90982	7.12547	31.5919	9.16558	6.78298	1.04764	6.16228	3.79495	2.24692	2.64311	7.45381	4.22598	3.15705	2.54048	-0.15705	-0.514349	1	0.983133
gene03276	223	263	433	373	160	134	268	215	519	630	241	44	371	382	35	196	364	243	27.3358	33.2669	55.7599	35.4012	27.4148	16.1833	27.489	41.9276	61.7608	31.4292	21.8398	3.21111	43.8741	26.5702	3.1815	18.4065	28.7292	18.7072	-0.187105	0.3139	1	0.995084
gene03277	44	179	108	118	76	53	112	77	148	25	125	1	56	1	263	99	143	124	5.39362	22.6417	13.9078	11.1993	13.022	6.40084	11.488	15.0159	17.612	1.24719	11.3277	0.0729798	6.6225	0.0695554	23.9067	9.29716	11.2865	9.54604	0.573871	0.796427	1	0.974665
gene03278	625	480	391	1361	392	182	1173	207	385	0	111	194	24	0	42	132	108	194	76.6139	60.7152	50.3513	129.172	67.1664	21.9803	120.316	40.3675	45.8149	0	10.059	14.1581	2.83821	0	3.81781	12.3962	8.52404	14.9349	-0.728714	0.337246	1	1
gene03279	449	729	394	340	103	532	168	91	561	804	1234	2902	513	847	1081	834	742	1533	55.0394	92.2112	50.7376	32.2692	17.6483	64.25	17.2319	17.7461	66.7588	40.1097	111.827	211.787	60.6668	58.9135	98.263	78.3215	58.5633	118.017	-0.835536	-0.799126	0.759238	0.700902
gene03281	7	10	15	8	0	0	5	1	0	0	12	0	0	0	0	0	0	0	0.858075	1.2649	1.93163	0.759275	0	0	0.512855	0.195012	0	0	1.08746	0	0	0	0	0	0	0	-4.1273	-4.13424	0.775701	0.637352
gene03283	0	8	5	2	3	4	1	2	4	0	1	2	1	6	2	0	0	2	0	1.01192	0.643878	0.189819	0.514028	0.483082	0.102571	0.390025	0.475999	0	0.0906217	0.14596	0.118259	0.417333	0.1818	0	0	0.153968	0.768315	-0.397884	0.988808	1
gene03284	0	0	9	6	3	0	1	0	1	0	0	0	0	0	0	0	0	0	0	0	1.15898	0.569457	0.514028	0	0.102571	0	0.119	0	0	0	0	0	0	0	0	0	0.645991	-1.06002	1	1
gene03285	39	140	288	66	115	82	60	80	180	165	74	108	70	79	105	26	10	70	4.7807	17.7086	37.0874	6.26402	19.7044	9.90319	6.15426	15.601	21.4199	8.23147	6.70601	7.88182	8.27812	5.49488	9.54451	2.44168	0.789263	5.38889	-0.22611	-0.84583	1	0.862985
gene03286	58	0	30	56	13	0	37	18	5	129	9	0	54	0	0	54	64	16	7.10977	0	3.86327	5.31493	2.22746	0	3.79513	3.51022	0.594998	6.43551	0.815595	0	6.38598	0	0	5.07118	5.05129	1.23175	-1.30338	0.643149	0.983435	0.998598
gene03287	230	128	109	254	90	603	284	124	119	742	128	258	316	321	101	183	465	216	28.1939	16.1907	14.0365	24.107	15.4208	72.8247	29.1302	24.1815	14.161	37.0167	11.5996	18.8288	37.3698	22.3273	9.18091	17.1857	36.7007	16.6286	0.538633	0.246999	0.962904	0.99755
gene03288	18	141	115	42	37	50	26	47	52	12	99	84	1	0	18	0	8	68	2.20648	17.8351	14.8092	3.9862	6.33968	6.03853	2.66685	9.16558	6.18798	0.598652	8.97155	6.1303	0.118259	0	1.6362	0	0.631411	5.23493	-1.76164	-1.32058	0.83073	0.869162
gene03290	139	1	13	120	91	13	143	17	9	533	74	0	211	231	4	678	671	1	17.0389	0.12649	1.67408	11.3891	15.5922	1.57002	14.6677	3.31521	1.071	26.5901	6.70601	0	24.9526	16.0673	0.363601	63.6714	52.9596	0.0769842	0.563843	1.06414	1	0.932714
gene03292	325	121	139	229	31	312	135	76	90	241	32	149	95	0	63	149	96	46	39.8392	15.3053	17.8998	21.7343	5.31163	37.6804	13.8471	14.8209	10.71	12.0229	2.89989	10.874	11.2346	0	5.72671	13.9927	7.57693	3.54127	-0.55791	-0.140062	0.997119	1
gene03294	3557	4449	5198	3475	2397	3912	3639	2188	3446	3213	1851	3522	1579	1714	1592	1693	2112	1788	436.025	562.754	669.376	329.81	410.709	472.455	373.256	426.687	410.073	160.289	167.741	257.035	186.731	119.218	144.713	158.991	166.692	137.648	-0.410019	-0.342685	0.911678	0.923537
gene03295	16	46	14	22	22	0	7	1	23	12	27	0	33	28	59	7	31	39	1.96131	5.81854	1.80286	2.08801	3.76954	0	0.717997	0.195012	2.73699	0.598652	2.44679	0	3.90254	1.94755	5.36311	0.657375	2.44672	3.00238	0.612341	-0.268959	1	1
gene03296	1	0	21	14	0	0	1	8	16	0	0	0	0	0	0	0	11	13	0.122582	0	2.70429	1.32873	0	0	0.102571	1.5601	1.90399	0	0	0	0	0	0	0	0.86819	1.00079	0.160463	3.70951	1	0.811172
gene03297	22	73	92	33	49	57	37	46	114	95	5	0	59	53	23	43	26	28	2.69681	9.23376	11.8474	3.13201	8.39579	6.88393	3.79513	8.97057	13.566	4.73933	0.453109	0	6.97728	3.68644	2.0907	4.03816	2.05208	2.15556	0.512302	0.452429	1	0.995136
gene03298	10	0	6	15	5	0	12	0	5	0	0	0	0	0	12	0	11	0	1.22582	0	0.772654	1.42364	0.856714	0	1.23085	0	0.594998	0	0	0	0	0	1.0908	0	0.86819	0	1.73834	1.78951	1	0.990031
gene03301	10	4	25	70	81	132	82	14	110	646	564	293	160	697	366	350	495	670	1.22582	0.50596	3.21939	6.64366	13.8788	15.9417	8.41083	2.73017	13.09	32.2275	51.1106	21.3831	18.9214	48.4801	33.2694	32.8687	39.0685	51.5794	1.18288	1.01278	0.799151	0.804821
gene03303	368	511	434	1182	939	354	1066	445	585	1506	608	875	600	1139	739	416	1052	980	45.1102	64.6364	55.8886	112.183	160.891	42.7528	109.341	86.7805	69.6148	75.1309	55.098	63.8573	70.9553	79.2236	67.1752	39.0668	83.0305	75.4445	0.496021	0.373574	0.91513	0.947855
gene03304	68	49	2	45	63	0	77	3	4	91	6	0	15	169	0	76	35	6	8.33559	6.19801	0.257551	4.27092	10.7946	0	7.89797	0.585037	0.475999	4.53978	0.54373	0	1.77388	11.7549	0	7.13721	2.76242	0.461905	0.346193	0.897898	1	0.972062
gene03305	313	0	9	522	178	28	248	57	3	0	0	0	5	64	0	1	0	0	38.3682	0	1.15898	49.5427	30.499	3.38158	25.4376	11.1157	0.356999	0	0	0	0.591295	4.45155	0	0.0939107	0	0	3.35581	-0.140753	0.641447	1
gene03306	84	195	194	198	98	17	144	82	329	434	387	880	68	106	219	81	207	1271	10.2969	24.6655	24.9825	18.7921	16.7916	2.0531	14.7702	15.991	39.1509	21.6513	35.0706	64.2222	8.04161	7.37288	19.9071	7.60676	16.3378	97.8469	-1.00038	-0.0797436	0.850447	1
gene03307	0	0	10	0	0	0	0	0	10	0	0	0	0	0	0	0	0	0	0	0	1.28776	0	0	0	0	0	1.19	0	0	0	0	0	0	0	0	0	-2.02255	-0.00289908	0.936925	1
gene03309	2	68	55	99	34	87	90	76	42	49	0	0	18	0	0	0	9	3	0.245164	8.60131	7.08266	9.39603	5.82565	10.507	9.23139	14.8209	4.99799	2.4445	0	0	2.12866	0	0	0	0.710337	0.230953	0.0455899	0.349921	1	1
gene03310	21	145	299	189	192	165	201	215	297	145	65	320	38	0	180	4	103	224	2.57423	18.341	38.5039	17.9379	32.8978	19.9272	20.6168	41.9276	35.3429	7.23372	5.89041	23.3535	4.49384	0	16.362	0.375643	8.12941	17.2445	-0.161446	0.162039	1	1
gene03311	70	87	38	55	15	186	57	23	39	276	26	1	38	60	28	70	91	64	8.58075	11.0046	4.89347	5.22002	2.57014	22.4633	5.84655	4.48528	4.64099	13.769	2.35616	0.0729798	4.49384	4.17333	2.5452	6.57375	7.1823	4.92699	0.0492636	-0.0346413	1	1
gene03319	0	0	0	8	0	0	2	2	0	39	0	0	8	0	0	0	18	11	0	0	0	0.759275	0	0	0.205142	0.390025	0	1.94562	0	0	0.946071	0	0	0	1.42067	0.846826	0.661805	4.09225	1	0.716363
gene03320	76	38	200	70	6	62	31	42	227	145	129	0	159	0	64	41	114	164	9.31625	4.80662	25.7551	6.64366	1.02806	7.48778	3.1797	8.19052	27.0129	7.23372	11.6902	0	18.8032	0	5.81761	3.85034	8.9976	12.6254	-0.897638	0.0755486	0.996946	1
gene03324	13	37	24	38	38	2	36	28	54	128	91	0	54	155	43	49	142	107	1.59357	4.68013	3.09062	3.60656	6.51102	0.241541	3.69256	5.46034	6.42598	6.38562	8.24658	0	6.38598	10.7811	3.90871	4.60162	11.2075	8.23731	0.291818	0.964903	1	0.915772
gene03326	15	48	7	13	0	0	8	1	9	0	0	0	0	0	0	0	0	7	1.83873	6.07152	0.90143	1.23382	0	0	0.820568	0.195012	1.071	0	0	0	0	0	0	0	0	0.538889	-2.25226	0.183401	0.979017	1
gene03327	635	471	339	644	213	444	402	172	500	729	655	959	575	763	973	91	420	741	77.8397	59.5768	43.6549	61.1217	36.496	53.6222	41.2336	33.5421	59.4998	36.3681	59.3572	69.9876	67.9989	53.0708	88.4458	8.54587	33.1491	57.0453	0.0296403	-0.62131	1	0.848436
gene03328	255	73	29	113	62	48	151	36	33	279	34	0	97	87	95	103	88	129	31.2585	9.23376	3.73449	10.7248	10.6233	5.79699	15.4882	7.02044	3.92699	13.9187	3.08114	0	11.4711	6.05132	8.63551	9.6728	6.94552	9.93096	0.380841	0.373323	1	0.99755
gene03329	5	0	0	21	0	0	10	2	0	0	0	0	9	0	0	0	9	0	0.612911	0	0	1.9931	0	0	1.02571	0.390025	0	0	0	0	1.06433	0	0	0	0.710337	0	1.72152	3.01236	0.99455	0.854968
gene03330	18	0	0	24	3	416	9	9	326	110	17	0	24	102	2843	24	24	323	2.20648	0	0	2.27783	0.514028	50.2406	0.923139	1.75511	38.7939	5.48765	1.54057	0	2.83821	7.09466	258.429	2.25386	1.89423	24.8659	2.2111	1.18856	0.882629	0.982547
gene03335	131	0	2	68	0	0	34	2	3	9	35	0	88	98	13	96	189	17	16.0583	0	0.257551	6.45384	0	0	3.48742	0.390025	0.356999	0.448989	3.17176	0	10.4068	6.81643	1.1817	9.01542	14.9171	1.30873	-0.0134777	0.774631	1	0.994533
gene03336	13	115	36	17	0	1	9	2	8	78	17	30	371	75	1	6	5	24	1.59357	14.5463	4.63592	1.61346	0	0.120771	0.923139	0.390025	0.951997	3.89124	1.54057	2.18939	43.8741	5.21666	0.0909001	0.563464	0.394632	1.84762	-0.794912	-2.65422	1	0.666109
gene03338	213	212	114	95	48	142	63	51	76	90	110	234	206	150	24	144	94	134	26.11	26.8159	14.6804	9.01639	8.22445	17.1494	6.46198	9.94563	9.04397	4.48989	9.96839	17.0773	24.3613	10.4333	2.1816	13.5231	7.41908	10.3159	-0.497511	-0.717271	0.988808	0.90066
gene03339	383	187	241	340	127	380	351	139	288	517	281	529	437	480	284	393	401	393	46.949	23.6536	31.0349	32.2692	21.7605	45.8928	36.0024	27.1067	34.2719	25.7919	25.4647	38.6063	51.6791	33.3866	25.8156	36.9069	31.6495	30.2548	0.125929	0.0861814	1	1
gene03343	4	51	12	14	1	6	11	3	16	58	0	46	16	49	0	19	39	57	0.490329	6.45099	1.54531	1.32873	0.171343	0.724624	1.12828	0.585037	1.90399	2.89349	0	3.35707	1.89214	3.40822	0	1.7843	3.07813	4.3881	-1.07672	-0.229028	0.979257	1
gene03344	180	70	91	312	116	33	179	76	66	1102	2	227	812	206	12	152	230	6	22.0648	8.85429	11.7186	29.6117	19.8758	3.98543	18.3602	14.8209	7.85398	54.9762	0.181243	16.5664	96.0262	14.3284	1.0908	14.2744	18.1531	0.461905	-0.071354	-0.562859	1	0.992702
gene03345	166	0	41	279	145	9	237	61	45	219	48	0	78	20	50	0	48	9	20.3486	0	5.2798	26.4797	24.8447	1.08694	24.3093	11.8958	5.35498	10.9254	4.34984	0	9.22419	1.39111	4.54501	0	3.78846	0.692858	0.807678	0.0296964	1	1
gene03346	11	0	7	10	10	0	0	13	3	0	0	0	11	6	0	0	5	0	1.3484	0	0.90143	0.949094	1.71343	0	0	2.53516	0.356999	0	0	0	1.30085	0.417333	0	0	0.394632	0	1.60097	0.41414	1	1
gene03347	556	46	297	583	230	43	391	233	313	314	207	362	872	533	134	122	400	314	68.1557	5.81854	38.2464	55.3322	39.4088	5.19314	40.1053	45.4379	37.2469	15.6647	18.7587	26.4187	103.122	37.0731	12.1806	11.4571	31.5705	24.173	0.41318	0.289804	1	0.99755
gene03351	282	0	12	166	23	151	115	26	43	318	192	270	688	501	106	231	350	195	34.5682	0	1.54531	15.755	3.94088	18.2364	11.7957	5.07032	5.11699	15.8643	17.3994	19.7045	81.3621	34.8473	9.63541	21.6934	27.6242	15.0119	0.860475	0.177066	0.950339	1
gene03352	0	0	0	0	0	0	0	0	0	0	39	0	0	0	0	0	0	0	0	0	0	0	0	0	0	0	0	0	3.53425	0	0	0	0	0	0	0	-3.07684	-3.09898	0.940405	0.907026
gene03353	29	0	12	20	26	22	19	6	5	0	0	62	0	0	10	6	0	1	3.55488	0	1.54531	1.89819	4.45491	2.65695	1.94885	1.17007	0.594998	0	0	4.52475	0	0	0.909001	0.563464	0	0.0769842	-0.0732094	-0.742005	1	1
gene03354	278	303	364	240	229	366	280	292	304	498	322	1523	138	245	392	482	377	602	34.0778	38.3264	46.8743	22.7783	39.2375	44.202	28.7199	56.9436	36.1759	24.8441	29.1802	111.148	16.3197	17.0411	35.6329	45.2649	29.7552	46.3445	-0.654603	-0.0449404	0.844349	1
gene03356	0	0	0	0	0	0	0	0	0	39	15	0	23	0	0	0	2	2	0	0	0	0	0	0	0	0	0	1.94562	1.35933	0	2.71995	0	0	0	0.157853	0.153968	-0.812589	-1.44997	1	1
gene03357	98	0	26	95	10	0	25	25	26	357	31	10	196	36	1	0	29	0	12.0131	0	3.34817	9.01639	1.71343	0	2.56428	4.87531	3.09399	17.8099	2.80927	0.729798	23.1787	2.504	0.0909001	0	2.28886	0	-0.65944	-0.51645	1	1
gene03358	6	14	15	14	7	0	3	0	7	13	0	0	0	0	16	0	0	7	0.735493	1.77086	1.93163	1.32873	1.1994	0	0.307713	0	0.832998	0.64854	0	0	0	0	1.4544	0	0	0.538889	-0.415226	-2.22174	1	0.904102
gene03359	0	0	0	2	9	0	0	5	1	0	0	0	2	0	0	0	0	0	0	0	0	0.189819	1.54208	0	0	0.975062	0.119	0	0	0	0.236518	0	0	0	0	0	3.64614	2.58168	0.749612	0.796739
gene03361	18	9	59	24	31	66	16	9	36	86	15	1	52	2	8	65	63	37	2.20648	1.13841	7.59776	2.27783	5.31163	7.97086	1.64114	1.75511	4.28399	4.29034	1.35933	0.0729798	6.14946	0.139111	0.727201	6.10419	4.97236	2.84842	0.415587	0.690072	1	0.98864
gene03362	405	219	170	149	142	407	135	89	178	692	562	983	220	419	282	400	466	669	49.6458	27.7013	21.8919	14.1415	24.3307	49.1536	13.8471	17.3561	21.1819	34.5223	50.9294	71.7391	26.017	29.1437	25.6338	37.5643	36.7797	51.5024	-0.608022	-0.585125	0.879873	0.852605
gene03363	569	1206	1488	1278	651	2144	1030	460	1059	1491	1504	1188	821	1826	1216	812	1861	1590	69.7493	152.547	191.618	121.294	111.544	258.932	105.648	89.7057	126.021	74.3826	136.295	86.7	97.0906	127.008	110.535	76.2555	146.882	122.405	0.232562	0.00896922	1	1
gene03364	20	0	15	23	14	0	18	8	17	110	68	0	20	13	13	0	25	30	2.45164	0	1.93163	2.18292	2.3988	0	1.84628	1.5601	2.02299	5.48765	6.16228	0	2.36518	0.904221	1.1817	0	1.97316	2.30953	-0.778143	-0.310913	1	1
[truncated: 17,376 more rows]

## Sheet: DEGs
DOWN-REGULATED DIFFERENTIALLY EXPRESSED GENES
	normalized Reads Per Million
[truncated: 68 more rows]
